# Supplementary material for: Long‐Tea‐CLIP: An Expert‐Level Multimodal AI Framework for Fine‐Grained Green Tea Grading Across Five Sensory Dimensions
Source: Adv Sci (Weinh). 2026 Mar 27;13(32):e18235. doi: 10.1002/advs.202518235 (PMC13252660; doi:10.1002/advs.202518235)
Supplement: Supplementary file 2 — Supporting File 2: advs74970‐sup‐0002‐DataS1‐S6.zip. [file ADVS-13-e18235-s003.zip]

Archive with 6 entries (6 files):
- Supplementary Data 5.xlsb
- Supplementary Data 6.xlsx
- Supplementary Data 1.csv
- Supplementary Data 2.csv
- Supplementary Data 3.csv
- Supplementary Data 4.xlsx
