# Supplementary material for: Long‐Tea‐CLIP: An Expert‐Level Multimodal AI Framework for Fine‐Grained Green Tea Grading Across Five Sensory Dimensions
Source: Adv Sci (Weinh). 2026 Mar 27;13(32):e18235. doi: 10.1002/advs.202518235 (PMC13252660; doi:10.1002/advs.202518235)
Supplement: Supplementary file 2 — Supporting File 2: advs74970‐sup‐0002‐DataS1‐S6.zip. [file ADVS-13-e18235-s003.zip › Supplementary Data 6.xlsx]

## Sheet: file explanation
id	该物质在本次定性分析中的唯一数据编号
MS2 name	二级质谱定性匹配分析得到的物质名称
MS2 score	二级匹配的打分，越大越好
level	定性物质等级
MS1 name	一级碎片离子匹配的名称，参考HMDB数据库或KEGG数据库
MS1 ppm	一级匹配的精确度，取值(-25, 25)，越接近0越好
rt	该物质的色谱保留时间
mz	物质特征离子的质荷比
type	采集模式
C1	C1样品相对定量值
C13	C13样品相对定量值
C14	C14样品相对定量值
C15	C15样品相对定量值
C2	C2样品相对定量值
C22	C22样品相对定量值
C23	C23样品相对定量值
C24	C24样品相对定量值
C25	C25样品相对定量值
C26	C26样品相对定量值
C27	C27样品相对定量值
C3	C3样品相对定量值
C40	C40样品相对定量值
C41	C41样品相对定量值
C42	C42样品相对定量值
C52	C52样品相对定量值
C53	C53样品相对定量值
C54	C54样品相对定量值
C55	C55样品相对定量值
C56	C56样品相对定量值
C57	C57样品相对定量值
C64	C64样品相对定量值
C65	C65样品相对定量值
C66	C66样品相对定量值
C67	C67样品相对定量值
C68	C68样品相对定量值
C69	C69样品相对定量值
C76	C76样品相对定量值
C77	C77样品相对定量值
C78	C78样品相对定量值
C79	C79样品相对定量值
C80	C80样品相对定量值
C81	C81样品相对定量值
C91	C91样品相对定量值
C92	C92样品相对定量值
C93	C93样品相对定量值
C97	C97样品相对定量值
C98	C98样品相对定量值
C99	C99样品相对定量值
C106	C106样品相对定量值
C107	C107样品相对定量值
C108	C108样品相对定量值
C109	C109样品相对定量值
C110	C110样品相对定量值
C111	C111样品相对定量值
C112	C112样品相对定量值
C113	C113样品相对定量值
C114	C114样品相对定量值
Mean A	A样本重复实验的相对定量值均值
C10	C10样品相对定量值
C11	C11样品相对定量值
C12	C12样品相对定量值
C19	C19样品相对定量值
C20	C20样品相对定量值
C21	C21样品相对定量值
C28	C28样品相对定量值
C29	C29样品相对定量值
C30	C30样品相对定量值
C31	C31样品相对定量值
C32	C32样品相对定量值
C33	C33样品相对定量值
C34	C34样品相对定量值
C35	C35样品相对定量值
C36	C36样品相对定量值
C4	C4样品相对定量值
C5	C5样品相对定量值
C6	C6样品相对定量值
C7	C7样品相对定量值
C8	C8样品相对定量值
C9	C9样品相对定量值
C37	C37样品相对定量值
C38	C38样品相对定量值
C39	C39样品相对定量值
C49	C49样品相对定量值
C50	C50样品相对定量值
C51	C51样品相对定量值
C61	C61样品相对定量值
C62	C62样品相对定量值
C63	C63样品相对定量值
C73	C73样品相对定量值
C74	C74样品相对定量值
C75	C75样品相对定量值
C82	C82样品相对定量值
C83	C83样品相对定量值
C84	C84样品相对定量值
C100	C100样品相对定量值
C101	C101样品相对定量值
C102	C102样品相对定量值
C85	C85样品相对定量值
C86	C86样品相对定量值
C87	C87样品相对定量值
C88	C88样品相对定量值
C89	C89样品相对定量值
C90	C90样品相对定量值
C94	C94样品相对定量值
C95	C95样品相对定量值
C96	C96样品相对定量值
Mean B	B样本重复实验的相对定量值均值
C16	C16样品相对定量值
C17	C17样品相对定量值
C18	C18样品相对定量值
C43	C43样品相对定量值
C44	C44样品相对定量值
C45	C45样品相对定量值
C46	C46样品相对定量值
C47	C47样品相对定量值
C48	C48样品相对定量值
C58	C58样品相对定量值
C59	C59样品相对定量值
C60	C60样品相对定量值
C70	C70样品相对定量值
C71	C71样品相对定量值
C72	C72样品相对定量值
C103	C103样品相对定量值
C104	C104样品相对定量值
C105	C105样品相对定量值
Mean C	C样本重复实验的相对定量值均值
QC01	QC01样品相对定量值
QC02	QC02样品相对定量值
QC03	QC03样品相对定量值
QC04	QC04样品相对定量值
QC05	QC05样品相对定量值
QC06	QC06样品相对定量值
QC07	QC07样品相对定量值
QC08	QC08样品相对定量值
QC09	QC09样品相对定量值
QC10	QC10样品相对定量值
QC11	QC11样品相对定量值
QC12	QC12样品相对定量值
QC13	QC13样品相对定量值
QC14	QC14样品相对定量值
Mean QC	QC样本重复实验的相对定量值均值

## Sheet: positive mode
id	MS2 name	MS2 score	rt	mz	C1	C13	C14	C15	C2	C22	C23	C24	C25	C26	C27	C3	C40	C41	C42	C52	C53	C54	C55	C56	C57	C64	C65	C66	C67	C68	C69	C76	C77	C78	C79	C80	C81	C91	C92	C93	C97	C98	C99	C106	C107	C108	C109	C110	C111
1	2-Hydroxypyridine	1	127.79	96.0443	0.0511005	0.0583584	0.058596	0.0545037	0.0503295	0.0598534	0.0487235	0.0536988	0.0561523	0.0617591	0.058605	0.0469504	0.0590819	0.0590882	0.0635868	0.0378536	0.0383642	0.0401505	0.0394465	0.0418388	0.0377583	0.0820261	0.055665	0.0910955	0.0558214	0.0424414	0.0479175	0.0489371	0.0526907	0.0435769	0.0509798	0.0484612	0.0457725	0.0377863	0.0411201	0.0434346	0.0433447	0.0497601	0.0537866	0.0565568	0.0942036	0.0704692	0.0719476	0.0747422	0.0672995
2	Aureusidin	1	393.898	287.055	0.014542	0.0136927	0.0225513	0.0126448	0.0194164	0.0145983	0.0204941	0.0202604	0.0325678	0.0445356	0.0360398	0.0122477	0.0195722	0.0213767	0.0245934	0.0234305	0.0197658	0.0297988	0.0223488	0.0248772	0.019939	0.0300031	0.0166258	0.0240532	0.0191773	0.0167006	0.0188388	0.0276372	0.0388323	0.0253665	0.0271708	0.0330774	0.0340225	0.0214986	0.0264236	0.0233726	0.0222526	0.021367	0.0277272	0.0196174	0.0269618	0.0259747	0.0242785	0.0232535	0.0204323
3	Valyl-Proline	1	81.4189	215.139	0.0925594	0.0927262	0.100372	0.0925438	0.111236	0.0959863	0.0969562	0.118045	0.0901091	0.0974759	0.0963868	0.108071	0.0675177	0.0794392	0.0789435	0.0937322	0.0868069	0.0942497	0.0920034	0.0860655	0.114021	0.0962503	0.0561094	0.0875532	0.0781376	0.0774558	0.0659569	0.0906028	0.0896261	0.0803034	0.0861266	0.0940416	0.0940695	0.123855	0.155873	0.109741	0.105156	0.0933272	0.10041	0.0736603	0.0895492	0.0728686	0.0696556	0.091361	0.0769356
4	Tryptophyl-Glycine	1	221.705	262.118	0.00507492	0.00518371	0.00658685	0.00572367	0.00411014	0.00496454	0.00434419	0.00407381	0.00564432	0.00579445	0.00520219	0.00441767	0.00502891	0.00525519	0.00501444	0.00518292	0.00494069	0.00527654	0.00430977	0.00436092	0.00461159	0.00659976	0.00364416	0.00670627	0.00416468	0.00325779	0.00372444	0.00430532	0.00468477	0.00460048	0.00553728	0.0041302	0.00479976	0.00402437	0.00507607	0.00476565	0.00455631	0.00502523	0.00507357	0.0046354	0.00911168	0.00575869	0.00567333	0.00415505	0.0036631
5	Sarcosine	1	42.8156	90.0548	0.112644	0.085944	0.0966447	0.0828041	0.102664	0.0737832	0.0659652	0.0570777	0.0687872	0.0718872	0.068784	0.10385	0.0897102	0.0777646	0.092208	0.0654037	0.0623361	0.0627667	0.0664437	0.0818638	0.0730183	0.0938055	0.0584246	0.0923956	0.131992	0.0834695	0.104847	0.0750282	0.0786488	0.0640994	0.0883131	0.0816359	0.0849764	0.0941804	0.116805	0.110014	0.0658556	0.0800918	0.0724834	0.0811571	0.106928	0.0854881	0.0731771	0.0949262	0.0870602
6	Pyrimidine	1	720.421	81.0446	0.124888	0.236033	0.164481	0.117282	0.137594	0.11222	0.0939156	0.181845	0.22537	0.112906	0.22243	0.164467	0.0509733	0.215771	0.176686	0.146191	0.16385	0.0913337	0.17391	0.10962	0.0927401	0.187942	0.0664723	0.10163	0.0939324	0.0910742	0.0670221	0.177899	0.152196	0.163556	0.0893792	0.132248	0.0646879	0.0774607	0.162952	0.101132	0.0982744	0.115841	0.0804789	0.107566	0.237237	0.0945885	0.213042	0.182562	0.218873
7	PS(22:6(4Z,7Z,10Z,13Z,16Z,19Z)/18:4(6Z,9Z,12Z,15Z))	1	423.775	828.496	0.00171933	0.00199009	0.00167103	0.00251798	0.00105611	0.00177424	0.000854793	0.000937782	0.000738167	0.000844427	0.00100073	0.00165914	0.00116324	0.00107509	0.000835599	0.000458104	0.000473835	0.000361087	0.000568179	0.000533903	0.000806766	0.000992996	0.000407859	0.00102683	0.000909826	0.000532825	0.000850836	0.000938234	0.000991219	0.000902654	0.000428362	0.000489868	0.000517297	0.000550915	0.000713937	0.000635971	0.000544981	0.000694018	0.000570583	0.00073314	0.000834033	0.000607809	0.000533149	0.000520221	0.000840692
8	1-Pyrroline	1	779.099	70.0651	0.0108007	0.0127663	0.0153168	0.0112338	0.0131713	0.0131192	0.0108172	0.0105633	0.00961338	0.0119682	0.0118606	0.0117656	0.0132608	0.0114348	0.0137041	0.0108194	0.0148829	0.0101825	0.01102	0.0128437	0.012789	0.0129413	0.00890002	0.0175159	0.00837483	0.00874719	0.00537675	0.0109829	0.0113851	0.0104172	0.0107329	0.00864617	0.0109534	0.0057301	0.0107012	0.0128687	0.0102197	0.0114874	0.0090153	0.0126625	0.0117322	0.0110576	0.0126551	0.014576	0.0111039
9	Glycine	1	664.532	76.0392	0.0210953	0.0180382	0.0190823	0.0171041	0.0169848	0.014883	0.0143654	0.0149005	0.00896609	0.0175848	0.0148167	0.014068	0.013099	0.0173352	0.0195197	0.0152114	0.0179926	0.0184206	0.0145623	0.0180147	0.0145297	0.0153137	0.0126934	0.0377299	0.0155715	0.0149006	0.0154171	0.0154009	0.0237348	0.012707	0.0142228	0.0156717	0.0108769	0.0178958	0.016767	0.0211788	0.0167224	0.0156006	0.0152133	0.0227774	0.0217998	0.0142343	0.0159118	0.0189925	0.0250512
10	beta-Atlantone	1	398.921	219.175	0.0103488	0.0128765	0.0142684	0.0120231	0.0109052	0.0318004	0.0264781	0.041368	0.0469548	0.0640055	0.0476617	0.0104599	0.012308	0.0108894	0.0139331	0.0178723	0.0138331	0.0137926	0.0117594	0.0123759	0.0113689	0.014118	0.0084439	0.0130055	0.0134121	0.00938928	0.0116548	0.0192714	0.0177608	0.0236782	0.0209005	0.0191476	0.0212515	0.0119481	0.0127095	0.0135909	0.0149178	0.0190698	0.020902	0.0196265	0.0273613	0.0195052	0.0160127	0.0182975	0.0176564
11	alpha-Methylstyrene	1	263.647	119.085	0.00500902	0.00475652	0.00452088	0.00593768	0.00619917	0.00721422	0.00535268	0.00422523	0.00431471	0.00900766	0.00448953	0.00397395	0.00462543	0.00430796	0.00411373	0.00570534	0.00497432	0.00458493	0.00426947	0.00590903	0.00536613	0.00411779	0.00299426	0.00471665	0.00392537	0.00325481	0.00436981	0.00301745	0.00551892	0.00669692	0.00427996	0.00619855	0.00459765	0.00547675	0.00457672	0.00499117	0.00499447	0.00481923	0.0030542	0.00522742	0.00507655	0.00426747	0.00801286	0.00495363	0.00544495
12	4-Glucogallic acid	1	58.0012	333.082	0.00964017	0.0131174	0.0111995	0.0116942	0.00674384	0.0101996	0.00807047	0.00967299	0.00719239	0.00960806	0.00796644	0.0104092	0.0130294	0.0176111	0.0156518	0.00877306	0.00578812	0.00556449	0.0110869	0.0130397	0.0122309	0.013162	0.0121546	0.0208731	0.00788124	0.00053919	0.00989882	0.00872818	0.0108633	0.00970042	0.011578	0.00746717	0.0103228	0.00698768	0.0124609	0.0122925	0.0102243	0.00941264	0.00949472	0.00637615	0.0105554	0.00993823	0.011881	0.0127715	0.0111385
13	2-Furancarboxaldehyde	1	356.437	97.0283	0.00812453	0.0121739	0.0143092	0.0120461	0.00940016	0.0111702	0.016506	0.0151594	0.0124354	0.0140225	0.0141809	0.0107711	0.00768797	0.00423272	0.00877497	0.0109246	0.0102181	0.0108171	0.00761271	0.00649441	0.00760113	0.00788798	0.00598239	0.00686717	0.00801649	0.00546776	0.0062839	0.0116282	0.0110528	0.0122882	0.010138	0.0130181	0.0100166	0.0100425	0.0113175	0.0117114	0.0096359	0.0104568	0.00855765	0.00944742	0.00994948	0.00830116	0.00724499	0.00776405	0.00621379
14	D-Serine	0.999998	42.2775	106.05	0.0734277	0.0679458	0.0722659	0.065257	0.0671542	0.0624943	0.0698807	0.0561984	0.0557913	0.0644943	0.0562144	0.0645996	0.0737434	0.0626025	0.074797	0.05043	0.0531063	0.0546418	0.0736625	0.0676021	0.0703912	0.0579646	0.0365811	0.0659001	0.0784315	0.0566611	0.0716617	0.0523193	0.0654086	0.0435776	0.054209	0.0607181	0.0590925	0.0786947	0.0912836	0.083437	0.0515562	0.0615157	0.0575622	0.0669177	0.0943021	0.0697063	0.0649056	0.0746292	0.0689019
15	Adenosine	0.999952	207.589	268.103	3.25173	3.21836	3.63856	3.15575	3.13277	2.67871	2.49024	2.58552	2.88693	3.15992	2.89877	3.10763	2.66128	2.86362	2.73106	2.73519	2.8096	2.99	2.73496	2.74633	2.95067	2.48567	1.56591	2.24689	2.22976	1.58295	1.84705	2.65081	2.7755	2.4373	2.73867	2.68083	2.66954	3.1355	3.67617	3.95716	2.91706	3.18009	3.077	2.74121	3.52799	2.79216	2.52461	2.72467	2.75239
16	Cyclic guanosine monophosphate	0.999919	120.364	346.055	0.121003	0.127211	0.159668	0.134541	0.122135	0.169358	0.165089	0.187431	0.167114	0.187592	0.170021	0.129883	0.110837	0.119023	0.120084	0.107505	0.109613	0.116538	0.108411	0.103852	0.1249	0.0862985	0.0547172	0.0845037	0.0696646	0.0500073	0.0629861	0.0836597	0.0979906	0.0820245	0.0896324	0.0849244	0.0813013	0.118297	0.132784	0.136883	0.134564	0.134394	0.1556	0.144702	0.171518	0.140007	0.0926493	0.0970303	0.0866716
17	Adenosine monophosphate (AMP)	0.999911	91.5966	348.069	1.34627	1.62755	1.48537	1.36806	1.2708	1.31318	1.17147	0.995961	1.10056	1.36484	1.28665	1.16917	1.18972	1.25664	1.38514	1.01835	1.04378	1.00821	1.01818	1.16893	0.980493	1.46875	0.930287	1.37438	1.02932	0.694015	0.901862	1.12109	1.24252	1.00462	1.12165	1.06613	0.95892	0.911417	1.39818	1.32877	1.05201	1.04821	0.996752	1.15272	1.59983	1.20116	1.14382	1.25687	1.22891
18	Kynurenic acid	0.999855	217.829	190.05	0.325204	0.25992	0.158915	0.265228	0.395331	0.205237	0.212838	0.196425	0.187916	0.24908	0.19703	0.265476	0.19861	0.020287	0.202235	0.146872	0.160763	0.161812	0.242411	0.262319	0.250484	0.476381	0.270216	0.424321	0.279828	0.192452	0.0992618	0.185224	0.201146	0.0159161	0.0167039	0.194956	0.178965	0.231555	0.271727	0.237663	0.190327	0.222203	0.0813655	0.243882	0.277706	0.288827	0.364372	0.388212	0.398534
19	ent-Epicatechin-(4alpha->6)-ent-epicatechin	0.999741	277.436	579.15	0.1213	0.155202	0.159085	0.12302	0.128308	0.116496	0.178603	0.124199	0.136356	0.146535	0.149215	0.126268	0.159385	0.203352	0.144468	0.144917	0.158912	0.20386	0.120762	0.190686	0.197265	0.141044	0.0832786	0.121769	0.163474	0.200111	0.133231	0.238555	0.175432	0.144533	0.167737	0.232969	0.157008	0.133911	0.151066	0.1553	0.147745	0.157366	0.132269	0.180544	0.153711	0.191271	0.22341	0.151703	0.135416
20	L-Phenylalanine	0.999602	155.705	166.086	0.00771027	0.0102431	0.0125529	0.0104773	0.00991826	0.0104731	0.00877225	0.00729575	0.00807465	0.0098391	0.0102876	0.00726262	0.00824879	0.00898752	0.00944101	0.00849016	0.0086656	0.00898348	0.00830487	0.00805453	0.0102719	0.00850774	0.00583025	0.00829257	0.00928321	0.00664431	0.00814693	0.00879794	0.0107249	0.00882341	0.00860957	0.00966711	0.00897288	0.00827268	0.0115462	0.0165254	0.0081456	0.00798959	0.00785408	0.0103723	0.0103505	0.0071194	0.00884852	0.009363	0.00857876
21	Cytidine-5'-monophosphate	0.999552	48.354	324.059	0.0446427	0.0668809	0.0621972	0.0624126	0.0470752	0.0737632	0.0626856	0.0556784	0.0666516	0.0623219	0.0700831	0.0419156	0.095284	0.115809	0.129118	0.0334961	0.0313626	0.0335404	0.0449968	0.0554121	0.0479828	0.0894191	0.0551647	0.0836402	0.0798893	0.0481901	0.0625155	0.0954256	0.107044	0.0747787	0.0756979	0.0661391	0.0713281	0.0494706	0.0644684	0.0593095	0.0739585	0.0729375	0.0736592	0.0618612	0.0729871	0.0602218	0.0984421	0.123956	0.115823
22	Beta-Aminopropionitrile	0.99953	664.854	71.0603	0.541318	0.755476	0.801485	3.43249	0.561004	1.95018	0.845048	0.969614	2.24447	3.6236	0.42814	2.41674	1.95263	0.817523	2.72016	0.43078	1.47594	1.94263	1.83408	1.09902	0.501011	2.36053	0.492542	0.989799	0.447067	0.302319	0.562279	0.751802	1.08569	1.30052	0.86121	0.434638	0.591861	2.13766	2.2119	0.475547	0.676087	0.606139	0.613157	0.518956	2.47393	1.37932	0.790383	0.590154	0.602721
23	L-Glutamine	0.99938	43.4739	147.076	1.01343	0.966266	0.881807	1.03918	0.930175	0.569519	0.550076	0.473716	0.819715	0.764038	0.778159	0.665124	0.859486	0.731363	1.01102	0.46827	0.660874	0.553256	0.504187	0.562739	0.575625	0.932543	0.508317	0.709292	1.49062	0.931239	1.30548	0.550618	0.467008	0.396018	0.801009	0.629011	0.614839	0.560988	0.654892	0.843082	0.532389	0.449125	0.538635	0.89107	1.19219	1.00979	0.891882	1.15515	1.27052
24	L-Pyroglutamic acid	0.999141	47.2097	130.05	1.86458	1.85733	0.506935	1.82585	1.59954	1.83348	1.56213	1.13142	1.79402	1.61436	1.65558	1.29796	1.82978	2.14344	2.71405	0.84195	1.11261	0.882168	0.981837	1.17745	1.01747	3.11199	0.296904	2.78742	2.10079	1.27083	1.80626	1.31888	1.33411	0.856448	1.92358	1.19528	1.35674	0.931819	1.36032	1.38935	1.25138	1.02489	1.12984	1.64159	0.516507	2.03518	1.85872	2.46599	2.84794
25	Kaempferol-3-O-galactoside	0.998931	305.813	449.108	2.65924	4.79812	4.64148	3.78511	2.7568	3.27785	4.24703	3.69598	3.61881	4.44827	4.39259	3.30848	2.72984	3.05255	3.14797	4.16344	3.72857	4.33646	3.5017	3.1013	3.54143	2.92793	1.9063	2.57564	2.38561	1.80798	2.59786	3.69223	3.88492	3.8143	3.81696	4.49363	4.48289	3.03188	3.94455	2.87856	3.3509	3.51515	3.11122	3.50144	4.1164	3.29782	2.37664	2.53471	2.14757
26	Nicotinamide	0.998765	156.849	123.055	0.015921	0.0170284	0.0181385	0.0161876	0.0161463	0.0145005	0.0159929	0.0145872	0.0144665	0.0158123	0.0154233	0.0309793	0.0149214	0.0151164	0.0159525	0.0162778	0.0148004	0.0155215	0.0170673	0.0161236	0.0147769	0.0167928	0.0116851	0.0185611	0.0170762	0.0120943	0.0139464	0.0143132	0.015594	0.0155799	0.0159938	0.0151735	0.0153106	0.0140183	0.0171343	0.0157184	0.0140979	0.0152648	0.0384973	0.0145399	0.0182152	0.0153468	0.0123432	0.0144579	0.0197394
27	Phenylethylamine	0.998674	236.936	122.096	0.0206949	0.018536	0.0172478	0.0155405	0.0207737	0.0417205	0.0277682	0.0253063	0.032857	0.0373877	0.0398622	0.0193421	0.0320798	0.0396651	0.0446287	0.0106725	0.0103731	0.0112758	0.0132049	0.0110711	0.0107481	0.0497911	0.0340637	0.0547144	0.0360714	0.0221327	0.0266282	0.0407923	0.0432217	0.03614	0.0303086	0.028597	0.0331258	0.0160154	0.0182885	0.013997	0.0226746	0.0209948	0.0219405	0.0298628	0.0499412	0.0326816	0.042845	0.0385576	0.0401296
28	D(+)-Pipecolinic acid	0.99777	34.6395	130.086	0.149806	0.275182	0.14884	0.356867	0.236941	0.15676	0.293185	0.205286	0.241458	0.286985	0.153813	0.222704	0.293394	0.359164	0.298347	0.254927	0.153	0.268315	0.251366	0.398237	0.273264	0.354367	0.267886	0.445527	0.1856	0.218242	0.253598	0.215536	0.441684	0.203919	0.166034	0.152693	0.251869	0.252524	0.312272	0.267799	0.290806	0.384357	0.291424	0.344072	0.186689	0.166085	0.329041	0.276147	0.365363
29	Scopolin	0.997722	274.104	355.102	0.0230066	0.0258932	0.0258772	0.0246054	0.0266936	0.0198296	0.0206809	0.0208489	0.0167308	0.0208118	0.0189574	0.023655	0.0228706	0.0220223	0.0234714	0.0224337	0.0218966	0.022825	0.0247034	0.0228217	0.0247024	0.0272982	0.0177064	0.0237021	0.0256087	0.0196517	0.0212112	0.0266916	0.0307914	0.0218295	0.0257787	0.0269974	0.0258641	0.0217758	0.0272728	0.0252616	0.0214865	0.0243418	0.0221281	0.024997	0.0278007	0.0239875	0.0278244	0.0294201	0.0280678
30	Caffeine	0.997191	258.418	195.087	149.504	158.495	163.627	149.98	155.801	135.296	125.565	133.817	123.648	167.4	139.343	141.188	134.445	131.364	151.698	123.625	122.967	129.801	123.995	135	125.79	154.035	92.0709	141.973	147.272	102.852	132.049	134.284	135.541	122.068	128.491	133.741	121.605	131.961	155.725	146.995	139.226	140.155	134.191	134.501	171.091	137.604	129.605	160.101	152.689
31	Isoquercitrin	0.996675	295.16	465.101	1.82309	1.68568	1.77602	1.50829	1.4808	1.91933	2.37602	1.97793	2.53919	2.67586	2.49439	1.53509	2.17282	1.74047	2.01171	1.24861	1.29582	1.2552	1.87069	1.77415	1.91142	2.23851	1.29138	1.92589	1.7433	1.30204	1.67907	1.95195	2.09992	1.7347	1.83909	1.81527	1.92712	2.00829	2.14978	2.23579	1.72639	1.70817	1.49616	2.06673	2.40828	2.13506	1.92894	2.01019	1.75137
32	3,9-Dihydroxypterocarpan	0.996649	320.115	257.081	0.0422659	0.0735744	0.0726034	0.0598641	0.0501568	0.0649375	0.0742547	0.0779082	0.0946654	0.124201	0.106887	0.0394523	0.0551107	0.0652886	0.0630959	0.103413	0.0855769	0.092607	0.0783572	0.0769075	0.0682288	0.0682966	0.0435901	0.0637246	0.0581033	0.0518462	0.0621825	0.0835694	0.0856343	0.0789131	0.0920388	0.104272	0.10471	0.081618	0.101519	0.0927313	0.0649028	0.0681778	0.0783251	0.0542156	0.0677091	0.0739889	0.0531506	0.0592549	0.0471217
33	Guanine	0.996423	92.207	152.056	0.0864619	0.148236	0.141367	0.144508	0.100734	0.148495	0.138925	0.167282	0.12748	0.155937	0.163424	0.087638	0.0855249	0.125085	0.142155	0.0790169	0.0636973	0.0728242	0.09303	0.108064	0.0958227	0.594903	0.395235	0.630889	0.206089	0.125556	0.205513	0.139418	0.13807	0.119425	0.118151	0.120519	0.115601	0.0843663	0.136555	0.125551	0.135658	0.131077	0.141428	0.138898	0.139863	0.127868	0.154767	0.159651	0.159878
34	D-Pantothenic acid	0.995788	151.588	220.118	0.00964297	0.00479253	0.00674362	0.00367869	0.00759491	0.0059916	0.00733465	0.00720087	0.00585085	0.0070397	0.00860397	0.00659331	0.00864867	0.00864629	0.00960903	0.00681761	0.00579938	0.00602566	0.00713532	0.00857042	0.00710369	0.00856371	0.00539928	0.00907002	0.00724498	0.00529587	0.00717449	0.00760685	0.00795817	0.00675421	0.00572494	0.00634396	0.00696804	0.00680282	0.0080537	0.00883561	0.0088223	0.00745487	0.00809721	0.00761242	0.00897697	0.00683717	0.00869645	0.00893107	0.00758839
35	L-Norleucine	0.995783	86.3846	132.102	0.231404	0.215168	0.837324	0.199388	0.281337	0.623379	0.741302	0.631038	0.355801	0.392969	0.375498	0.276251	0.788033	0.883841	1.02086	0.184608	0.167943	0.188992	0.303258	0.359923	0.333978	0.627769	1.13406	0.639989	1.07007	0.670431	0.826331	0.866828	0.924791	0.855855	0.774037	0.950228	0.876803	0.854797	0.941753	0.806196	0.774094	0.804142	0.844211	0.896592	2.29444	0.711524	0.949347	1.12966	0.971328
36	Guanosine diphosphate	0.995508	44.1186	444.032	0.0364351	0.0500221	0.0396691	0.0391719	0.0351442	0.0426927	0.0408919	0.0208737	0.0384369	0.037588	0.0402279	0.0176561	0.0325294	0.0386036	0.0366833	0.0373854	0.0334154	0.0336869	0.039093	0.0439819	0.0354711	0.0391348	0.0155595	0.0307506	0.0338325	0.0259136	0.0290972	0.0417768	0.0418672	0.0332092	0.0400134	0.0325427	0.0375932	0.0323821	0.0530482	0.0435988	0.0450171	0.0375373	0.0314907	0.0323443	0.0315326	0.0292212	0.0292837	0.0383388	0.0368703
37	Oxolan-3-one	0.99541	67.7343	87.044	0.126934	0.0951815	0.0723369	0.100656	0.0693453	0.0723491	0.0713328	0.0537958	0.155178	0.077208	0.0640575	0.0757409	0.0685748	0.0687006	0.0712055	0.109084	0.0591299	0.0907236	0.0734663	0.0701303	0.0751559	0.0729886	0.0599668	0.0612015	0.0618982	0.0417457	0.0580487	0.0605263	0.0653377	0.0649635	0.0645924	0.0702308	0.164836	0.0539058	0.0699996	0.0669736	0.106429	0.0610015	0.0620225	0.0480548	0.0687049	0.0553974	0.0743918	0.0734105	0.0686076
38	ADP	0.994916	56.0864	428.037	0.653339	0.740137	0.688441	0.674909	0.69728	0.681048	0.69928	0.515747	0.511192	0.562103	0.593483	0.565646	0.575378	0.703707	0.700405	0.561934	0.509782	0.528661	0.673271	0.757745	0.685381	0.77998	0.445078	0.720002	0.753764	0.572703	0.707988	0.621638	0.637675	0.515621	0.603216	0.53741	0.567553	0.604802	0.765802	0.686284	0.6904	0.64183	0.664315	0.554012	0.608583	0.542104	0.594875	0.74443	0.676833
39	4-Hydroxy-1-(3-pyridinyl)-1-butanone	0.99443	267.547	166.086	0.00709057	0.00443217	0.00700961	0.00673817	0.00753063	0.00922403	0.00801015	0.00716824	0.00590603	0.00996419	0.00908699	0.00717836	0.0100865	0.0125806	0.0335627	0.00390298	0.00246447	0.00366201	0.00548948	0.00553481	0.00649107	0.00711693	0.0069488	0.00848894	0.0189521	0.0103581	0.0104551	0.00788689	0.0144078	0.0124138	0.0167221	0.0112938	0.0106961	0.0072479	0.00909133	0.00811564	0.00896248	0.00927333	0.00997318	0.00816702	0.0099147	0.00595909	0.0110147	0.0138172	0.0117754
40	L-Glutamic acid	0.994337	39.7115	148.06	1.67682	1.43643	1.72095	1.49483	1.63451	1.13486	1.44606	1.34274	1.17155	1.20191	1.24607	1.83144	1.66684	1.88371	1.66984	1.05779	1.08077	1.21997	1.75191	1.50578	1.71848	1.94491	1.14777	1.83645	1.79334	1.47577	1.85812	1.1342	1.48288	1.21357	1.40322	1.38349	1.43537	1.65594	2.05158	1.91451	1.6608	1.7891	1.47692	1.31931	1.4912	1.51904	1.2665	1.66015	1.55046
41	Theobromine	0.99219	217.804	181.072	12.6174	8.08665	8.85561	9.05417	13.4967	4.72121	5.25436	5.75291	6.84416	8.30708	7.62757	10.866	5.65298	6.49144	6.39961	5.71769	5.90108	5.95186	8.74324	9.28056	8.25265	8.03194	4.48406	7.32393	6.80783	4.94869	6.44653	2.9337	3.45881	3.23796	4.10847	3.69537	3.35237	6.98138	7.53952	7.60673	5.06597	4.8713	4.58683	5.99338	9.40337	7.27518	5.18071	6.86877	6.41326
42	3-O-p-Coumaroylquinic acid	0.991935	220.282	339.107	0.575567	0.761099	0.859626	0.612528	0.705969	1.0339	0.943843	0.843232	0.77468	0.933028	0.96951	0.630537	0.447797	0.544854	0.594946	0.677267	0.656743	0.622479	0.513663	0.496249	0.494147	0.551963	0.317036	0.472429	0.550111	0.380131	0.485338	0.76401	0.811342	0.687573	0.663097	0.744217	0.717303	0.518084	0.601774	0.581052	0.59827	0.563609	0.559654	0.530345	0.65168	0.625213	0.43694	0.391439	0.35168
43	gamma-Glutamylleucine	0.991882	187.917	261.144	0.0112849	0.00831484	0.00893037	0.0055108	0.0120364	0.00983653	0.00493426	0.00526515	0.00448877	0.00856095	0.00866328	0.00967397	0.0118151	0.0124234	0.00764083	0.0080174	0.00765689	0.00881225	0.00850425	0.00791956	0.00927573	0.00668075	0.00707773	0.012236	0.0130278	0.00908086	0.0107198	0.00592408	0.00777552	0.00894599	0.0104542	0.00958951	0.00595715	0.00794511	0.0118824	0.011969	0.0053568	0.0129272	0.0141179	0.00991411	0.0127665	0.00958045	0.000777002	0.0132093	0.0102061
44	Thiamine monophosphate	0.991661	196.751	345.081	0.0283266	0.0308873	0.0326726	0.0267908	0.0276745	0.0239796	0.0211456	0.0197166	0.0175666	0.0228266	0.0200337	0.0239484	0.0255253	0.0303474	0.0296755	0.0261091	0.025686	0.0255012	0.0289578	0.0402202	0.028929	0.0332126	0.0237593	0.0283626	0.0250513	0.0189051	0.0225642	0.0244024	0.0255991	0.0222187	0.0243794	0.0269283	0.0229666	0.0259978	0.0284592	0.0311702	0.0271906	0.0282108	0.0282273	0.0231582	0.0299579	0.0244183	0.0313578	0.0339187	0.0291755
45	Tyramine	0.9913	216.802	138.091	0.0143657	0.0157129	0.0179593	0.014697	0.0153298	0.0169007	0.0165274	0.0143084	0.0135026	0.0203664	0.0167699	0.0147598	0.0178658	0.0165253	0.0167041	0.0141006	0.0148586	0.0146535	0.0142332	0.0150098	0.0147311	0.0178604	0.00962359	0.0167137	0.0163497	0.0129666	0.0157843	0.0167781	0.018179	0.0142464	0.0163689	0.0169623	0.0156068	0.0158941	0.0182283	0.0175545	0.0157361	0.0183727	0.016405	0.0151043	0.0201632	0.0166793	0.0176163	0.0192854	0.0175048
46	4-Guanidinobutanoic acid	0.990986	59.9208	146.092	2.05051	2.0543	2.18961	1.99954	1.96517	0.913222	1.02754	0.850329	0.83735	0.990345	0.816036	1.87135	1.90257	1.82648	1.90013	1.04292	1.05359	1.19565	1.86452	1.67216	1.81749	1.61971	1.07593	1.68149	1.42637	1.234	1.3919	1.56793	1.7984	1.36763	1.37457	1.52003	1.22605	1.63709	1.9045	1.81353	1.55702	1.79449	1.81459	1.16463	1.54095	1.2045	1.11605	1.58661	1.26001
47	o-Xylene	0.990162	287.192	107.085	0.0456752	0.0429016	0.0570083	0.0387848	0.0462604	0.031819	0.0319934	0.0316596	0.0308382	0.0379292	0.0313871	0.0443431	0.0416166	0.0446832	0.0423837	0.0452158	0.0536172	0.0421298	0.0403225	0.0412795	0.0426707	0.0580079	0.032402	0.0468945	0.0488414	0.031745	0.0371611	0.0436864	0.0478973	0.0434745	0.0498808	0.0536538	0.0542017	0.0544329	0.0581819	0.0383045	0.0482635	0.0398867	0.0411119	0.0373377	0.0684497	0.0332709	0.0421875	0.048153	0.0464738
48	Pyrrolidine	0.989552	54.6244	72.0807	0.1967	0.174849	0.186488	0.163977	0.212599	0.396285	0.394367	0.341566	0.243705	0.304395	0.276855	0.24528	0.482576	0.525707	0.5797	0.158004	0.152697	0.158443	0.238527	0.230755	0.212704	0.348635	0.208688	0.32886	0.520064	0.373525	0.425983	0.481183	0.548871	0.462764	0.48255	0.495822	0.505197	0.434948	0.44286	0.427632	0.41362	0.435525	0.46764	0.450765	0.502369	0.389473	0.540511	0.61352	0.551981
49	Cyclic AMP	0.986617	192.123	330.059	0.103234	0.107135	0.121826	0.112473	0.104786	0.105439	0.106253	0.122798	0.122587	0.134547	0.122491	0.108547	0.07132	0.0818708	0.0849429	0.0803103	0.0810671	0.0839622	0.0831694	0.0831386	0.0951515	0.0721025	0.0447567	0.0665948	0.0518689	0.0366515	0.0442979	0.0643991	0.0714414	0.0571641	0.0676119	0.0661842	0.0608261	0.0836611	0.103161	0.109351	0.0932298	0.0903571	0.0917131	0.103261	0.125834	0.102239	0.0700227	0.0768699	0.0674073
50	4-Hydroxybenzaldehyde	0.986109	88.367	123.044	0.0100102	0.0046683	1.29347e-05	0.00582261	0.0126273	0.0166806	0.018853	0.0158459	0.00857023	0.0100536	0.0129937	0.0123642	0.0307759	0.0326636	0.0353236	0.007838	0.00594393	0.0083773	0.0116934	0.014255	0.0131129	0.0274121	0.0159655	0.0269453	0.0404065	0.0293009	0.0359126	0.0331814	0.0357103	0.0331695	0.0344089	0.0379528	0.0353285	0.0216834	0.0253727	0.0226965	0.021031	0.0241691	0.0228458	0.0194376	0.0190436	0.01773	0.0299243	0.0271875	0.0260403
51	(-)-Epigallocatechin	0.985774	242.433	307.081	4.66742	7.53032	7.50159	5.59749	4.92842	7.3084	7.50242	7.7835	8.54371	9.0699	8.84184	5.04636	5.56408	4.97621	6.58106	6.57509	6.70527	6.10493	5.07655	4.16142	4.90237	3.82094	2.15387	3.26212	4.57015	3.84053	4.36178	8.05268	8.39209	7.66011	7.71624	7.9084	7.77541	4.62721	5.40471	5.2152	5.29825	4.97497	4.8464	6.0091	7.84924	5.67653	3.89017	4.48111	3.88354
52	L-Asparagine	0.985333	42.609	133.06	0.0147638	0.0114479	0.0136358	0.01389	0.0163529	0.0378599	0.0329257	0.0361375	0.0248909	0.0301366	0.0249341	0.0127978	0.0585559	0.0541735	0.0705232	0.00787173	0.00920378	0.00689785	0.0159127	0.0153222	0.0196809	0.0318072	0.0199503	0.0365842	0.0589363	0.0341157	0.0462815	0.0496381	0.0652316	0.0454999	0.0401602	0.0417553	0.0337012	0.0917388	0.078137	0.040817	0.0531101	0.0598964	0.0952478	0.0706681	0.120745	0.0701128	0.0809399	0.140001	0.111587
53	Isobutyryl-L-carnitine	0.98513	203.141	232.154	0.00270782	0.0271015	0.0270327	0.0261157	0.00130275	0.0259683	0.029089	0.0296272	0.0349502	0.0359375	0.0347857	0.00125584	0.00972227	0.00635564	0.00538253	0.00563646	0.00656482	0.00698371	0.00360454	0.00342549	0.00390351	0.00261115	0.00160419	0.00241504	0.00682175	0.00613395	0.00441186	0.020543	0.0276795	0.0185947	0.00894085	0.00998152	0.00776913	0.01919	0.0187264	0.0181219	0.0126369	0.0150552	0.0183985	0.0294068	0.0403592	0.0326469	0.0176035	0.0171545	0.0157936
54	Gamma-terpinene	0.984753	351.377	137.132	0.0102941	0.011211	0.0126898	0.00865863	0.0117525	0.0156679	0.0147111	0.0136509	0.0143687	0.0170528	0.0169307	0.0101927	0.0088166	0.00952737	0.0100468	0.010565	0.0121535	0.0112932	0.0113989	0.00952373	0.0116985	0.0126565	0.00818385	0.0106657	0.00921107	0.00756783	0.00888909	0.0104105	0.0146172	0.0105685	0.0110913	0.0126448	0.0113326	0.0129052	0.0115591	0.0107459	0.0136426	0.0112551	0.0105796	0.0190161	0.019666	0.0155579	0.0110423	0.0139518	0.0105368
55	4-Hydroxy-2-butenoic acid gamma-lactone	0.981639	50.4108	85.0283	0.809011	0.854445	0.883109	0.857687	0.631704	0.561537	0.0951195	0.488356	0.136634	0.718426	0.610011	0.637412	0.461402	0.354112	0.379809	0.890161	0.950828	0.915013	0.492999	0.482749	0.482087	0.35627	0.167033	0.239099	0.520813	0.408758	0.510568	0.254131	0.290429	0.193043	0.382095	0.347288	0.0638989	0.370732	0.44323	0.436235	0.0685257	0.322164	0.298341	0.540329	0.850763	0.710019	0.385215	0.451116	0.402141
56	Indole	0.981252	226.369	118.065	0.0121368	0.00553587	0.0114911	0.0118259	0.011625	0.0119844	0.0121803	0.00612975	0.00526022	0.00643203	0.0113402	0.0113865	0.0122529	0.0120593	0.00661254	0.0117072	0.00497232	0.00499955	0.0116868	0.00371731	0.0115758	0.0116876	0.00328496	0.0122039	0.0124402	0.012155	0.012012	0.0136906	0.0121248	0.0122979	0.0125305	0.0121358	0.00662906	0.0113882	0.0115287	0.0113965	0.0119613	0.0128012	0.0116782	0.0124076	0.00564492	0.0122481	0.0119942	0.0117165	0.012765
57	Cyanidin 3-(6''-acetyl-galactoside)	0.980343	332.604	491.117	0.0299191	0.0378779	0.0357341	0.0340445	0.0317891	0.0431328	0.0582914	0.0480197	0.0013493	0.0740789	0.0573699	0.0326596	0.0265858	0.031354	0.0301435	0.0389433	0.0314716	0.0343149	0.0296337	0.0284191	0.0289827	0.0414078	0.0303397	0.0411867	0.0255779	0.019111	0.0256313	0.0301166	0.0317687	0.0299961	0.0290015	0.0336405	0.0329722	0.0248255	0.0258941	0.0222426	0.0268537	0.0283101	0.0261969	0.0345531	0.0420843	0.0378975	0.0343943	0.0344514	0.0285447
58	4-[(E)-2-(3,5-dihydroxyphenyl)ethenyl]benzene-1,3-diol	0.978576	335.589	245.08	0.00495397	0.00677466	0.00597473	0.00617368	0.0057794	0.0101776	0.00899841	0.00871389	0.0111095	0.0149496	0.0108741	0.00459821	0.00468272	0.00578105	0.00567656	0.00497476	0.00464096	0.00500926	0.00574825	0.00567614	0.0073307	0.0162361	0.00134594	0.0193084	0.00612307	0.00387185	0.00850926	0.00629326	0.00630925	0.00612499	0.00468304	0.00515207	0.00491652	0.00617478	0.00896551	0.00708117	0.00647339	0.0069893	0.00605834	0.00618675	0.0058724	0.00750182	0.00666881	0.00663646	0.00679522
59	5'-Methylthioadenosine	0.978453	257.766	298.096	9.3516	9.98459	11.1324	10.4476	10.1394	9.95677	10.5056	9.56279	9.00291	10.2501	9.36119	9.20424	10.1623	11.5047	10.9557	7.71249	7.59925	8.41779	9.55129	9.71169	9.04246	11.125	6.54832	10.1667	10.4386	7.99078	9.64386	9.75801	10.5335	8.96529	9.68741	10.3649	9.97606	10.9035	12.2417	12.1507	9.90273	10.0192	10.0638	9.99336	11.5911	9.9253	9.77328	11.9807	10.4421
60	Kaempferol	0.977518	305.887	287.054	0.874944	1.62927	1.50999	1.21003	0.907446	1.05148	1.34443	1.19897	1.22379	1.50624	1.48052	0.997741	0.909539	0.957113	1.04349	1.37277	1.26475	1.48283	1.1591	1.0445	1.22106	0.983325	0.603661	0.856516	0.777163	0.594127	0.822345	1.24709	1.30079	1.23181	1.1984	1.51886	1.53246	1.03683	1.42258	0.971471	1.08618	1.22981	0.985484	1.17147	1.4479	1.14612	0.790424	0.867939	0.71693
61	Valdecoxib	0.976934	248.475	301.119	0.0307126	0.0353317	0.038581	0.0403142	0.0302839	0.0209289	0.0199102	0.0196295	0.0206944	0.0285782	0.0252286	0.0284508	0.027114	0.0259215	0.0283005	0.0303136	0.0302234	0.0329258	0.0241531	0.0195588	0.0216835	0.026652	0.0162011	0.0274067	0.0275263	0.0219592	0.0274767	0.0349858	0.0387871	0.0285371	0.0353277	0.0295683	0.0320263	0.0162192	0.0178439	0.0200705	0.0239407	0.0250772	0.0241944	0.0259747	0.0346801	0.0277136	0.0237967	0.0228172	0.0230422
62	Phenylacetaldehyde	0.976591	249.036	121.065	0.00302554	0.00189643	0.00193321	0.00323011	0.00208522	0.00343792	0.00320446	0.00346419	0.00347158	0.00300354	0.00278304	0.00211332	0.00341757	0.00264503	0.00283571	0.00185521	0.00175516	0.00288464	0.00308295	0.00309994	0.00228584	0.00350545	0.00107879	0.00158794	0.00304494	0.00128434	0.001491	0.00304144	0.00295135	0.00264022	0.00235534	0.00280695	0.0017559	0.00226938	0.00318253	0.00250777	0.00263154	0.00238952	0.00267857	0.00303671	0.00299958	0.00269601	0.00273182	0.0023956	0.00256702
63	L-2-Amino-3-methylenehexanoic acid	0.976345	69.3417	144.102	0.213899	0.236775	0.222178	0.277314	0.238215	0.216273	0.219489	0.244755	0.189358	0.257428	0.271972	0.232767	0.234215	0.245743	0.271083	0.269695	0.189157	0.293724	0.269709	0.391467	0.32778	0.382626	0.194234	0.258305	0.384358	0.239572	0.320467	0.255754	0.247269	0.178995	0.212805	0.216916	0.199408	0.329248	0.345372	0.373367	0.29583	0.336171	0.376405	0.17006	0.254759	0.203962	0.330366	0.430252	0.343966
64	Benzaldehyde	0.975015	155.645	107.049	0.00176817	0.00244306	0.00212436	0.00228446	0.00196968	0.0015102	0.00154882	0.00159124	0.00139353	0.00159653	0.00192392	0.00139613	0.00159148	0.00178868	0.00159433	0.00189914	0.00154829	0.0017763	0.00201535	0.00147797	0.00175656	0.00213576	0.00137822	0.00195016	0.00176621	0.0015482	0.00139422	0.0018339	0.00210133	0.00185325	0.00207146	0.00204741	0.00223526	0.00160716	0.00222383	0.00259891	0.00181387	0.0015757	0.00172451	0.00149955	0.00160997	0.00143129	0.00162513	0.00142527	0.00158213
65	Ethyl N-methylanthranilate	0.974571	201.909	180.102	0.00603874	0.00843907	0.00447184	0.00801841	0.00532353	0.0128116	0.0130734	0.00936575	0.00910818	0.00877244	0.00946688	0.00463097	0.0157058	0.0187277	0.0230779	0.0038643	0.0044481	0.0042805	0.004269	0.0043829	0.00447792	0.0277416	0.0173029	0.0327121	0.016638	0.00871242	0.0104211	0.0218177	0.0255857	0.0197366	0.0183037	0.0182501	0.0199756	0.00752247	0.00752409	0.00825504	0.0107353	0.00979069	0.0113131	0.0105549	0.0192819	0.0107191	0.0196408	0.0168084	0.0177503
66	7-Methylguanine	0.973937	175.804	166.072	0.150189	0.167677	0.162904	0.160221	0.148458	0.208483	0.231399	0.255418	0.217524	0.222089	0.220561	0.221942	0.153306	0.162789	0.174691	0.154354	0.153388	0.155908	0.146692	0.153413	0.151574	0.152853	0.0893634	0.129628	0.136977	0.111112	0.126941	0.173076	0.195057	0.140182	0.146546	0.15255	0.184894	0.163618	0.204174	0.197238	0.179115	0.151694	0.140986	0.185185	0.204829	0.167882	0.177622	0.21458	0.196248
67	Diphenylamine	0.973471	111.134	170.096	0.00788527	0.0130114	0.0350299	0.0176751	0.0214643	0.0124045	0.012094	0.0135563	0.0128678	0.0159361	0.0207828	0.0195965	0.0164557	0.013865	0.0221459	0.0521893	0.0111328	0.00639832	0.0109833	0.0167287	0.0263316	0.0158276	0.00832376	0.0122201	0.0128052	0.00997146	0.0221396	0.00291671	0.0222236	0.0170459	0.0131568	0.00613465	0.0120738	0.00492578	0.0170121	0.0163367	0.0135502	0.0250817	0.00332969	0.0134839	0.011917	0.0135464	0.00611726	0.0303281	0.0127083
68	Abrine	0.973357	232.36	219.113	0.0024321	0.00490727	0.00386371	0.003829	0.00349672	0.009108	0.00699099	0.00730754	0.00868246	0.00762716	0.0081927	0.00293092	0.006332	0.00788346	0.00916634	0.00312223	0.00218819	0.00227847	0.00189732	0.00176946	0.0010078	0.00968784	0.00741543	0.0122024	0.00504993	0.00324288	0.00417676	0.00901973	0.00946979	0.00774365	0.00827485	0.00817228	0.00777676	0.00236636	0.0024534	0.00187525	0.00638372	0.00550594	0.00575209	0.00682979	0.0127479	0.00681919	0.00954868	0.00687207	0.00750352
69	Indanone	0.973043	251.804	133.065	0.00844877	0.0107947	0.0106839	0.00895833	0.00798204	0.00852655	0.00822196	0.00980775	0.00183939	0.00944676	0.00818922	0.00875249	0.0107379	0.00761321	0.0104629	0.00920396	0.00807229	0.00828844	0.00861315	0.0077125	0.00755924	0.00920676	0.00537283	0.00881074	0.0102324	0.00781529	0.00765255	0.00956791	0.0119561	0.00895436	0.010592	0.00881866	0.0102578	0.00807647	0.00891879	0.00156343	0.0101909	0.0106276	0.0101639	0.00828725	0.0104661	0.0089967	0.00894548	0.0109424	0.00877431
70	5,7-dihydroxy-3-{[3,4,5-trihydroxy-6-(hydroxymethyl)oxan-2-yl]oxy}-2-(3,4,5-trihydroxyphenyl)-4H-chromen-4-one	0.973024	278.79	481.097	1.87952	1.52194	1.58928	1.28781	1.85599	1.38728	1.77541	1.3464	1.54693	1.80674	1.72255	1.95596	1.65643	1.61862	1.81313	1.3771	1.35128	1.32902	1.86679	1.79582	1.88908	2.26774	1.27401	1.95876	1.72264	1.26712	1.7152	1.71072	1.79391	1.58721	1.59989	1.6261	1.59587	1.86947	2.02814	2.05368	1.33008	1.31869	1.32794	1.57184	1.75683	1.42673	1.99193	1.91479	1.65353
71	5,5-Dimethyl-2(5H)-furanone	0.972937	77.5801	113.06	0.308955	0.300993	0.351202	0.321435	0.324517	0.300816	0.321466	0.284033	0.238786	0.40143	0.296139	0.36236	0.319799	0.2845	0.308402	0.311801	0.264121	0.263629	0.301252	0.255021	0.297328	0.287046	0.169646	0.276603	0.250228	0.215743	0.249509	0.256847	0.270904	0.382575	0.27083	0.258462	0.22659	0.242435	0.334622	0.289923	0.22727	0.2594	0.287229	0.238581	0.303894	0.263338	0.278841	0.277279	0.263665
72	Syringol	0.972305	281.928	172.097	0.0846742	0.0914401	0.104701	0.0831847	0.0853694	0.0840084	0.0844441	0.0843221	0.0779422	0.0899953	0.0876091	0.0866678	0.0882056	0.0892476	0.0921898	0.0792858	0.0828313	0.0809843	0.0815812	0.0819609	0.0821799	0.0874986	0.0524168	0.0832125	0.0798374	0.0644663	0.0795165	0.0835982	0.0898153	0.0764381	0.0857388	0.0815372	0.0799406	0.0803067	0.0918772	0.0922529	0.0848239	0.0813009	0.0826791	0.0821045	0.102241	0.0814812	0.0819904	0.0933418	0.0829631
73	NAD	0.97187	104.338	664.116	0.0793056	0.0840624	0.0914675	0.0802473	0.073324	0.0472766	0.0554324	0.0483539	0.043153	0.0505866	0.0493676	0.0771532	0.0369965	0.0294724	0.0338133	0.06929	0.0737705	0.0810121	0.0779565	0.0799127	0.0845343	0.0316681	0.0168703	0.023233	0.0847746	0.0672298	0.0708651	0.0480194	0.0558427	0.0468624	0.0504705	0.0539257	0.0505705	0.0833021	0.0944701	0.0907505	0.0699312	0.0756248	0.0649751	0.0517007	0.0519493	0.0487373	0.0393959	0.0500065	0.0437459
74	Anofinic acid	0.971821	584.069	205.086	0.0218912	0.0263082	0.0269131	0.0220857	0.0211797	0.0245476	0.0224365	0.0209002	0.0202126	0.0249773	0.0230406	0.0234214	0.020786	0.0222546	0.0241255	0.0205598	0.0200362	0.0206545	0.0196542	0.021009	0.0208929	0.0249123	0.0148749	0.0214741	0.0216287	0.015376	0.0218224	0.0240235	0.0236089	0.0224008	0.019259	0.0217222	0.0206352	0.0227583	0.0229311	0.0224886	0.0191885	0.0214937	0.0217295	0.0228168	0.0249763	0.0200789	0.0209172	0.0252827	0.0195941
75	L-Arginine	0.971543	43.7318	175.119	13.4798	8.24993	9.6145	9.50085	12.3858	4.36139	5.28206	3.40502	4.15272	4.33659	3.55932	10.4394	13.9981	15.4943	16.4983	2.79231	3.25075	3.15614	7.72947	7.80234	7.45523	11.2815	7.9966	12.2313	10.2767	8.17899	8.85679	8.1134	8.31442	4.69669	6.56158	5.46627	4.39658	8.15807	10.7948	10.3521	11.1067	9.95918	10.544	8.94279	13.6236	7.86927	9.18335	14.0988	11.8677
76	p-Mentha-1,8-dien-7-ol	0.969709	286.661	135.117	0.201437	0.18701	0.207212	0.160473	0.20189	0.136343	0.144355	0.134814	0.139814	0.165454	0.133791	0.195149	0.213643	0.187526	0.214793	0.188276	0.220964	0.187451	0.216557	0.181143	0.187826	0.247873	0.140938	0.207875	0.202906	0.140831	0.161836	0.196337	0.208282	0.176653	0.20878	0.215637	0.240453	0.21423	0.17447	0.175068	0.194317	0.174236	0.177481	0.156185	0.22405	0.146485	0.187982	0.217898	0.19544
77	1,4-Benzodioxin-2(3H)-one	0.969545	299.297	151.039	0.105242	0.138046	0.144408	0.111165	0.11113	0.0902134	0.105602	0.103411	0.117835	0.147843	0.138256	0.0930482	0.133186	0.13678	0.150865	0.135982	0.13371	0.141046	0.130934	0.138223	0.126388	0.138264	0.082387	0.122941	0.117258	0.0987824	0.124163	0.136561	0.143127	0.129548	0.135435	0.139951	0.136437	0.134668	0.161326	0.143243	0.13119	0.124337	0.118293	0.118407	0.14221	0.122705	0.132185	0.139535	0.126559
78	Protoanemonin	0.969522	49.5142	97.0282	0.68973	0.713379	0.0702412	0.722417	0.550077	0.452212	0.0578603	0.383452	0.0601852	0.606728	0.52743	0.537953	0.380286	0.320663	0.333675	0.738742	0.795557	0.763663	0.426378	0.407176	0.437872	0.322957	0.0288568	0.224724	0.398292	0.334368	0.459544	0.242181	0.273812	0.192504	0.339623	0.325254	0.0562277	0.349007	0.429316	0.375206	0.0540508	0.290276	0.26088	0.447191	0.0559633	0.526444	0.338592	0.407861	0.354486
79	Maleamic acid	0.969221	38.962	116.034	0.112236	0.0925518	0.0924668	0.0953069	0.100949	0.0772783	0.000244731	0.0640123	0.0780417	0.0737818	0.0802109	0.0928563	0.110479	0.13889	0.130124	0.0657242	0.0696385	0.0714881	0.0903663	0.102349	0.0922717	0.123191	0.0818564	0.120829	0.125957	0.091389	0.110982	0.090879	0.104505	0.0763479	0.102804	0.0856729	0.0980795	0.105892	0.14063	0.132063	0.101371	0.100488	0.100966	0.0836489	0.0979988	0.10202	0.0999786	0.119705	0.119933
80	Auraptenol	0.969139	299.575	278.139	0.00767327	0.0100074	0.00788516	0.00893669	0.00802867	0.00241849	0.00454302	0.00479116	0.0022306	0.00402794	0.00343924	0.00885667	0.00679102	0.00984002	0.00838004	0.00413613	0.00715551	0.00847112	0.00615577	0.00875657	0.00675621	0.00979264	0.00573924	0.00665205	0.00647449	0.00299302	0.00775	0.00673634	0.00746549	0.00395458	0.00594583	0.00678577	0.00622655	0.00302029	0.00307446	0.00549205	0.00741762	0.0071273	0.00758965	0.00265807	0.00717309	0.00667791	0.00592129	0.0111032	0.00545644
81	Collybial	0.967979	349.161	233.153	0.00190645	0.0024769	0.0030712	0.00224099	0.00207634	0.00264926	0.00256521	0.0025325	0.00288717	0.00292391	0.00204321	0.00124362	0.00313354	0.00251088	0.0037965	0.00243197	0.00231159	0.00218735	0.00173624	0.00295255	0.00225522	0.00234388	0.00108242	0.00222969	0.00351677	0.00235403	0.00258554	0.00373984	0.00263062	0.00210734	0.000858639	0.00463154	0.00275481	0.00280365	0.00248682	0.00256756	0.00222796	0.00252615	0.00208669	0.00300462	0.00399339	0.00239084	0.00291759	0.00249973	0.00307443
82	Quinone	0.967226	199.807	109.028	0.0179296	0.00712786	0.0227618	0.016539	0.0178236	0.0142786	0.0137993	0.0173628	0.0143975	0.0165034	0.0147957	0.0162243	0.017561	0.0151464	0.018645	0.0152811	0.016413	0.0163737	0.0160627	0.0165524	0.0176779	0.0175601	0.0100877	0.0169166	0.016719	0.0145296	0.0175156	0.0190874	0.0175134	0.0153214	0.0173987	0.0184068	0.0167132	0.0188296	0.0213004	0.0201713	0.0173402	0.0188566	0.0180333	0.0144862	0.0185734	0.0157421	0.0163261	0.0171958	0.0154895
83	Nicotinic acid mononucleotide	0.965784	56.5678	256.081	0.381397	0.34501	0.363444	0.331666	0.364399	0.204726	0.169969	0.178124	0.172998	0.284813	0.206139	0.334994	0.319649	0.289773	0.313829	0.358317	0.385315	0.373817	0.354561	0.30311	0.292679	0.232867	0.146253	0.184843	0.315901	0.243276	0.307949	0.205464	0.304035	0.255269	0.278921	0.285329	0.283052	0.280993	0.359459	0.349473	0.320003	0.32478	0.358798	0.273308	0.289189	0.260187	0.301843	0.336453	0.352368
84	D-Cysteine	0.965185	99.7887	122.027	0.0124122	0.00954016	0.010949	0.00909303	0.0138157	0.00649647	0.00792907	0.00698043	0.00616572	0.00553794	0.00512404	0.0125683	0.0117307	0.0136976	0.0127835	0.0104917	0.0101981	0.0123691	0.0145736	0.0148207	0.0153004	0.0152254	0.00977723	0.017128	0.0124264	0.00879263	0.0102134	0.0137555	0.0137959	0.0121719	0.0121437	0.0113921	0.0117507	0.0132233	0.0153951	0.0160403	0.0125669	0.0142017	0.0131775	0.00741883	0.00974857	0.00845683	0.0113193	0.0125931	0.0107852
85	D-Galactosamine	0.965045	113.089	180.085	0.222012	0.22441	0.251956	0.217548	0.226414	0.204322	0.202207	0.177126	0.207201	0.236462	0.20119	0.208515	0.208321	0.221944	0.220537	0.202147	0.194104	0.195044	0.207392	0.202752	0.207148	0.24852	0.144411	0.225504	0.229473	0.164696	0.206409	0.222424	0.225684	0.190886	0.187952	0.196556	0.194481	0.232976	0.254333	0.257821	0.211704	0.218935	0.209857	0.169706	0.23974	0.195278	0.204777	0.228456	0.210643
86	Phosphorylcholine	0.962907	44.929	184.073	0.168385	0.252173	0.291057	0.237679	0.014139	0.754819	0.656158	0.481756	0.449272	0.410057	0.559013	0.17495	0.645487	0.861815	0.807585	0.198647	0.19755	0.0198124	0.311622	0.381995	0.339225	0.538734	0.26352	0.392903	0.71027	0.523458	0.622075	0.769307	0.860056	0.722831	0.66815	0.659142	0.535199	0.588035	0.614835	0.699008	0.532908	0.636974	0.60656	0.648037	0.62052	0.52863	0.733688	0.890449	0.807893
87	Allyl benzoate	0.962699	304.379	207.101	0.0447838	0.0687628	0.0742982	0.0579737	0.0493676	0.0931567	0.0966585	0.0967943	0.106387	0.136971	0.111731	0.0476449	0.0448713	0.0484991	0.0570662	0.092675	0.0871606	0.0911846	0.0519738	0.0457585	0.0476683	0.0482859	0.0264611	0.0413723	0.0424042	0.0323967	0.0436627	0.0764494	0.0810625	0.0688469	0.0682563	0.0771745	0.0765512	0.0397661	0.05019	0.0467189	0.0570732	0.0538193	0.0578408	0.0790017	0.077919	0.0733721	0.0558346	0.0590479	0.0490251
88	Glutathione	0.961667	51.8642	308.091	2.27906	2.29633	2.20603	2.04124	2.33851	1.82888	1.52409	1.39586	1.44784	1.63231	1.70404	2.10097	1.58993	1.69412	1.92521	2.21593	2.31965	2.33729	1.79982	1.72043	1.60217	2.30637	1.23264	1.95148	1.64794	1.2967	1.56717	1.87436	1.90247	1.56838	2.00889	1.96846	1.92737	1.23055	1.55155	1.53322	1.79404	1.51187	1.38289	1.74402	2.22105	1.82975	1.83816	2.09462	1.88246
89	D-Aspartic acid	0.961091	39.1646	134.045	1.19623	1.08993	1.10486	1.10687	1.13405	0.958764	0.927773	0.807098	0.902657	0.812689	1.00324	0.55383	1.30413	1.76994	1.56982	0.779067	0.766538	0.841166	1.07299	1.13453	1.07662	1.37503	0.00137035	1.4271	0.00466812	1.05475	1.33583	1.03181	1.22582	0.934694	1.13888	1.00409	1.13527	1.18695	1.61547	1.53983	0.0526097	1.19217	1.17347	1.01723	0.00207339	1.16946	1.11186	1.34858	1.37843
90	Pantetheine 4'-phosphate	0.960378	237.179	359.097	0.0212823	0.0287594	0.0228146	0.0245777	0.0245919	0.0384647	0.0303628	0.0322734	0.028485	0.0333992	0.0343416	0.0225536	0.0275851	0.037191	0.0349046	0.0240556	0.0213194	0.0208461	0.0219205	0.0207255	0.0188237	0.0617862	0.0423502	0.0709014	0.0174972	0.0123287	0.0169714	0.025651	0.0296288	0.0255241	0.0307611	0.0296439	0.028862	0.0163747	0.00185402	0.0179126	0.0242281	0.0243819	0.0245928	0.0294471	0.0503223	0.0394308	0.0436647	0.034829	0.036233
91	Metenamine	0.95975	750.039	141.113	0.193912	0.405192	0.401763	0.25884	0.533329	0.297174	1.16232	0.387464	0.391929	0.372097	0.321355	0.352261	0.395805	0.249183	0.45324	0.413062	0.908765	0.331704	0.31746	0.23396	0.404465	0.295897	0.522832	0.341733	0.220788	0.316035	0.369348	0.558235	0.624586	0.377785	1.49859	0.463447	0.575519	0.485361	0.941325	0.366799	0.858837	0.372116	0.329156	0.265753	0.273925	0.356117	0.489938	0.491113	0.256645
92	1-Methylguanosine	0.959224	201.892	298.114	0.0163335	0.0181005	0.0205061	0.0167945	0.0158695	0.025762	0.0222829	0.0242151	0.0198369	0.0257285	0.0239261	0.0163596	0.026293	0.0265538	0.0268359	0.0152533	0.0138972	0.0159574	0.0188513	0.0177269	0.0187673	0.0232087	0.0140574	0.0230349	0.0250368	0.0192597	0.0226897	0.0236718	0.0255747	0.0215176	0.0205752	0.0218345	0.0199669	0.0240711	0.0231681	0.0237163	0.0236989	0.0253916	0.0268287	0.0220373	0.0260183	0.0222496	0.0258748	0.030831	0.0268728
93	L-Histidine	0.958792	43.1613	156.077	0.177518	0.128625	0.0383075	0.13174	0.134345	0.113209	0.088738	0.0442495	0.0638768	0.0831977	0.0887028	0.078999	0.230964	0.285468	0.277836	0.0445314	0.056461	0.0379945	0.124562	0.182686	0.136296	0.160896	0.102384	0.163828	0.246751	0.150656	0.251198	0.158179	0.1328	0.0954147	0.167858	0.0714831	0.0953186	0.182529	0.237533	0.25735	0.129228	0.141296	0.185584	0.159246	0.230522	0.111782	0.172351	0.284281	0.281072
94	2,3-Dihydro-7-hydroxy-2-methyl-4-oxo-4H-1-benzopyran-5-acetic acid	0.958427	403.174	237.076	0.00423445	0.00405019	0.0039672	0.00388275	0.00395681	0.00383309	0.00364133	0.00351498	0.00357105	0.0039064	0.00345038	0.00367407	0.00352699	0.0037687	0.00414371	0.00343736	0.00368849	0.00343905	0.00338571	0.0036858	0.0036186	0.00413864	0.00231447	0.0037464	0.00356323	0.00246016	0.00341955	0.00364949	0.00389421	0.00335366	0.00362484	0.00371606	0.00313819	0.00355861	0.00427233	0.0040174	0.0033664	0.00351719	0.00346218	0.00362822	0.0042561	0.00361588	0.00331691	0.00352381	0.00380096
95	Trigonelline	0.958073	209.394	138.055	0.0188161	0.0224283	0.0232953	0.0209687	0.019412	0.0155771	0.0154019	0.013857	0.014804	0.0197425	0.016639	0.0157541	0.0160467	0.0164626	0.0176627	0.0242438	0.022699	0.0249645	0.0223454	0.020675	0.0199096	0.024397	0.0144542	0.0224398	0.0153086	0.0113901	0.0133745	0.0187662	0.0203452	0.0175686	0.0194096	0.0207916	0.0190627	0.0167615	0.0189403	0.017038	0.0207945	0.0206042	0.0205316	0.0196257	0.023137	0.0196978	0.0155722	0.017327	0.014541
96	2-Carboxybenzaldehyde	0.957984	271.417	151.039	0.22659	0.264484	0.282793	0.252827	0.230809	0.231643	0.25655	0.236229	0.255853	0.286537	0.253355	0.222808	0.254709	0.253686	0.260967	0.250696	0.239307	0.254397	0.271166	0.229686	0.226755	0.255253	0.157936	0.221316	0.229977	0.207316	0.216883	0.246847	0.300579	0.236169	0.257158	0.24803	0.244447	0.237948	0.267237	0.258665	0.240483	0.23753	0.234456	0.267719	0.299162	0.232808	0.283045	0.268267	0.226568
97	Rutin	0.957299	264.946	611.159	0.0190701	0.0149865	0.013484	0.010374	0.0168377	0.00807251	0.00984509	0.00914835	0.0128633	0.0117565	0.0124619	0.0197056	0.0196315	0.0151474	0.0174727	0.00986378	0.00989058	0.0101274	0.014401	0.0151114	0.0125336	0.0214647	0.010159	0.0157189	0.0178128	0.0136962	0.0150431	0.0153437	0.0130173	0.0127113	0.0130892	0.0128294	0.014587	0.0109047	0.0122828	0.0117685	0.0101529	0.00929999	0.00779465	0.0138031	0.0207309	0.0156715	0.0267944	0.0237858	0.0227163
98	2-O-Galloylgalactaric acid	0.956242	204.013	363.056	0.0277033	0.0336217	0.035748	0.0364149	0.0281252	0.0096006	0.00426377	0.00590388	0.00914299	0.0107299	0.00858157	0.0283876	0.0295476	0.0341932	0.0351645	0.0246147	0.0231741	0.0252572	0.0296645	0.0276023	0.0283374	0.0314567	0.0206161	0.0342783	0.0255794	0.0226888	0.0281145	0.0326399	0.0223814	0.0235216	0.026594	0.0263518	0.0275992	0.0216263	0.0286048	0.0261831	0.0309654	0.0271017	0.0302635	0.0131345	0.0231083	0.0222428	0.0195586	0.0221312	0.0188141
99	Isoleucyl-Alanine	0.953065	94.4039	203.139	0.0202483	0.0282683	0.0303465	0.0223073	0.0239349	0.0234942	0.0225909	0.0065979	0.0211231	0.0255203	0.0249087	0.0125103	0.0239754	0.0269448	0.030104	0.0165565	0.0170117	0.0201429	0.0206909	0.020336	0.0205432	0.0248429	0.0158318	0.0287677	0.0174679	0.0144956	0.0173647	0.0280235	0.0255665	0.0289284	0.0233104	0.0277867	0.0205541	0.0238374	0.0319888	0.0298033	0.0233395	0.00837887	0.030488	0.0276991	0.0379667	0.0258648	0.0221014	0.0301624	0.0255663
100	Glycerophosphocholine	0.946241	47.4457	258.109	1.32231	2.32779	1.86532	2.19402	1.23122	1.85881	1.67468	0.927598	1.39277	1.51326	2.11267	0.880037	1.57816	1.90541	2.1424	1.20783	1.29251	1.243	1.99242	2.32767	1.61015	2.13504	1.01166	1.59973	2.4594	1.52504	2.21864	0.863692	0.833148	0.489517	1.08237	1.02756	1.06997	1.60533	2.62218	2.42171	1.09496	0.830968	0.91764	1.50953	2.00712	1.47098	1.51525	2.07432	2.17605
101	Dihydrocaffeic acid 3-O-glucuronide	0.945127	158.714	359.091	0.000357396	0.000620535	0.000332385	0.000273535	0.000476336	0.00105251	0.00022714	0.00104146	0.00066312	0.000928506	0.000848718	1.09062e-05	0.000576015	0.000726032	0.000923254	0.00070573	0.000325073	0.00103087	0.000515615	0.000658646	0.000738526	0.000384844	4.37281e-05	0.000408986	0.000344417	0.000437468	0.000143968	0.00121434	0.00144823	0.00139038	0.00081769	0.000605513	0.000170503	0.000834164	0.00143136	0.001024	0.000331229	0.000984739	0.00104273	0.000473271	0.000646386	0.00107061	0.000624471	0.000792341	0.000625561
102	Adenosine 2',3'-cyclic phosphate	0.944785	778.409	330.059	0.00227322	0.00244038	0.00267016	0.00206901	0.00233866	0.00235813	0.00222938	0.00199897	0.00205408	0.00239861	0.00225533	0.00187332	0.0022837	0.00208505	0.00239728	0.00191146	0.00184368	0.00181036	0.00182683	0.00223627	0.00197822	0.00237929	0.00139774	0.00232719	0.00210008	0.00139491	0.00212992	0.00234428	0.00213347	0.00193554	0.00211181	0.00184786	0.00183965	0.00152851	0.00233487	0.00254547	0.00187667	0.00218645	0.00228282	0.00190487	0.00260204	0.00184648	0.00200878	0.00232965	0.00192998
103	N-Ethylacetamide	0.944103	775.474	88.0755	0.156193	0.10489	0.212216	0.120903	0.09148	0.123397	0.105164	0.123309	0.107981	0.164479	0.0951182	0.116363	0.113983	0.120236	0.097047	0.0995506	0.0958835	0.110038	0.223159	0.0911677	0.134985	0.137019	0.0869273	0.129081	0.122564	0.156977	0.0982709	0.135853	0.112901	0.0849868	0.17702	0.10296	0.12399	0.0948266	0.102255	0.0968551	0.111085	0.0962354	0.118413	0.109824	0.187032	0.0997487	0.118056	0.143621	0.118856
104	Salicin	0.942845	261.027	309.097	0.00180418	0.00458671	0.00708602	0.00561465	0.00514689	0.00562947	0.00586301	0.00400006	0.00495949	0.00598514	0.00609748	0.00373991	0.00235779	0.00388635	0.00430737	0.00644469	0.00398072	0.00381844	0.00463906	0.00177462	0.00418939	0.00142274	0.00143419	0.0037378	0.00495096	0.00389021	0.00434523	0.00611536	0.00431824	0.00366069	0.00335069	0.00504758	0.00609141	0.00560223	0.00470317	0.00432835	0.00407152	0.00512721	0.0042478	0.00499195	0.00756633	0.000986713	0.00768457	0.000629886	0.00146524
105	Choline	0.940477	46.6831	104.107	10.3033	10.1198	11.316	9.776	10.2016	9.04563	8.60564	8.59039	8.82592	9.0288	8.75284	10.1222	10.0743	9.79988	10.7383	8.13526	7.98255	8.1744	8.51985	8.79008	9.36328	10.0012	6.22132	10.2574	9.59645	7.09632	8.44553	10.8413	10.7603	9.96558	9.95395	10.2582	9.7646	8.9852	10.5194	10.3279	9.87346	10.3399	10.1068	8.51547	11.6182	8.82432	9.91642	11.3663	10.1601
106	Sciadonic acid	0.936416	590.642	307.263	0.00227128	0.0024818	0.00288186	0.00208125	0.00207657	0.00210701	0.00248359	0.0021709	0.00219313	0.00270508	0.00238578	0.00234249	0.00222727	0.00298037	0.00349355	0.00291061	0.00172753	0.00254358	0.00221875	0.00195931	0.00240286	0.00350583	0.00153565	0.00250592	0.00215134	0.00171179	0.00231206	0.0022521	0.0050686	0.00234137	0.00189071	0.00203395	0.00254758	0.00205317	0.00258161	0.00210335	0.00241264	0.00231363	0.00266707	0.00245565	0.00279264	0.00202247	0.00198675	0.00214373	0.00197885
107	Kaempferol 3-[glucosyl-(1->3)-rhamnosyl-(1->6)-galactoside]	0.936399	287.103	757.215	3.54081	5.87605	6.13399	5.11057	3.36107	2.94875	2.99718	2.46758	4.1288	3.42309	2.73453	3.71504	3.33866	3.76695	3.7778	4.52239	4.17869	4.55087	3.80426	3.49365	3.83934	3.77585	2.31855	3.60615	2.62686	2.28163	2.49462	4.60738	4.79289	4.35153	4.49468	5.3285	4.75062	1.85756	2.20198	1.8321	3.51377	2.65991	2.9958	2.27664	2.64039	2.34533	2.14913	3.18423	2.86919
108	o-Ethyltoluene	0.935554	336.042	121.101	0.00313188	0.00326854	0.0030711	0.00286722	0.00310761	0.0108208	0.0136542	0.0136552	0.0141369	0.0155422	0.0121363	0.00298618	0.00329604	0.00319564	0.00610921	0.00317606	0.00246908	0.00269087	0.0021398	0.00265238	0.002673	0.00312939	0.00150585	0.0022762	0.00361256	0.00195889	0.00516574	0.00418705	0.00370845	0.00319057	0.0037275	0.00362296	0.00295975	0.0140243	0.0166415	0.0182775	0.00432808	0.0105193	0.00624739	0.00852885	0.00711833	0.00906477	0.00497375	0.00562201	0.00517637
109	Benzoyl meso-tartaric acid	0.935307	222.036	255.05	0.0126421	0.0161984	0.016566	0.0142816	0.0114091	0.0125572	0.0116761	0.0137174	0.0131521	0.0143165	0.0122625	0.0113907	0.0102789	0.0149824	0.0124698	0.0102871	0.00882118	0.00968894	0.0110019	0.0112906	0.0108067	0.0163561	0.0115686	0.0162582	0.00926016	0.00655446	0.00976192	0.00837689	0.0113303	0.0106479	0.0105663	0.0107673	0.00944356	0.0128465	0.015971	0.0131744	0.0124278	0.0129206	0.0132485	0.0151541	0.0141722	0.0123336	0.0104726	0.0124686	0.0106518
110	Ethenyl acetate	0.934777	422.549	87.044	0.0300289	0.0398674	0.0349265	0.0368494	0.0307565	0.0348966	0.027939	0.0269205	0.0295649	0.0346601	0.0297866	0.0314752	0.0370418	0.0365278	0.0394326	0.0327609	0.0282091	0.034133	0.0303624	0.0291924	0.0308922	0.0381689	0.0235125	0.0361157	0.0359111	0.0275242	0.030345	0.0331387	0.0318064	0.0257818	0.0332773	0.0311054	0.0293069	0.0279883	0.0404147	0.0310906	0.0296113	0.0343559	0.0274346	0.0273387	0.0354538	0.0302952	0.0280271	0.0369258	0.0292654
111	Methylpyrazine	0.933206	775.657	95.0602	0.0210624	0.0353127	0.0475601	0.0191484	0.0321134	0.0320562	0.0202025	0.0209304	0.0245226	0.071676	0.0643826	0.0279675	0.04292	0.0251165	0.0304965	0.0299739	0.0288211	0.0228081	0.0746251	0.0357318	0.0160594	0.0199224	0.0141709	0.0336263	0.0227601	0.0239871	0.0270803	0.0442631	0.0940786	0.0218341	0.0435893	0.0301894	0.0227749	0.0301722	0.0219314	0.0652033	0.0390479	0.0311072	0.0163254	0.0314372	0.0354756	0.0347899	0.0312955	0.0419544	0.0321885
112	L-N-(1H-Indol-3-ylacetyl)glutamic acid	0.93189	212.691	305.111	0.0393849	0.0609244	0.0605013	0.0814935	0.0315758	0.0842683	0.0598428	0.056598	0.0869206	0.0967574	0.0813117	0.0461444	0.0652631	0.0850382	0.0581735	0.0539817	0.0748335	0.0559173	0.0334998	0.0339036	0.03186	0.0431563	0.026661	0.0524864	0.0174771	0.0192022	0.0253823	0.0397354	0.0564653	0.0259742	0.0444267	0.0264625	0.0336345	0.026281	0.0222579	0.0207688	0.0345657	0.0324184	0.0314512	0.0414152	0.0669929	0.0517388	0.0449867	0.0402212	0.0442628
113	N-Acetylputrescine	0.931508	82.9121	131.118	0.320703	0.433876	0.316685	0.36827	0.354369	0.497513	0.364678	0.347189	0.437968	0.0400053	0.466702	0.304672	0.336162	0.397403	0.42163	0.209083	0.206281	0.196589	0.030512	0.146917	0.14105	0.588593	0.208086	0.626923	0.251722	0.182587	0.20351	0.276535	0.301148	0.25656	0.253646	0.222693	0.213577	0.152	0.135282	0.142821	0.24243	0.277317	0.0275486	0.0306516	0.599465	0.036749	0.327007	0.332241	0.358215
114	Ethylphosphate	0.928016	345.086	183.078	0.0386659	0.00487482	0.00486657	0.0415173	0.00461731	0.00408217	0.00520549	0.00823641	0.00295463	0.00293845	0.00233956	0.00348686	0.00296971	0.00227446	0.016196	0.0197967	0.00422431	0.0124043	0.0337758	0.0021818	0.0125676	0.0031692	0.00465491	0.00294059	0.00394442	0.00166712	0.00192653	0.00337258	0.00232792	0.0399575	0.00226565	0.00611751	0.00721813	0.00407449	0.00498243	0.00382633	0.00616326	0.00365917	0.00515388	0.0460681	0.00440663	0.00245031	0.00503365	0.00387286	0.0107198
115	Naringenin chalcone	0.92719	299.957	273.075	1.04836	1.31003	1.38476	1.08924	1.03806	0.870291	0.97496	0.980398	1.1514	1.36263	1.28015	0.911606	1.24134	1.29119	1.36116	1.36144	1.2997	1.36333	1.30998	1.31029	1.26688	1.35483	0.804763	1.20021	1.18804	0.973015	1.17988	1.30189	1.36873	1.21225	1.29794	1.40346	1.35616	1.28715	1.53951	1.40397	1.23821	1.24707	1.14838	1.07286	1.38144	1.21358	1.26088	1.38659	1.19432
116	L-Lysine	0.927051	39.92	147.113	0.0483689	0.0358309	0.0473002	0.0381953	0.0510133	0.0963239	0.0896253	0.0788157	0.0527774	0.0549222	0.052361	0.000444228	0.141845	0.137497	0.144559	0.0329352	0.0289113	0.0879148	0.0535566	0.0590606	0.0533442	0.0880666	0.000483469	0.174747	0.376073	0.0929198	0.11282	0.13517	0.13676	0.119707	0.127631	0.132354	0.117868	0.118627	0.110326	0.093754	0.12359	0.120289	0.161867	0.116755	0.136829	0.0972523	0.24799	0.135743	0.123606
117	3alpha,4,5,7alpha-Tetrahydro-5-hydroxy-1H-isoindole-1,3(2H)-dione	0.925676	133.983	168.06	0.00327969	0.00279462	0.00280234	0.00235312	0.00298393	0.0055894	0.00668192	0.00327014	0.00296247	0.003678	0.00524667	0.00212027	0.00294729	0.00272318	0.00336724	0.00276351	0.00231644	0.00248692	0.00261926	0.00283437	0.0025213	0.00263016	0.00168076	0.00845722	0.00274945	0.00201973	0.00244442	0.0022042	0.00269369	0.00191711	0.00233778	0.00294104	0.00248041	0.00284831	0.00302352	0.00342834	0.00404644	0.00263845	0.00398675	0.00295302	0.00411632	0.00341556	0.00243986	0.0042495	0.00312111
118	2-Methylhippuric acid	0.921855	252.506	194.081	0.00965414	0.0172867	0.0148158	0.0210536	0.00686943	0.033591	0.0151631	0.0163936	0.018969	0.024243	0.0146598	0.0098261	0.0137503	0.0153949	0.014793	0.00809897	0.0128025	0.00920729	0.0220559	0.00638693	0.00445945	0.0106296	0.00676771	0.00315994	0.00479771	0.00387643	0.00235079	0.0338392	0.00944303	0.00640555	0.012075	0.00338837	0.00853841	0.00792494	0.00599572	0.00468664	0.00389108	0.00907802	0.00770569	0.00327202	0.0044138	0.0122335	0.014355	0.0155015	0.0132939
119	Polyvidone	0.921306	190.115	112.076	0.639741	0.646409	0.782871	0.661887	0.97322	0.56283	0.467986	0.752735	0.533008	0.76455	0.558032	0.834255	0.711331	0.777251	0.930828	0.728265	0.449042	0.473691	0.805435	0.591587	0.450466	0.611778	0.670037	0.670385	0.731804	0.571697	0.528219	0.351995	0.413358	0.357714	0.38825	0.333676	0.374158	0.514867	0.778673	0.397875	0.737027	0.636826	0.495541	0.634487	0.78547	0.906989	0.556004	0.457551	0.636044
120	Pyridoxine	0.920393	139.866	170.081	0.0411891	0.0800718	0.0593388	0.0588235	0.0647608	0.0795718	0.0941903	0.0600565	0.0611509	0.0711532	0.0688451	0.0183757	0.0482427	0.0495632	0.0591346	0.0243853	0.0274705	0.0310341	0.0116574	0.0243778	0.0244532	0.0291778	0.0168769	0.0242935	0.0480696	0.0316481	0.0307023	0.0301853	0.0365441	0.0239538	0.0279909	0.0320242	0.0276626	0.0245084	0.0229163	0.0277478	0.0361127	0.0269665	0.0291614	0.0505617	0.0635099	0.0660204	0.0325279	0.0427247	0.0385072
121	Demethyloleuropein	0.915537	243.137	527.172	0.00500854	0.00473669	0.00566959	0.00544141	0.00584444	0.00367335	0.00373675	0.00520877	0.00366725	0.00279342	0.00250405	0.00556777	0.00469183	0.0049055	0.00503054	0.00432242	0.00351456	0.00476867	0.00508993	0.00463739	0.00483766	0.00433723	0.00189486	0.00385577	0.00492215	0.00432804	0.00467202	0.00425564	0.00485682	0.00368408	0.00388324	0.00508468	0.0046775	0.00400754	0.00566302	0.00485771	0.00582307	0.00523159	0.00502187	0.00319578	0.0043816	0.0040287	0.00348181	0.00517404	0.00344119
122	L-Targinine	0.914561	49.3096	189.134	0.752172	0.733108	0.703128	0.714708	0.742985	0.550228	0.697776	0.462053	0.421615	0.548453	0.459543	0.630354	0.796657	0.871337	0.911782	0.359803	0.413476	0.439507	0.639486	0.700495	0.64397	0.731885	0.435404	0.660708	0.669458	0.518913	0.596286	0.583461	0.605398	0.383324	0.530623	0.486442	0.447699	0.655828	0.798611	0.788888	0.687501	0.714763	0.670067	0.788443	0.809226	0.616502	0.571349	0.867365	0.851094
123	Cyanidin-3-O-rutinoside chloride	0.913711	279.347	595.166	0.573907	0.711889	0.795982	0.658394	0.489277	0.417556	0.490209	0.407202	0.338302	0.438564	0.524127	0.592073	0.521655	0.566548	0.591204	0.434939	0.430972	0.454961	0.469377	0.404312	0.405836	0.473824	0.26699	0.421277	0.557353	0.425794	0.496092	0.629203	0.645065	0.54388	0.568736	0.579067	0.592148	0.352627	0.428598	0.378781	0.414686	0.36027	0.371785	0.473522	0.622532	0.484936	0.542173	0.516805	0.47801
124	2-benzoylbenzene-1,3,5-triol	0.913559	288.65	231.065	0.00191599	0.00478068	0.00536397	0.00402489	0.00553751	0.00500877	0.00566975	0.0050435	0.00413209	0.00712156	0.0055128	0.00470599	0.00579753	0.00521745	0.00563333	0.00391673	0.00381385	0.00399603	0.00534098	0.00437549	0.00236163	0.00578618	0.00383285	0.00631901	0.0048614	0.00450169	0.00215384	0.00445407	0.00482421	0.00466358	0.00320458	0.00433482	0.00413317	0.00718505	0.00763205	0.00779645	0.0052461	0.00511679	0.00396637	0.00528546	0.00618151	0.00215599	0.00572506	0.00628975	0.00630002
125	L-Pipecolic acid	0.913044	63.6105	130.086	0.683447	0.510911	0.418365	0.375052	0.615923	0.545888	0.48524	0.382319	0.573759	0.667419	0.751277	0.562533	0.350565	0.44584	0.527435	0.320621	0.37932	0.467496	0.375195	0.327428	0.386136	0.363495	0.247157	0.318997	0.817717	0.71555	0.6274	0.37365	0.368315	0.366611	0.30015	0.268319	0.270995	0.738395	0.650166	0.807583	0.565457	0.430128	0.541812	0.647557	0.475795	0.622783	0.512397	0.772715	0.498166
126	Chavicol	0.912239	489.8	135.079	0.00463536	0.00426679	0.00438166	0.00443308	0.00558328	0.00367734	0.0043188	0.00492703	0.0060974	0.00696929	0.00712438	0.00434037	0.00639591	0.0052911	0.00568352	0.00523954	0.00532894	0.00534621	0.0060683	0.00627923	0.00656697	0.00606935	0.00364394	0.00546903	0.00622788	0.00491649	0.00635886	0.00607979	0.00652515	0.00496014	0.00644813	0.00696355	0.00583106	0.00586892	0.00632705	0.00681685	0.0058624	0.00595129	0.0061761	0.00599711	0.00864329	0.00681185	0.00655626	0.00722843	0.00580925
127	Butyl 2-aminobenzoate	0.91052	308.629	194.115	0.0202828	0.0299261	0.024113	0.0197349	0.0213424	0.0213325	0.0205356	0.0298456	0.0406465	0.0415629	0.0194066	0.0282794	0.0305724	0.0225252	0.0196513	0.033943	0.0197122	0.0195477	0.039654	0.0213519	0.0217101	0.0196021	0.00504416	0.0372616	0.0183761	0.0145805	0.0190567	0.0135258	0.0114996	0.0122811	0.0194991	0.0185282	0.0318348	0.0215679	0.0486634	0.0309218	0.0196838	0.0202486	0.0194382	0.0219931	0.0203827	0.0279812	0.0193252	0.0430919	0.0308309
128	2,3-Dinor-6-keto-prostaglandin F1 a	0.909951	332.152	309.206	0.00604718	0.00689991	0.00957493	0.00491933	0.00477393	0.00748204	0.00652624	0.0053712	0.00544075	0.005682	0.00611665	0.00548413	0.00560522	0.00449899	0.00452356	0.0042544	0.0045928	0.00395001	0.00485494	0.00587571	0.00529966	0.00494908	0.00285756	0.00540691	0.00588949	0.0032618	0.00430909	0.00539346	0.00510092	0.00450083	0.00489257	0.0049009	0.00593811	0.00597483	0.0064852	0.00667568	0.003164	0.00888348	0.00568697	0.00396021	0.00783009	0.00508142	0.00538465	0.0057453	0.00555758
129	Biopterin	0.90985	188.109	238.093	0.00496071	0.00663913	0.00827712	0.00628101	0.00526775	0.00363616	0.00406766	0.00348172	0.0045276	0.00551593	0.00511565	0.00510389	0.002765	0.00213535	0.00253738	0.00562268	0.0053979	0.00620944	0.00553915	0.00542632	0.00659622	0.0031816	0.00127892	0.00162554	0.00602781	0.00497354	0.00522938	0.00607646	0.00600326	0.00460585	0.00630155	0.00679436	0.00486811	0.00606762	0.00714991	0.00814278	0.00496782	0.00553361	0.00462252	0.00394372	0.003914	0.00341688	0.00223868	0.00324954	0.00206586
130	Isotheaflavin	0.908948	339.366	565.135	0.00946387	0.0125831	0.0145472	0.0103125	0.00795029	0.0186883	0.0243894	0.0259919	0.0331607	0.0390745	0.0332014	0.0095226	0.0092575	0.00905193	0.00944051	0.0165916	0.0170145	0.0160489	0.0112646	0.0127558	0.0118824	0.00450045	0.00320277	0.00397222	0.0114329	0.00842368	0.00890067	0.0161447	0.0208211	0.0159286	0.0164702	0.0153723	0.0167114	0.0204784	0.0192047	0.0233609	0.014065	0.0137835	0.0129554	0.0138652	0.0236217	0.0177297	0.0123657	0.0132063	0.0114219
131	Dihydrosinapic acid	0.908938	116.127	227.091	0.00602765	0.0041184	0.00381082	0.00341023	0.00247708	0.002122	0.00923606	0.00210335	0.00274274	0.00213425	0.00218558	0.00303959	0.00333959	0.00362755	0.00306142	0.00379723	0.00379513	0.00453975	0.00329864	0.00281928	0.00184236	0.00428386	0.00254476	0.0038036	0.00290907	0.0024768	0.005431	0.00283588	0.00333406	0.00201206	0.00224218	0.00208782	0.00680129	0.00246867	0.00342817	0.00295559	0.00928044	0.00522802	0.00208525	0.00123739	0.0151571	0.00276965	0.00249609	0.00347067	0.0030776
132	Isoleucyl-Phenylalanine	0.907881	268.965	279.17	0.0192232	0.0211154	0.0259536	0.0201521	0.0194188	0.021143	0.0183386	0.0192016	0.0209222	0.0227094	0.0147685	0.0210207	0.0227893	0.0254431	0.0228134	0.0169427	0.0156938	0.0192748	0.0173794	0.0165791	0.016822	0.0191242	0.0119125	0.0177261	0.01846	0.013215	0.0155815	0.0221752	0.0242494	0.0163197	0.0199387	0.0218287	0.0172898	0.0219	0.0243653	0.0236336	0.0231979	0.0248266	0.0253134	0.0193484	0.0264704	0.0183741	0.017033	0.0202117	0.0203464
133	Allyl crotonate	0.905814	8.77871	127.075	0.171712	0.103446	0.317191	0.145593	0.179196	0.213511	0.262842	0.10544	0.167497	0.334	0.162427	0.125754	0.190635	0.152575	0.125171	0.187861	0.132514	0.081289	0.156718	0.130177	0.136417	0.179969	0.125944	0.155491	0.152518	0.163024	0.166907	0.166853	0.204709	0.107193	0.175339	0.186095	0.121979	0.157299	0.173463	0.16899	0.191956	0.0969852	0.1553	0.182444	0.284731	0.194799	0.209194	0.136604	0.106453
134	Symmetric dimethylarginine	0.904785	60.6051	203.15	0.281131	0.360117	0.38289	0.34819	0.268485	0.512704	0.503252	0.448547	0.390484	0.393281	0.412501	0.262546	0.360073	0.365715	0.397022	0.279275	0.290501	0.284277	0.266702	0.268115	0.272644	0.245593	0.139138	0.22102	0.329205	0.237601	0.276664	0.322521	0.343671	0.274473	0.361665	0.336355	0.34601	0.339022	0.36256	0.358981	0.384992	0.38451	0.401311	0.371054	0.392282	0.314143	0.253564	0.298112	0.297771
135	6-Acetyl-2,3-dihydro-2-(hydroxymethyl)-4(1H)-pyridinone	0.904166	202.44	170.081	0.0125173	0.0122111	0.0137993	0.00996819	0.0126738	0.0103357	0.0089772	0.0114344	0.011191	0.012043	0.0113036	0.011231	0.0125208	0.0132975	0.0139015	0.00882663	0.00997195	0.00773267	0.00781674	0.0092123	0.00890296	0.0172078	0.0097297	0.0158419	0.00974705	0.00716694	0.0109517	0.0103394	0.0110481	0.0106149	0.00950372	0.0122259	0.0117789	0.00856471	0.0113583	0.0100828	0.0108236	0.00959621	0.00988452	0.00940396	0.0138802	0.0109712	0.0121876	0.0134081	0.0109509
136	5-Aminovaleric acid	0.90336	70.0667	118.086	0.0227911	0.0228806	0.0276512	0.0225359	0.026741	0.0476608	0.330756	0.0512813	0.0859822	0.0369397	0.0335425	0.0229773	0.065405	0.0643453	0.0683077	0.0210074	0.0195477	0.0236847	0.0278092	0.0269014	0.032016	0.0508877	0.0288655	0.0450243	0.0678761	0.0382635	0.0134304	0.0184784	0.0220029	0.0619215	0.0140765	0.067428	0.144289	0.0435791	0.055706	0.0503988	0.114897	0.0578379	0.050178	0.0604928	0.0604659	0.0529796	0.049086	0.0732837	0.0736653
137	p-Mentha-2,4-diene	0.902364	286.594	137.132	0.00656986	0.00107656	0.00678719	0.00121438	0.00610929	0.0121685	0.0069596	0.0114896	0.0111089	0.0188427	0.0175349	0.00107697	0.00601193	0.00606365	0.00117101	0.00519327	0.0051647	0.00516457	0.00105348	0.00599275	0.0083791	0.0066946	0.00402589	0.0056849	0.00646074	0.00390108	0.00471816	0.00607589	0.007065	0.00108722	0.00666746	0.00568852	0.00143135	0.00713995	0.00717238	0.00776789	0.00752117	0.00979164	0.00530734	0.0068506	0.0133655	0.00758942	0.00917688	0.00874023	0.00645185
138	Robinin	0.902221	268.887	741.212	0.0184505	0.0171907	0.0169801	0.0202328	0.0142115	0.0166063	0.0107381	0.00799782	0.00944408	0.0206186	0.0175034	0.0151126	0.0165169	0.0249082	0.0133496	0.0109214	0.0151284	0.0160042	0.00982645	0.00961987	0.00963477	0.0232661	0.0152165	0.0171787	0.00650314	0.00648886	0.00581988	0.00774758	0.00712612	0.00423983	0.00683849	0.00611868	0.00552472	0.00938452	0.0107223	0.00809493	0.00971992	0.0104806	0.00960528	0.009282	0.0271038	0.0204374	0.0173367	0.0152965	0.0134209
139	L-alpha-Amino-1H-pyrrole-1-hexanoic acid	0.895497	230.962	197.128	0.00886802	0.0083354	0.00876573	0.00915403	0.00887428	0.0101999	0.0101828	0.00883185	0.0095953	0.0108413	0.00412483	0.00865989	0.010037	0.00978278	0.00552112	0.00669214	0.00741402	0.0071799	0.0081592	0.00743721	0.00828087	0.0118763	0.00739704	0.011586	0.0108631	0.00702946	0.00921019	0.00242875	0.0121248	0.00941653	0.0018907	0.0110389	0.0106119	0.00853794	0.00890048	0.00714429	0.00278515	0.00886991	0.00938495	0.0020955	0.0035306	0.0115796	0.0107838	0.0112904	0.00971211
140	4-Isopropyl-3-cyclohexene-1-carboxylic acid	0.89503	378.201	169.122	0.00686523	0.015416	0.0014276	0.0116955	0.00768528	0.0145327	0.0188364	0.0160435	0.0170087	0.0180418	0.0165147	0.00735227	0.00438021	0.00436382	0.00610333	0.0160528	0.0145739	0.0149458	0.00619814	0.00665122	0.00637619	0.00548227	0.00285325	0.00488539	0.00476363	0.0039155	0.00520665	0.0120226	0.0115486	0.0113883	0.0128807	0.0134346	0.0130407	0.0125732	0.0170452	0.0176137	0.00746495	0.0110172	0.00742185	0.0108915	0.010215	0.0103111	0.00467122	0.00482864	0.00478416
141	3-Methylthiohexyl butyrate	0.894103	338.562	219.138	0.0325571	0.0253147	0.030047	0.0270565	0.0340313	0.0223541	0.017135	0.0171136	0.0150538	0.0260539	0.0129598	0.034371	0.0293718	0.0300798	0.0305588	0.0238867	0.0234152	0.022069	0.0227554	0.0230204	0.0202815	0.0213256	0.01215	0.0213238	0.0373127	0.0257349	0.0292733	0.0237922	0.0247378	0.0200836	0.024155	0.0247295	0.0272559	0.027026	0.0312345	0.02701	0.0204823	0.024663	0.0246695	0.0302111	0.0334921	0.0242898	0.0255404	0.0292391	0.0290308
142	2-Methoxycarbonylphenyl beta-D-glucopyranoside	0.89284	202.479	315.096	0.111592	0.108382	0.123914	0.103908	0.10444	0.113044	0.124114	0.111847	0.105931	0.119605	0.11154	0.109209	0.112649	0.129296	0.129205	0.0109589	0.0881387	0.0824815	0.0956994	0.0972936	0.0945178	0.0144188	0.0577116	0.0925993	0.110689	0.0817722	0.10243	0.0914128	0.109098	0.0934186	0.100519	0.0946786	0.105823	0.0806957	0.0813371	0.0827251	0.0874879	0.0872661	0.0971766	0.147082	0.162999	0.136637	0.132128	0.141996	0.134731
143	Methyl cinnamate	0.890336	240.676	163.075	0.620696	0.717529	0.704645	0.629332	0.599099	0.362813	0.333897	0.323093	0.370528	0.372772	0.36377	0.598289	0.53978	0.512077	0.504504	0.612631	0.655675	0.586446	0.419836	0.378951	0.41052	0.573586	0.337106	0.4461	0.583774	0.42029	0.481314	0.609366	0.692797	0.552159	0.622066	0.65034	0.606886	0.386807	0.421755	0.44436	0.422572	0.475194	0.393218	0.324527	0.505662	0.406416	0.407195	0.412265	0.380072
144	Styrene	0.888834	237.065	105.07	0.0190656	0.00358879	0.0176189	0.0148848	0.0205749	0.0421928	0.0288802	0.0259511	0.0328716	0.0353424	0.0392526	0.0199497	0.0315993	0.0382912	0.0445347	0.0108975	0.0100357	0.01051	0.0123158	0.0104994	0.0116621	0.0461363	0.0318266	0.0535451	0.0333916	0.0226196	0.0272508	0.0416827	0.0411436	0.0375193	0.0297814	0.027988	0.0310068	0.0161949	0.0197387	0.0142557	0.0226257	0.02056	0.0228746	0.0312957	0.0488263	0.031104	0.0434851	0.0358182	0.0387435
145	(Â±)-2'-Hydroxydihydrodaidzein	0.887562	366.392	273.076	0.00379214	0.0033716	0.0041047	0.00314754	0.0032992	0.00241002	0.00233713	0.00282715	0.00364911	0.0044665	0.00389552	0.00269828	0.00458514	0.00414732	0.00421719	0.00344707	0.00386847	0.00407971	0.00500988	0.00508717	0.00408205	0.00476078	0.00272893	0.00381552	0.00466673	0.00387104	0.00433107	0.00457822	0.00474139	0.00367075	0.00474641	0.00474138	0.00504207	0.00466811	0.00526566	0.00620119	0.00407319	0.00454574	0.0039795	0.00275461	0.00453538	0.00367241	0.00501098	0.00614209	0.00448685
146	Ethyl 2-benzylacetoacetate	0.885276	251.854	221.117	0.013372	0.0135518	0.0146037	0.0125187	0.0122047	0.0128755	0.0111164	0.0118211	0.0121028	0.0137505	0.0124531	0.0126344	0.0119815	0.0129077	0.0134877	0.01129	0.0110691	0.0107526	0.011299	0.0116402	0.0111127	0.0174058	0.00854579	0.0125984	0.0116498	0.0101023	0.00933595	0.0143244	0.014857	0.0135021	0.0155927	0.0142935	0.0133611	0.0111691	0.0123604	0.0138359	0.0128013	0.0137913	0.0124474	0.0119031	0.0122176	0.01176	0.0118107	0.0138269	0.0115895
147	Biocytin	0.884567	223.287	373.19	0.00579262	0.00730621	0.0078442	0.0067213	0.0060341	0.00399539	0.00388897	0.00449581	0.00352747	0.00426527	0.00443943	0.00577054	0.00639149	0.00589181	0.00647641	0.00730266	0.00720276	0.00726007	0.00607766	0.0049825	0.00547803	0.00600102	0.00391709	0.00548849	0.00594622	0.00429094	0.00466051	0.00785708	0.00945259	0.00636267	0.00737339	0.0084376	0.00767175	0.00550148	0.0063437	0.00644276	0.00677256	0.0068318	0.00656131	0.00417468	0.00572843	0.00431721	0.00533101	0.00620372	0.00542876
148	3-Hydroxy-2-methylpyridine	0.882114	156.406	110.06	0.0273382	0.0283901	0.0324547	0.0271654	0.030612	0.0256439	0.0180964	0.0176612	0.0186599	0.0228405	0.0215009	0.025443	0.0455072	0.0518902	0.0470639	0.0182829	0.0188165	0.0190225	0.0238977	0.0244966	0.0232989	0.0605569	0.0379922	0.0492982	0.0402369	0.0305946	0.0355511	0.0439	0.0532974	0.0493484	0.0434762	0.044004	0.0375462	0.0342616	0.0396412	0.0425731	0.0341189	0.0378869	0.0407968	0.0229636	0.0314142	0.0242517	0.0328489	0.0473311	0.0338295
149	3-p-Coumaroyl-1,5-quinolactone	0.881611	313.026	321.094	0.00651218	0.00821873	0.00934327	0.00812409	0.00727366	0.00501378	0.00626899	0.00524719	0.00476188	0.00628681	0.00514134	0.00743189	0.00739511	0.00806649	0.00827568	0.00703813	0.00751451	0.00832793	0.00696174	0.00700182	0.00753743	0.00881873	0.00477211	0.00708591	0.00825568	0.00664038	0.00752324	0.00675335	0.0078007	0.00604497	0.00747486	0.00804912	0.00714402	0.00757	0.00880839	0.00812833	0.00717678	0.00768566	0.00676805	0.00528577	0.00669932	0.00667773	0.00683357	0.00701426	0.00743614
150	D-Linalool 3-glucoside	0.880194	356.342	317.196	0.00440544	0.00859609	0.00757532	0.00591067	0.00534006	0.00780853	0.00794675	0.00867022	0.00660403	0.00896113	0.00797464	0.00568331	0.00554082	0.00577509	0.00626906	0.00654155	0.00634538	0.00752	0.00436374	0.00486816	0.00492617	0.00484182	0.00310868	0.00798718	0.00406592	0.00404854	0.00503961	0.00730048	0.00670498	0.00625703	0.00626287	0.00674186	0.00613722	0.00727921	0.00875917	0.00778136	0.00566562	0.00618155	0.00678311	0.0115442	0.00479317	0.0129635	0.0077287	0.00743987	0.00401939
151	4-Amino-2-methylenebutanoic acid	0.87936	80.1589	116.07	0.0642733	0.0219379	0.068826	0.0683038	0.163578	0.0408152	0.0618766	0.0608676	0.0575183	0.0565897	0.0742394	0.0764024	0.0774929	0.0894873	0.0985634	0.0819828	0.0534808	0.0788244	0.0657524	0.0228885	0.0577853	0.124489	0.0815242	0.129524	0.070626	0.050069	0.0625334	0.101571	0.084779	0.0981018	0.0704152	0.0750471	0.0840842	0.0592554	0.0724164	0.0612347	0.0676501	0.0639603	0.0612012	0.0630565	0.104249	0.0849317	0.12361	0.106993	0.100619
152	(-)-Epigallocatechin 3-(3-methyl-gallate)	0.878417	291.101	473.108	0.00505866	0.00636787	0.0096291	0.00484223	0.00303683	0.360102	0.403863	0.602677	0.572387	0.713794	0.710308	0.00682661	0.101578	0.0559112	0.120026	0.00646216	0.0141933	0.00509165	0.0293664	0.00956546	0.065848	0.00778339	0.00509761	0.00758134	0.00587099	0.00380213	0.00738201	0.00591543	0.0478993	0.0189948	0.00677735	0.00801412	0.00427178	0.0435459	0.0469786	0.0098432	0.0607842	0.100988	0.112681	0.37863	0.526536	0.46014	0.0665466	0.131506	0.0704336
153	5-hydroxy-7-methoxy-2-(4-methoxyphenyl)-4H-chromen-4-one	0.878046	133.476	299.099	0.130012	0.10882	0.111437	0.0998883	0.12241	0.187633	0.105025	0.0805078	0.124684	0.135355	0.200628	0.0892015	0.074434	0.0683045	0.0734099	0.0687953	0.0740443	0.0767787	0.104981	0.105227	0.105328	0.0638457	0.0349295	0.0549749	0.101498	0.0849435	0.100736	0.060175	0.0586547	0.0526427	0.0556312	0.0507431	0.0403727	0.118211	0.129862	0.134539	0.177389	0.104191	0.149795	0.0867317	0.0785115	0.116853	0.100664	0.133634	0.0968877
154	albendazole S-oxide	0.876717	159.295	282.097	0.0199496	0.018027	0.0121879	0.016632	0.0291306	0.00822594	0.00713715	0.00677794	0.0111345	0.0111859	0.010502	0.0219741	0.014507	0.0161932	0.0133999	0.00770583	0.0107049	0.00715131	0.00943932	0.00822669	0.00606619	0.0383206	0.0343613	0.0668826	0.0223456	0.0170856	0.0181038	0.00545665	0.00471253	0.00444794	0.0060784	0.00492281	0.00490999	0.00535292	0.00633854	0.0050296	0.00698341	0.00853615	0.00967547	0.0232779	0.0435717	0.0285894	0.0419529	0.0167661	0.0233018
155	L-trans-4-Methyl-2-pyrrolidinecarboxylic acid	0.876539	88.7719	130.086	0.0500893	0.172691	0.184519	0.192424	0.0536511	0.146194	0.184102	0.146829	0.200566	0.175849	0.142065	0.174712	0.179847	0.183822	0.184807	0.151773	0.156859	0.168014	0.181016	0.162839	0.171941	0.15734	0.0946483	0.174077	0.174681	0.13231	0.15006	0.126833	0.170798	0.147486	0.162932	0.130972	0.14404	0.420345	0.195955	0.188958	0.171495	0.166934	0.18053	0.125655	0.15471	0.136734	0.129268	0.119223	0.131077
156	4-Pentenoic acid	0.875636	380.606	101.06	0.0069662	0.00825325	0.00869419	0.00708009	0.00728349	0.00784022	0.00692546	0.00711848	0.00680952	0.00763304	0.00784758	0.0074455	0.00796502	0.0069323	0.00840088	0.00685777	0.00614756	0.00624953	0.00732134	0.00654002	0.00701894	0.00738529	0.00428285	0.00695328	0.00668407	0.00500206	0.00180973	0.00619959	0.00678701	0.00647521	0.00711868	0.00687904	0.0064827	0.00639649	0.0074278	0.00735306	0.00686824	0.00690546	0.00641405	0.00683144	0.00777023	0.00689055	0.00692259	0.00729126	0.00731482
157	Quercetin 3-(6-[4-glucosyl-p-coumaryl]glucosyl)(1->2)-rhamnoside	0.875221	325.954	919.248	0.00137132	0.000608398	0.00108267	0.000605073	0.000742092	0.00493386	0.00578126	0.00509587	0.00836915	0.0100035	0.00722437	0.00130613	0.00364004	0.00154209	0.00379289	5.93393e-05	0.00031288	0.000847396	0.00110654	0.00144846	0.00182289	0.00123998	0.000582379	0.000737264	0.00228556	0.00256347	0.00188528	0.000741581	0.00141588	0.00128044	0.000678777	0.000349334	0.000770874	0.000680502	0.00187026	0.00140455	0.00136183	0.000835397	0.00555283	0.00885313	0.00402858	0.00860001	0.00211328	0.00287884	0.00248168
158	Kaempferol 3-O-glucosyl-(1->2)-rhamnoside	0.871189	299.979	595.166	0.326198	0.325012	0.359192	0.296435	0.292495	0.724108	0.800395	0.722823	0.614365	0.805001	0.68917	0.323245	0.385838	0.380402	0.438651	0.214694	0.213568	0.226577	0.369477	0.34568	0.343886	0.344444	0.206063	0.350535	0.337416	0.220341	0.341372	0.284034	0.301664	0.274063	0.262405	0.276415	0.296114	0.60705	0.663507	0.611232	0.309082	0.498288	0.319965	0.462366	0.524314	0.45858	0.357494	0.31958	0.285932
159	Ergothioneine	0.869614	53.9571	230.095	1.11e-05	1.19862e-05	0.00272363	1.13078e-05	1.0889e-05	0.175101	0.149359	0.117421	0.208096	0.147907	0.0733722	1.09062e-05	0.0474534	0.0173636	0.00574889	0.171935	0.129445	0.110462	0.049545	0.0251898	0.0912144	0.133332	0.0607923	0.108839	1.06375e-05	0.00808344	9.90375e-06	0.04295	0.0401194	0.0464239	0.161325	0.178948	0.193472	0.270423	0.213648	0.27547	0.192734	0.159976	0.0829769	0.061846	0.0887615	0.0500559	0.0652507	0.0709799	0.0508698
160	Scopolamine	0.869467	581.755	304.16	0.00307071	0.00417836	0.00703403	0.00358384	0.00633016	1.09906e-05	0.00626837	0.0054	0.00251201	0.00409459	0.0069103	0.00420403	0.0105226	0.00552145	0.00599817	0.00445481	0.00433775	0.00396886	0.005012	0.0020633	0.00307763	0.00411454	0.00376671	0.00354459	0.00748862	0.00298531	0.00225727	0.005982	0.0033248	0.00321629	0.00409717	0.00616093	0.00403512	0.00593305	0.00371682	0.00551822	0.00784131	0.00666466	0.00421874	0.00313079	0.00579845	0.00446386	0.00603545	0.00673742	0.00603345
161	Sinapyl alcohol	0.863682	247.064	193.086	0.0295722	0.0343704	0.0375559	0.0386616	0.0179715	0.0321918	0.0260695	0.0253883	0.0349243	0.0305256	0.0266945	0.0207912	0.0498913	0.0345988	0.0408461	0.0128828	0.0190414	0.0209252	0.0205922	0.0209152	0.0249818	0.0301032	0.022346	0.025239	0.0421466	0.0375094	0.0392958	0.0309104	0.0318643	0.0214633	0.0266887	0.0196159	0.0229976	0.0307697	0.0281138	0.0343386	0.0329858	0.0346317	0.0251962	0.0206809	0.0451702	0.0543962	0.0320694	0.0393639	0.0339132
162	Mahanimbinol	0.862677	376.584	334.223	0.0122397	0.0227446	0.0254641	0.0183255	0.0143312	0.0176102	0.0179818	0.0208635	0.0201061	0.0226284	0.0204347	0.014815	0.00418704	0.00624643	0.00635457	0.0374838	0.0350322	0.0378774	0.0120365	0.01385	0.0125546	0.00693541	0.00355766	0.00528227	0.00869313	0.00616132	0.00760652	0.013575	0.0148639	0.0140248	0.0188479	0.0199532	0.0211298	0.0157309	0.0183113	0.0208874	0.0118192	0.0139187	0.0108791	0.0108305	0.0162621	0.0145566	0.00644352	0.00619283	0.00582136
163	6-Hydroxykaempferol	0.862085	334.436	303.05	0.0261119	0.0337171	0.0362312	0.0293337	0.0302804	0.0295821	0.0409335	0.0360805	0.0518545	0.0640183	0.0656946	0.027817	0.0402143	0.0424062	0.0437516	0.0381412	0.0390041	0.0396451	0.0367937	0.0335139	0.0316359	0.0301443	0.0187075	0.0267818	0.0323323	0.0321171	0.0331314	0.0465233	0.0476993	0.0454055	0.0458888	0.0442471	0.0437267	0.031929	0.0393949	0.0377881	0.030086	0.0281779	0.0317138	0.0387864	0.0492479	0.0408293	0.0419502	0.0385586	0.0360463
164	2-Phenylacetamide	0.860022	88.2287	136.075	0.0284749	0.0292747	0.0188292	0.0284843	0.053709	0.0490987	0.0530889	0.0470428	0.0309267	0.043607	0.0348956	0.0469675	0.0921384	0.105288	0.103215	0.0369085	0.0296103	0.0368597	0.0486922	0.050008	0.0379842	0.0950328	0.0509123	0.0697459	0.125297	0.088297	0.10122	0.102165	0.112284	0.0976389	0.110442	0.118301	0.101311	0.061684	0.0757017	0.0732218	0.0627984	0.0808222	0.0678969	0.060139	0.0135507	0.0535798	0.0861759	0.0840219	0.0917017
165	3-Methylcyclopentene	0.85998	226.685	83.0855	0.00404845	0.00507069	0.00655825	0.0044752	0.00426727	0.00420846	0.0048748	0.00491069	0.00336836	0.00470721	0.00352712	0.00521458	0.00327737	0.00401685	0.00387617	0.00361935	0.00331987	0.00295436	0.00308354	0.00367608	0.00432442	0.00354572	0.00177499	0.00283064	0.00585987	0.00343769	0.00495093	0.00384826	0.00408011	0.00381944	0.0032198	0.00351772	0.00315691	0.00340881	0.00346936	0.0033977	0.00382515	0.00331475	0.00342282	0.00411508	0.00532669	0.00363639	0.00438031	0.00446803	0.00427054
166	Pterosin J	0.856275	217.783	253.093	0.0568395	0.0493609	0.0485678	0.0466206	0.0594865	0.0362804	0.0366505	0.030839	0.032422	0.0390984	0.0359137	0.0596087	0.0280112	0.0357917	0.0344933	0.0417115	0.0427296	0.0460019	0.0638124	0.0562775	0.0679454	0.035923	0.0212788	0.0367533	0.0417021	0.0268668	0.0348577	0.0406975	0.0421004	0.0396229	0.0410698	0.0381168	0.0360107	0.0483477	0.05702	0.0498436	0.0511764	0.0598343	0.0618567	0.0362604	0.0493493	0.0383316	0.0355391	0.0462277	0.0436098
167	(2R)-2-Hydroxy-2-methylbutanenitrile	0.856166	201.712	100.076	0.132972	0.178786	0.143446	0.157708	0.130219	0.147674	0.132734	0.100898	0.124366	0.156223	0.152933	0.108626	0.142464	0.143381	0.15959	0.123174	0.117841	0.12437	0.122283	0.140224	0.13004	0.138932	0.0846727	0.0814529	0.138594	0.101018	0.121802	0.133498	0.151987	0.109889	0.126937	0.129301	0.136167	0.126108	0.144095	0.149642	0.125264	0.131353	0.133614	0.126394	0.169248	0.137146	0.142778	0.158401	0.129557
168	Germacr-1(10)-ene-5,8-dione	0.855203	466.947	237.185	0.00499033	0.00600372	0.006151	0.00467489	0.00510493	0.00511169	0.0116605	0.00621874	0.00385695	0.00511559	0.0149374	0.00525396	0.00562986	0.00643092	0.00599547	0.00445752	0.00479199	0.00403979	0.0107322	0.0133621	0.00423708	0.0156486	0.00308857	0.00420445	0.00442952	0.00354902	0.00429039	0.00446043	0.00568696	0.0036523	0.00603711	0.00625644	0.00400239	0.0103715	0.00737628	0.00707648	0.00443411	0.00477179	0.0137678	0.00560719	0.00634484	0.00446914	0.00532876	0.00562285	0.00533196
169	2-Carboxyarabinitol 5-phosphate	0.854927	247.759	277.034	0.141729	0.204186	0.191429	0.160381	0.166994	0.252031	0.25727	0.240879	0.264697	0.304365	0.298667	0.150156	0.13949	0.197723	0.175282	0.251425	0.220435	0.245101	0.195363	0.206505	0.191923	0.20476	0.134547	0.205206	0.126371	0.107812	0.123165	0.171985	0.187339	0.168007	0.203461	0.228516	0.200454	0.189034	0.216414	0.19973	0.178068	0.188599	0.19278	0.191218	0.216578	0.207045	0.179526	0.202505	0.180808
170	DGDG(16:0/18:3)	0.854815	640.038	932.627	1.11e-05	0.00764912	0.0040128	0.00704957	8.55918e-05	0.00258219	0.000411599	1.04111e-05	1.02448e-05	1.17704e-05	0.00171972	0.0050406	0.00115271	0.00253416	0.00025254	0.00128906	0.00402399	1.02825e-05	0.000170421	0.00434992	0.00135743	0.000591134	0.000160555	0.0041144	0.00779541	0.00113234	0.0020866	0.00248729	0.00283745	0.000321616	0.00297728	0.00358635	7.27152e-05	7.8833e-05	1.17517e-05	0.00124126	1.03555e-05	8.79782e-05	7.02624e-05	1.0237e-05	0.00479903	0.000575272	0.00259558	0.00461836	0.00339209
171	(2'E,4'Z,8E)-Colneleic acid	0.85442	556.193	295.226	0.038659	0.0522935	0.0456035	0.0448308	0.0184515	0.0641292	0.0174268	0.0328835	0.0253692	0.0356449	0.0347002	0.0210087	0.0209015	0.0348988	0.0374867	0.0162152	0.0285686	0.0151659	0.025616	0.03253	0.030235	0.0423735	0.0231865	0.0341369	0.0364442	0.0139002	0.0191134	0.0196043	0.0375541	0.0181644	0.0306312	0.0200422	0.0304787	0.0343872	0.0235903	0.0389046	0.0315008	0.0200906	0.0367583	0.0336851	0.0473126	0.0333494	0.035802	0.025159	0.0423379
172	(E)-Squamosamide	0.853564	272.758	466.181	0.0238442	0.0253009	0.0197352	0.0252884	0.019265	0.0177038	0.0211712	0.01816	0.0173202	0.0243193	0.0231184	0.021501	0.0177927	0.0184623	0.0156486	0.0206105	0.0126509	0.0165989	0.0145146	0.0154826	0.0190885	0.0255977	0.0210493	0.0343152	0.0327829	0.0161778	0.0197047	0.0190977	0.0208601	0.0169414	0.00909212	0.0187644	0.0179856	0.0179569	0.0190834	0.014947	0.0205585	0.0300664	0.0214657	0.0150783	0.0203978	0.0239657	0.0209543	0.0285966	0.0331815
173	1-Aminocyclopropanecarboxylic acid	0.853563	40.8554	102.055	0.123189	0.114371	0.129268	0.11367	0.167335	0.0785154	0.0991348	0.096658	0.0836121	0.105502	0.096083	0.136634	0.217587	0.139072	0.258043	0.0878194	0.0922071	0.0892214	0.175491	0.118611	0.174905	0.186769	0.140653	0.230096	0.249993	0.193028	0.254836	0.082549	0.206069	0.172011	0.195702	0.199433	0.110495	0.241494	0.243025	0.238905	0.198218	0.20346	0.196326	0.194115	0.255868	0.179722	0.20353	0.242934	0.216947
174	4-(3-Hydroxy-7-phenyl-6-heptenyl)-1,2-benzenediol	0.853504	112.154	299.153	0.00738957	0.00639777	0.0103994	0.00790286	0.00665999	0.00308401	0.00232896	0.00478845	0.00325308	0.00369089	0.00257332	1.09062e-05	0.0074179	0.00545336	0.00745981	0.00773584	0.00708345	0.00775877	0.00797499	0.0059654	0.0101965	0.00229918	0.00116059	0.00689918	0.00811898	0.0058178	0.00741743	0.00378888	0.00535764	0.00565299	0.00633194	0.00216201	0.0049855	0.00776257	0.00508091	0.00800191	0.00978805	0.00977348	0.00741409	0.00208811	0.0016997	0.00185905	0.00530744	0.00668121	0.00449178
175	L-Thyronine	0.852113	56.023	274.105	0.0514531	0.0708422	0.11056	0.0589197	0.0555541	0.080928	0.0867465	0.12944	0.0882558	0.122796	0.0820787	0.0483531	0.0799134	0.0777449	0.0700153	0.0807212	0.0640609	0.0740165	0.0662999	0.0844389	0.0918361	0.163361	0.0984726	0.150207	0.0870719	0.0704354	0.0819389	0.0987229	0.0633264	0.0666011	0.055761	0.0740235	0.0628568	0.0605201	0.0524193	0.04972	0.0487697	0.0586078	0.0349781	0.0721875	0.123601	0.111815	0.116803	0.0895124	0.0771913
176	Kaempferol 7-(6''-galloylglucoside)	0.851356	297.704	601.12	0.015528	0.0256213	0.0283365	0.0227962	0.0175132	0.367328	0.493618	0.276281	0.338658	0.361682	0.317068	0.0195893	0.0446086	0.00280536	0.0712663	0.0251702	0.020923	0.0222537	0.0265226	0.0273563	0.0433149	0.0179484	0.00974145	0.0162982	0.013323	0.0107153	0.0130847	0.0154739	0.0192085	0.0171513	0.0178504	0.0209425	0.0198	0.00336095	0.0387565	0.039122	0.0662741	0.0224753	0.0528446	0.103865	0.0472816	0.0974935	0.0302046	0.0301803	0.0498352
177	N6-Isopentenyladenosine	0.85026	325.982	336.167	0.0142664	0.00578253	0.00598567	0.00639524	0.00874368	0.00280055	0.00251134	0.0032341	0.00438702	0.00409712	0.00423013	0.00876693	0.0108792	0.00283883	0.00354118	0.00667265	0.00689243	0.00598708	0.00686047	0.00615304	0.00728895	0.00330783	0.002097	0.0024778	0.00345847	0.00262128	0.00243549	0.00170403	0.00159486	0.00167326	0.00325871	0.00291315	0.00238665	0.00486614	0.00606651	0.00732185	0.00294124	0.00303666	0.00264006	0.00387483	0.006323	0.00488444	0.00255669	0.00325955	0.00296013
178	Aspartyl-Gamma-glutamate	0.850103	292.571	262.107	0.00281935	0.00211175	0.00213415	0.00203959	0.00323806	0.00875775	0.00892317	0.00783039	0.00692716	0.00659964	0.00748021	0.00298716	0.0133385	0.0158038	0.0180654	0.00219675	0.00200702	0.00231779	0.00360618	0.0030781	0.00324171	0.0121668	0.00796678	0.0131215	0.0111934	0.00673337	0.00837314	0.0146185	0.0167581	0.0133413	0.012518	0.0113468	0.0119017	0.00890395	0.00855662	0.0074287	0.00783512	0.00859109	0.00851495	0.00888682	0.0125656	0.0082472	0.0148627	0.01247	0.0134844
179	3',4',5,7-Tetrahydroxyisoflavanone	0.849618	343.006	289.071	0.0179145	0.0134709	0.013489	0.0148185	0.0172923	0.0116877	0.0193541	0.0140208	0.0166594	0.0207758	0.019254	0.0125539	0.0231367	0.0204526	0.0192477	0.0129838	0.0209111	0.0161348	0.016345	0.0172447	0.0173106	0.0164064	0.00901622	0.0150992	0.0225512	0.0135406	0.0151272	0.019286	0.0177069	0.0159055	0.0221844	0.0189412	0.017313	0.0197374	0.0183393	0.0284092	0.0169313	0.0162969	0.0132872	0.0133116	0.0218878	0.0245216	0.0177782	0.0189024	0.0153779
180	13S-hydroxyoctadecadienoic acid	0.848873	513.726	279.232	0.0700491	0.07556	0.076873	0.0685311	0.0557745	0.0574524	0.0381684	0.039978	0.0324937	0.0427758	0.0412315	0.06746	0.0450621	0.0503729	0.0446227	0.0393647	0.0358154	0.0296828	0.0331681	0.0397843	0.0376269	0.0497805	0.0254629	0.0400196	0.0412252	0.0264017	0.0333543	0.0404426	0.0396803	0.0350099	0.0382087	0.0402549	0.0354424	0.0462424	0.0450937	0.0528638	0.038294	0.0399542	0.0407436	0.0459143	0.0596339	0.0437819	0.0457279	0.0516089	0.0509543
181	Riboflavin	0.848643	248.476	377.143	0.00282012	0.00170688	0.00176204	0.00290396	0.00233503	0.00266791	0.00442923	0.00317337	0.0054891	0.00403548	0.00399802	0.00266665	0.00123911	0.00161113	0.000778536	0.00248124	0.00235255	0.00164553	0.000935072	0.000824504	0.00161057	0.00135948	0.000961131	0.000550408	0.00135567	0.00242653	0.00180527	0.00550907	0.00522756	0.00256689	0.00279305	0.00393423	0.00285162	0.00158095	0.00217338	0.00315718	0.00190761	0.00177346	0.00165421	0.00264467	0.00483429	0.00274146	0.00213498	0.00179164	0.00192313
182	Tiglylglycine	0.847415	268.258	158.081	0.0125443	0.0117444	0.0116647	0.0106838	0.0146149	0.0117672	0.00812164	0.00576242	0.00897331	0.00771669	0.00868969	0.0129636	0.0106629	0.0118569	0.00932207	0.00952519	0.00966544	0.00902719	0.00771882	0.00915885	0.0119572	0.00933338	0.0091085	0.0106219	0.0103892	0.00890241	0.00834099	0.00733641	0.0107855	0.00767433	0.00752527	0.00871989	0.00925508	0.00946714	0.00923849	0.00974568	0.00936387	0.0119022	0.0094824	0.0095973	0.0123121	0.0117321	0.0106277	0.0123435	0.0100837
183	L-Leucine	0.846258	177.885	132.102	0.112096	0.0963656	0.0885394	0.0875231	0.0888408	0.0864847	0.110472	0.092534	0.0770978	0.0938037	0.0936265	0.0958772	0.0777538	0.0947822	0.0749058	0.0629758	0.0690424	0.0690866	0.0928458	0.105779	0.11919	0.0824317	0.0375381	0.0809333	0.237913	0.104813	0.19721	0.0554119	0.075374	0.0668683	0.0679995	0.0462877	0.0662324	0.128494	0.133497	0.184899	0.0750005	0.0827079	0.0781526	0.0735329	0.103747	0.069368	0.0681801	0.0797973	0.103362
184	Serylphenylalanine	0.845992	108.987	253.116	0.0387084	0.0399359	0.0381916	0.0404954	0.0350787	0.0376961	0.0268281	0.0222331	0.0335494	0.0381477	0.0366261	0.0348241	0.0443009	0.0541602	0.0493438	0.0236641	0.028347	0.0246028	0.0262393	0.0251398	0.0248881	0.0485864	0.0322192	0.0542676	0.0281006	0.0201567	0.023812	0.0243301	0.0270761	0.018908	0.0266502	0.0197234	0.0224635	0.0234107	0.0226262	0.0219201	0.0258699	0.0311303	0.0283632	0.0316657	0.0517899	0.0203078	0.0339304	0.0323767	0.0364828
185	Abscisic acid	0.845499	302.865	265.143	0.0254815	0.028948	0.0320642	0.0261545	0.0272124	0.0263471	0.0309157	0.0294981	0.0287841	0.0335945	0.0273101	0.0266807	0.0269268	0.0280171	0.026634	0.02017	0.0199988	0.0204139	0.0298636	0.0271999	0.0279944	0.0248194	0.0147316	0.0245634	0.0285268	0.0215701	0.0272762	0.0263528	0.0282871	0.0239577	0.0237548	0.0262452	0.0252412	0.0234508	0.031351	0.0258115	0.0215443	0.0182548	0.0231859	0.0249484	0.0269445	0.0216292	0.0194584	0.0216708	0.0182463
186	PC(12:0/22:3)	0.845131	627.635	756.552	0.0190527	0.0147522	0.0124546	0.00703695	0.009108	0.0101055	0.00939796	0.00719773	0.0098202	0.00727583	0.00561521	0.0105984	0.00766011	0.0119226	0.0116052	0.0123425	0.0190756	0.011185	0.00918031	0.00775978	0.0101485	0.0066069	0.00253162	0.00666611	0.00748561	0.0102121	0.00772617	0.0174991	0.0140677	0.00594183	0.00505711	0.0100497	0.00845427	0.00748944	0.00642878	0.0149945	0.0127475	0.0166594	0.0121886	0.00969487	0.0124161	0.0104781	0.00932395	0.0121812	0.0111946
187	4-(Trimethylammonio)butanoate	0.842639	78.0728	146.117	0.0239621	0.0179707	0.0209381	0.0179103	0.023548	0.0254752	0.0173527	0.018487	0.0188429	0.0219555	0.0190429	0.0224681	0.025771	0.0275492	0.0304844	0.0155253	0.0130251	0.0149486	0.0177749	0.0194026	0.0214678	0.030293	0.0235711	0.0450579	0.0172887	0.0127622	0.0172887	0.0279828	0.0291609	0.026928	0.0259249	0.0248898	0.0233124	0.0198723	0.0219784	0.0177737	0.0210908	0.0258055	0.0253455	0.0207014	0.0425958	0.0280564	0.0350449	0.0360698	0.0337259
188	Succinyladenosine	0.839993	191.457	384.115	0.0306293	0.0304384	0.0340051	0.0312943	0.032537	0.0161625	0.0160174	0.0207828	0.0149087	0.0169704	0.0153398	0.0337682	0.023225	0.0256695	0.023952	0.0211003	0.0198547	0.0216614	0.0262214	0.0283176	0.028454	0.0306065	0.0182034	0.0298293	0.0298027	0.0190932	0.0275436	0.0201241	0.0207736	0.0201839	0.0193129	0.018715	0.0197312	0.0302367	0.0316112	0.029647	0.0222768	0.0231145	0.0244957	0.0179442	0.0267617	0.0184695	0.0253702	0.0337941	0.0250578
189	Hypoxanthine	0.839536	183.627	137.046	0.0095268	0.0079685	0.00572158	0.00903412	0.00756471	0.00864162	0.00766084	0.0104601	0.00742124	0.0097975	0.00725009	0.00879949	0.00370934	0.00376397	0.00412077	0.00596217	0.00629809	0.00706922	0.00534124	0.00808597	0.00629132	0.00415469	0.00206513	0.00370447	0.00514408	0.00395253	0.00546793	0.00406541	0.00432475	0.00383972	0.00454603	0.00386461	0.00400804	0.00794585	0.00933033	0.0107489	0.0048723	0.00290501	0.00380104	0.00657596	0.00895085	0.00635085	0.00591508	0.00877728	0.00828875
190	2,5-Dimethyloxazole	0.838218	202.287	98.0599	0.0114494	0.0295955	0.012806	0.0124259	0.0255313	0.0126438	0.010733	0.0399935	0.0148676	0.0144271	0.0125668	0.0114182	0.0238674	0.0131745	0.012803	0.0109548	0.0110286	0.0104402	0.0125979	0.0109473	0.00906617	0.0142765	0.00884658	0.0297714	0.0100086	0.0174307	0.00815739	0.0100973	0.0102564	0.00826409	0.00999127	0.0348736	0.00846408	0.0101316	0.0106945	0.0110245	0.0104174	0.00990654	0.00961867	0.0361009	0.0155754	0.0117533	0.0115643	0.0131385	0.0120326
191	Feruloyl-2-hydroxyputrescine	0.835739	165.349	281.149	0.00476019	0.00573737	0.00527413	0.00514753	0.00432893	0.00543723	0.00449162	0.00446852	0.00503986	0.00655854	0.00641343	0.00401387	0.00472699	0.00551887	0.00511313	0.00609832	0.00574865	0.00646125	0.00512213	0.00488727	0.00534867	0.00335877	0.00235258	0.00365457	0.00349164	0.00236669	0.00279963	0.00559919	0.00632284	0.00444613	0.00542839	0.00532526	0.00498211	0.00532749	0.00721445	0.007128	0.00596309	0.00649927	0.00663027	0.00496557	0.00583832	0.00432039	0.00468929	0.00494266	0.00456022
192	Myristicin	0.83519	428.744	193.086	0.00187375	0.00385768	0.00440314	0.00364903	0.00207517	0.00501588	0.00599222	0.00646865	0.0083022	0.00930424	0.00866957	0.00212332	0.00303653	0.00386254	0.00352037	0.00420005	0.00394613	0.00381688	0.00316062	0.00300197	0.00282608	0.00289669	0.00159182	0.00258513	0.00225149	0.00171552	0.00203996	0.00367618	0.00462998	0.00382528	0.00393562	0.00362182	0.00370018	0.00314731	0.00414438	0.00443504	0.00370716	0.00377398	0.00460313	0.00527176	0.00542595	0.00479242	0.00263019	0.00336451	0.00288571
193	5-Hydroxy-L-tryptophan	0.830485	100.562	221.092	0.064092	0.0832598	0.0943832	0.0747791	0.0716195	0.0795456	0.0900297	0.081874	0.0807904	0.100188	0.0804613	0.0691929	0.0516953	0.0560356	0.0590854	0.0568842	0.0488711	0.0604189	0.0618327	0.0609504	0.0701324	0.0834731	0.0510607	0.0798153	0.0812507	0.0509051	0.0660565	0.0826809	0.0831999	0.0803263	0.0782187	0.0918847	0.0872255	0.0674826	0.0809584	0.0768806	0.0687956	0.0685007	0.0717495	0.066168	0.0799253	0.0760892	0.0677116	0.0837539	0.0679379
194	PS(16:0/18:4(6Z,9Z,12Z,15Z))	0.828767	491.772	756.472	0.00411869	0.00533148	0.00275802	0.00542846	0.00301891	0.00516848	0.00283912	0.00296395	0.00201061	0.00271233	0.00274649	0.0045385	0.00343862	0.00328313	0.00247795	0.00145755	0.00126203	0.000657345	0.00148651	0.00133788	0.00217233	0.00239878	0.00127547	0.00312482	0.00211368	0.00136217	0.00274392	0.00241366	0.00245128	0.00220206	0.000564397	0.000593227	0.000828513	0.00117894	0.00172773	0.00142826	0.000970529	0.00153351	0.00145826	0.00173738	0.00216497	0.00160044	0.00109161	0.00107165	0.00125924
195	p-Mentha-1,3,8-triene	0.828499	259.705	135.117	0.043676	0.0119163	0.0394895	0.0331621	0.0429358	0.029677	0.0226179	0.0211354	0.0219003	0.0348819	0.0203172	0.0376661	0.0302811	0.0314041	0.0114775	0.0240821	0.0234178	0.0253338	0.0324548	0.032091	0.0368385	0.0220024	0.0123586	0.0492834	0.041384	0.0265129	0.0319791	0.0288017	0.0359385	0.0253543	0.0227874	0.0150613	0.0233824	0.0432523	0.0481697	0.0162234	0.0246176	0.0299879	0.0359268	0.0236113	0.0362372	0.0220636	0.0321868	0.0212849	0.00365839
196	D-Maltose	0.828311	51.8785	343.123	0.838597	0.878452	0.926425	0.881511	0.63484	0.554222	0.410516	0.468618	0.627276	0.712327	0.60716	0.649574	0.469222	0.323313	0.35571	0.946342	1.02468	0.959713	0.49163	0.481451	0.488308	0.325451	0.149871	0.228377	0.498208	0.43677	0.533776	0.256928	0.271049	0.18509	0.355632	0.363262	0.368521	0.377301	0.44538	0.413359	0.374893	0.312171	0.286343	0.523812	0.875759	0.686177	0.361815	0.42657	0.366117
197	L-DOPA 3'-glucoside	0.827325	203.245	360.129	0.0231529	0.0261441	0.0307618	0.0250406	0.0236466	0.086516	0.0782454	0.0724579	0.0627304	0.0751987	0.0811895	0.028471	0.0179323	0.0193834	0.021734	0.0355973	0.030563	0.0338763	0.0345858	0.0386799	0.0330136	0.0212664	0.0115877	0.0187017	0.0136112	0.0111561	0.0137257	0.0201087	0.0271988	0.0229125	0.0218952	0.0213354	0.0233734	0.0467973	0.0567614	0.0481506	0.0394052	0.0354034	0.0366872	0.0375635	0.0322488	0.0350191	0.013761	0.0143902	0.0161195
198	8-hydroxy-6,7-dimethoxy-2H-chromen-2-one	0.827195	102.876	240.086	0.0145972	0.0100085	0.00833113	0.0114264	0.0123806	0.0246231	0.0113676	0.0141183	0.0148462	0.0147815	0.0214256	0.00807456	0.0176036	0.0180673	0.0357548	0.00769334	0.00868075	0.00672765	0.00851369	0.00775158	0.00724704	0.0342508	0.0228638	0.0339059	0.0142736	0.00760726	0.0110987	0.0101656	0.0103219	0.00733444	0.0111277	0.0115856	0.0101506	0.00731197	0.00822057	0.00797709	0.00944181	0.00897415	0.0102018	0.0137984	0.0212673	0.0190545	0.0174102	0.0337121	0.0206754
199	5-Acetylamino-6-amino-3-methyluracil	0.825999	105.396	199.082	0.0115157	0.0144003	0.0150516	0.0137617	0.0113984	0.0091001	0.00870892	0.00904291	0.0097812	0.00988162	0.00952725	0.0107738	0.00964141	0.00980549	0.0121046	0.00967815	0.00954616	0.0101123	0.010451	0.00890097	0.0104444	0.0133611	0.00869073	0.0132904	0.0193628	0.0125095	0.015409	0.0109914	0.0121113	0.0120696	0.0101124	0.00999388	0.00885488	0.00929279	0.00972823	0.010408	0.0094031	0.0107482	0.0117051	0.0103489	0.0115967	0.0103064	0.00927103	0.0100756	0.0090714
200	3-Hydroxyisovalerylcarnitine	0.825561	130.005	262.164	0.00567399	0.00525698	0.00649009	0.00331203	0.0041482	0.0150932	0.0157688	0.0115859	0.0135117	0.0133501	0.012367	0.00515631	0.00645513	0.00611548	0.00474256	0.00991403	0.00769217	0.00674243	0.00832304	0.00705152	0.00710397	0.00894209	0.00704127	0.00735992	0.00486223	0.00312765	0.00295939	0.0103915	0.00963056	0.00703997	0.0122881	0.0124995	0.0146232	0.0362792	0.0314561	0.0278702	0.0113558	0.0175016	0.0168767	0.00881289	0.012845	0.0112901	0.00720294	0.00883529	0.00929301
201	4-Trimethylammoniobutanoic acid	0.824973	194.332	146.117	0.00743747	0.00784983	0.00773932	0.00736671	0.0084563	0.0105482	0.0159476	0.0138539	0.00924546	0.0108099	0.00530325	0.00727029	0.00697876	0.00817497	0.0150049	0.00634478	0.00636501	0.00732555	0.00934753	0.00883447	0.00912634	0.0101008	0.0083308	0.0134583	0.0126454	0.00922998	0.00644245	0.00868694	0.00643823	0.0112022	0.00997387	0.0117283	0.0118047	0.0131448	0.0153776	0.0128181	0.0116657	0.0126149	0.0129813	0.0166428	0.00881324	0.0156198	0.00958902	0.020004	0.0181706
202	Quercetagetin 3'-methylether 7-glucoside	0.824776	295.539	495.114	0.00924335	0.00853692	0.00916265	0.00713295	0.00895196	0.0159202	0.0200957	0.0193474	0.0191326	0.0272506	0.0243601	0.00899178	0.00987681	0.00794772	0.0104389	0.00603213	0.00594746	0.00637531	0.0079777	0.00769346	0.00868571	0.0111627	0.00748664	0.0108037	0.00849546	0.00549871	0.00906512	0.0102812	0.0107675	0.00902233	0.00742664	0.00920156	0.00764436	0.00812889	0.0105745	0.00852791	0.00798536	0.00806331	0.00880929	0.0138504	0.0168549	0.0156192	0.0111834	0.0120587	0.00962051
203	Myricatomentoside I	0.824455	330.229	505.206	0.00125396	0.002289	0.00181472	0.00155956	0.0015942	0.00244659	0.00248751	0.00242983	0.00307787	0.00232785	0.00236338	0.00159951	0.00122569	0.000979191	0.00160668	0.00200036	0.00164579	0.00201179	0.00150241	0.00123765	0.00149697	0.00141975	0.000930797	0.000848548	0.00162393	0.00102572	0.000882294	0.00224379	0.00253467	0.00230021	0.0021375	0.00230431	0.00234413	0.00170937	0.00262884	0.00222334	0.0020773	0.00106406	0.00243626	0.000738462	0.00160586	0.00213038	0.00097795	0.00123803	0.00109389
204	Chlorogenic acid	0.821258	213.372	355.101	0.245372	0.289499	0.308436	0.266516	0.244913	0.605054	0.648319	0.586628	0.595089	0.693862	0.618802	0.243225	0.261281	0.268653	0.302948	0.291439	0.291142	0.303418	0.237001	0.23155	0.255094	0.229696	0.139568	0.203343	0.252522	0.193447	0.219466	0.314024	0.379264	0.299048	0.288633	0.677482	0.291563	0.311709	0.331671	0.329708	0.359536	0.32356	0.328331	0.407971	0.493685	0.410153	0.247783	0.287112	0.268867
205	N-(Carbomethoxyacetyl)-4-S-chlorotryptophan	0.819218	118.469	339.069	0.00680888	0.0127426	0.0121059	0.0111809	0.00638049	0.0131302	0.0136211	0.0113262	0.0137905	0.0157749	0.0101375	0.00589155	0.0104305	0.0102323	0.0107425	0.00816405	0.00748508	0.00864491	0.00818226	0.00742559	0.00948955	0.0117842	0.00803478	0.0155481	0.0085096	0.00720588	0.00569397	0.0104417	0.0111386	0.010175	0.0101559	0.00990979	0.00884993	0.00829049	0.010347	0.00991967	0.00944111	0.0113197	0.0091692	0.00721916	0.000292266	0.00821885	0.00666602	0.00557263	0.0062401
206	Carnosic acid	0.818889	168.223	333.203	0.0124214	0.00564654	0.00643049	0.00568722	0.00913794	0.00163471	1.05747e-05	0.000485945	0.000554868	0.0022631	0.000779263	1.09062e-05	0.00603676	0.00862098	0.00756272	0.00293754	0.000802285	0.000351799	0.0120613	0.00734191	0.0122185	0.00655575	0.00437375	0.00953942	0.00955362	0.00618255	0.00584159	0.00363687	0.00326609	0.0020693	0.00251606	0.00348652	1.00829e-05	0.0123054	0.0124969	0.00932081	0.00672656	0.00757186	0.00591627	0.00302322	0.00435437	0.00250916	0.00111763	0.00215043	0.00412794
207	Solavetivone	0.81853	635.379	219.174	0.00303419	0.00361553	0.00574392	0.00330211	0.00373435	0.00390578	0.00438234	0.00399956	0.0032929	0.00332196	0.00495196	0.00500335	0.00269598	0.00357917	0.00345446	0.00277364	0.00460647	0.00306932	0.00154656	0.00242138	0.00293296	0.00321746	0.00243563	0.00350699	0.00424684	0.00213601	0.00337696	0.00296415	0.00453389	0.00312238	0.00497941	0.00413737	0.00297924	0.00236077	0.00364868	0.00431507	0.00306079	0.00355914	0.00290298	0.003705	0.00159898	0.00333126	0.00424431	0.00474745	0.00279409
208	Methyl acrylate	0.814691	94.1432	87.0439	0.135297	0.149161	0.0796376	0.062905	0.0741771	0.0731362	0.0493788	0.0492054	0.05078	0.0654252	0.0659275	0.0469307	0.0675616	0.0566713	0.0683134	0.135981	0.0553045	0.0509521	0.0623639	0.11616	0.0664285	0.093715	0.0408156	0.0576197	0.0599091	0.044684	0.0561459	0.0586171	0.0564491	0.0577312	0.0803695	0.060264	0.0463385	0.0602898	0.0714199	0.0731151	0.0571014	0.0606885	0.0558794	0.08226	0.0699988	0.061156	0.0619188	0.0669795	0.0979399
209	3,5-Dimethyl-1,2-cyclopentanedione	0.814437	158.089	127.075	0.126317	0.161863	0.176458	0.0894655	0.141894	0.187593	0.105831	0.217396	0.139567	0.206949	0.115439	0.11289	0.149058	0.0989353	0.136475	0.0822863	0.127825	0.144897	0.106693	0.0895571	0.138217	0.0687374	0.0386745	0.129424	0.128388	0.0976078	0.232518	0.148423	0.250413	0.123707	0.114183	0.0930492	0.0970865	0.265727	0.116629	0.0835904	0.153691	0.108916	0.134402	0.0683718	0.12656	0.110671	0.144331	0.0766124	0.0859535
210	Pantothenamide	0.812708	52.2157	219.133	0.0130009	0.0144422	0.0162279	0.00964276	0.00881191	0.0219124	0.0234434	0.0149712	0.0276723	0.0274136	0.0326647	0.0108418	0.0117757	0.0147479	0.0139448	0.0105797	0.0130048	0.0086177	0.0114697	0.0137167	0.0122262	0.00647524	0.00223084	0.00378686	0.00712421	0.00766191	0.00760693	0.0153428	0.0125601	0.0111874	0.0124333	0.0112006	1.00829e-05	0.0133669	0.0220469	0.0192738	0.0215774	0.0189605	0.0132727	0.015026	0.0200086	0.0215587	0.010528	0.0158594	0.0158721
211	Aspartylphenylalanine	0.812433	185.138	281.113	0.00528667	0.00530312	0.00510859	0.000873841	0.00501202	0.0046124	0.0025823	0.00339884	0.00457408	0.00485959	0.00439079	0.00357229	0.00808532	0.00629987	0.00548893	0.00268384	0.00327949	0.00294768	0.00273636	0.00223777	0.0027439	0.0114142	0.00729422	0.00657078	0.00548571	0.00179634	0.00228044	0.00379109	0.00331159	0.00345487	0.00227896	0.0029698	0.00278809	0.00275421	0.0025782	0.00275891	0.00383709	0.00066019	0.00473881	0.00560772	0.00941412	0.00625821	0.00585095	0.00510577	0.00502346
212	Herierin IV	0.809998	215.392	171.065	0.0421974	0.047041	0.0541143	0.0521921	0.031305	0.0428077	0.0393822	0.0446964	0.0506152	0.0442432	0.0386098	0.0331601	0.0649921	0.0462959	0.0511929	0.0244064	0.0300737	0.0318898	0.0400181	0.0401183	0.041899	0.0470967	0.0304819	0.0442058	0.0550873	0.0452119	0.0505288	0.0453147	0.0451721	0.0342328	0.0412427	0.0336857	0.0385753	0.0494581	0.0523576	0.0546376	0.0492834	0.0514093	0.0455221	0.0342533	0.0422674	0.0479526	0.0398612	0.0446103	0.0481683
213	N-Acetylvanilalanine	0.809644	281.38	254.1	0.0113917	0.013722	0.012953	0.0123155	0.0130852	0.0106044	0.0114853	0.0103992	0.0114486	0.014637	0.0114979	0.0113054	0.012775	0.0140737	0.0146887	0.0116632	0.0116055	0.0119354	0.0122468	0.0126155	0.0117903	0.0106793	0.00846416	0.0118342	0.012115	0.00859954	0.0109162	0.0107758	0.0135202	0.0100438	0.0108465	0.0111788	0.0109219	0.0107013	0.0122344	0.0115249	0.0117175	0.0112144	0.010636	0.0101779	0.0153607	0.0117081	0.0112076	0.0129807	0.0128673
214	(Z)-4-(1-Propenyl)phenol	0.808323	273.595	135.08	0.00344289	0.00477212	0.00477034	0.00441459	0.00378477	0.00299723	0.00271626	0.0029053	0.00369161	0.00359994	0.00253671	0.00420998	0.00437278	0.00500369	0.00496879	0.00389667	0.00364085	0.00309989	0.00389669	0.00355326	0.00329488	0.00375962	0.00223331	0.00331668	0.00513388	0.00353606	0.00508587	0.00402906	0.00363675	0.00401245	0.00468507	0.00433873	0.0044003	0.00359689	0.00452146	0.00437606	0.00358517	0.00284519	0.0033297	0.00401632	0.00445038	0.00378216	0.00395707	0.00367096	0.00308872
215	Biorobin	0.807566	279.403	617.146	0.0023835	0.00380237	0.00343864	0.00287563	0.00251009	0.00162686	0.00103689	0.000881107	0.00132528	0.00130718	0.00125045	0.00220157	0.00151712	0.00195331	0.00239473	0.00166849	0.00152626	0.00184578	0.00206739	0.00113835	0.00181157	0.00152351	0.0009537	0.00151945	0.00189549	0.0017914	0.00197074	0.00197478	0.00256093	0.00155172	0.00241823	0.00220841	0.00251777	0.00106452	0.000860103	0.00149099	0.00134235	0.000757984	0.00130217	0.00183588	0.00244932	0.0021127	0.00175106	0.00162343	0.00187687
216	Maltol	0.806425	165.357	127.039	0.215754	0.180917	0.192404	0.169292	0.200666	0.243059	0.224508	0.221156	0.194116	0.242549	0.233351	0.20202	0.127924	0.166208	0.152172	0.278794	0.276562	0.272232	0.218768	0.232318	0.20563	0.204332	0.124894	0.191506	0.119634	0.0980133	0.112345	0.139616	0.168814	0.127797	0.157697	0.163594	0.163265	0.2043	0.241949	0.231936	0.186346	0.189815	0.190217	0.206823	0.245116	0.233809	0.179141	0.212055	0.18719
217	Phlorin	0.806014	51.9143	289.091	0.733441	0.777575	0.787984	0.786289	0.57717	0.503325	0.372852	0.418742	0.540316	0.627477	0.547575	0.573995	0.425446	0.300354	0.337058	0.802763	0.863257	0.814359	0.434835	0.417426	0.447634	0.299232	0.146696	0.210398	0.443941	0.371007	0.459179	0.213192	0.256339	0.162334	0.326164	0.309712	0.323547	0.33796	0.397839	0.387722	0.338265	0.288177	0.255757	0.470291	0.747572	0.56424	0.3407	0.394358	0.343276
218	D-Mannosamine	0.803906	49.8984	180.086	0.410649	0.461461	0.216933	0.466031	0.323094	0.301279	0.189784	0.236002	0.296905	0.3746	0.326073	0.323617	0.232538	0.177983	0.194171	0.465682	0.497165	0.474838	0.2473	0.255274	0.238851	0.177895	0.0293841	0.120152	0.256394	0.21255	0.249213	0.133276	0.155333	0.164488	0.184556	0.17001	0.107589	0.288416	0.230479	0.225028	0.121693	0.164805	0.142912	0.263144	0.219451	0.31536	0.199143	0.23546	0.209522
219	Acadesine	0.803473	125.237	259.103	0.00918092	0.0112834	0.0139259	0.0131809	0.00902936	0.0108745	0.00563187	0.0063328	0.00569835	0.00618306	0.0055363	0.00839661	0.00692772	0.00925284	0.00864285	0.00769222	0.00644002	0.00728603	0.00921832	0.00904286	0.00925857	0.0107465	0.00651763	0.0104538	0.0110902	0.00764226	0.0104196	0.00677338	0.00758442	0.00650518	0.00820071	0.00759377	0.00765442	0.00942598	0.0098496	0.0101252	0.00759939	0.00859279	0.00835018	0.00484932	0.00682955	0.00610466	0.00754822	0.00812097	0.00785838
220	Murrayacine	0.801567	55.0466	278.123	0.0146051	0.0170481	0.00998043	0.0194231	0.0100926	0.0225172	0.0166547	0.0190023	0.0175761	0.0196292	0.0200973	0.0112929	0.0186049	0.0157946	0.0148972	0.0141373	0.0178731	0.0148653	0.00874137	0.0102164	0.00802225	0.0100396	0.0148268	0.00839218	0.00982346	0.00772334	0.0106742	0.0101103	0.0161218	0.0090687	0.0154423	0.0114947	0.0141066	0.0090277	0.0109325	0.00983575	0.0101022	0.0119038	0.00948925	0.0214132	0.0194956	0.0282524	0.0321909	0.01918	0.0193078
221	Pyrimethanil	0.801503	89.0361	200.121	1.11e-05	1.19862e-05	1.29347e-05	1.13078e-05	1.0889e-05	0.0730578	0.0683549	0.122138	0.124968	0.113856	0.0806406	1.09062e-05	0.0129172	0.00883986	0.00780773	0.0126251	0.00857003	0.00716795	0.0182538	0.0236834	0.0322491	0.0332129	0.0189681	0.0335666	0.0324817	0.0247354	0.0213547	0.0668897	0.0414526	0.0295952	0.167992	0.167816	0.194656	0.0453531	0.0471028	0.073753	0.0535371	0.033922	0.0325575	0.0215201	0.0323409	0.0259857	0.0189611	0.0230897	0.0120669
222	Acetylhydrazine	0.800917	52.8254	75.0552	0.0358065	0.0359527	0.0336627	0.0351699	0.0473062	0.048978	0.0290296	0.0496763	0.032992	0.0621621	0.0214745	0.0268688	0.0493646	0.031574	0.0312877	0.0281479	0.0300823	0.0199038	0.039739	0.0287269	0.0512131	0.022171	0.0177974	0.0228552	0.0507466	0.0245303	0.0445614	0.0273766	0.0230416	0.0255345	0.0309073	0.0342656	0.0282051	0.02832	0.0363932	0.0331962	0.0269756	0.0293324	0.0493632	0.0297849	0.00866818	0.0315006	0.0236228	0.0292428	0.0311897
223	gamma-L-Glutamyl-L-pipecolic acid	0.799914	193.596	259.129	0.0213944	0.0193721	0.0146322	0.0196903	0.0203919	0.0092453	0.00816517	0.00840855	0.010806	0.0121751	0.0114282	0.0197243	0.0140542	0.0227385	0.0223069	0.0119828	0.0122139	0.0121846	0.0178659	0.0151871	0.017978	0.0184871	0.0180281	0.0170951	0.0143626	0.0101592	0.0129803	0.0120725	0.0120755	0.00964642	0.0104823	0.00863407	0.0144644	0.0173739	0.0122877	0.0114506	0.0181964	0.0200324	0.0211759	0.0102659	0.0224757	0.0177689	0.0205478	0.0238539	0.0151602
224	Kaempferol 3-(6-[4-glucosyl-p-coumaryl]glucosyl)(1->2)-rhamnoside	0.799305	334.011	903.255	0.00276421	0.00242508	0.00291546	0.00232987	0.00271624	0.022743	0.0221782	0.0205054	0.0311913	0.0435645	0.0298048	0.00347098	0.00340474	0.00280083	0.00813318	0.00219945	0.00211193	0.00250659	0.00461884	0.00237247	0.00287141	0.00220745	0.00142167	0.00198578	0.0029116	0.00261704	0.00287631	0.00227274	0.0039469	0.00333518	0.00239871	0.00213734	0.00252444	0.00293155	0.00901013	0.0046072	0.00376219	0.0031768	0.0142883	0.0231343	0.00980124	0.0163287	0.00870961	0.00591809	0.0126231
225	gamma-Glutamyltyrosine	0.799045	99.1483	311.124	0.00150521	0.00137717	0.00139821	0.00134257	0.00151782	0.00126223	0.00142624	0.00318755	0.000846527	0.000959473	0.000965066	0.00278039	0.00193161	0.00186493	0.00247929	0.000745384	0.00068996	0.000862866	0.000960464	0.00102364	0.00105174	0.00235417	0.00141001	0.0023691	0.00276675	0.00173074	0.00168964	0.00171117	0.00199149	0.00213784	0.00178655	0.00189076	0.00172848	0.00141615	0.00155544	0.00138784	0.0015797	0.00171593	0.00187784	0.00157218	0.00240539	0.00182205	0.0019694	0.00226813	0.00214621
226	Leptosin	0.798638	253.186	463.123	0.0103611	0.0123996	0.0128523	0.00990148	0.0109742	0.00777045	0.00833321	0.00784445	0.00872651	0.0108125	0.00863788	0.0105265	0.0112848	0.0113933	0.0119441	0.0113008	0.0111302	0.0109015	0.010968	0.00984476	0.0103831	0.01192	0.00679217	0.0107554	0.0122404	0.00941411	0.0111636	0.0128063	0.0149747	0.0126411	0.0117616	0.0118195	0.0126356	0.00874384	0.0103139	0.0112383	0.0102707	0.00884801	0.007987	0.00880062	0.0119643	0.0104642	0.0106967	0.0114208	0.0105299
227	(5alpha,8beta,9beta)-5,9-Epoxy-3,6-megastigmadien-8-ol	0.797498	306.82	209.153	0.0145065	0.0132614	0.0166649	0.0179969	0.0136666	0.0169996	0.0175408	0.0191143	0.019594	0.0297763	0.0186147	0.0141668	0.0302507	0.0165916	0.019574	0.0115047	0.0197962	0.0140406	0.0212077	0.015421	0.0140448	0.0220934	0.00801412	0.0151997	0.0139643	0.0125364	0.0231921	0.0151414	0.023463	0.0187938	0.0143282	0.0234109	0.0221428	0.0181534	0.0323266	0.0274822	0.0263531	0.023651	0.0182356	0.0173568	0.0366955	0.00205915	0.0159489	0.0188669	0.0167303
228	3a,11b,21-Trihydroxy-20-oxo-5b-pregnan-18-al	0.79709	500.481	365.229	0.0330021	0.0448789	0.0303388	0.0475003	0.0239445	0.0332305	0.0179451	0.0169166	0.0137329	0.0185396	0.0175086	0.03468	0.0221187	0.0205266	0.0203054	0.0112566	0.0126249	0.0118458	0.0136966	0.0155651	0.0179215	0.0238771	0.0120844	0.0190904	0.0234206	0.0106977	0.0148894	0.0150031	0.0198127	0.0158209	0.016703	0.0149723	0.0179207	0.0159237	0.0228017	0.0186267	0.0200604	0.0215319	0.0208932	0.0225283	0.0260195	0.0236884	0.0210561	0.0223539	0.0250348
229	Peonidin 3-lathyroside	0.796222	276.057	345.095	0.00802891	0.00907366	0.0081993	0.00756516	0.0091067	0.00817896	0.00721672	0.00686661	0.00725512	0.00950846	0.00766954	0.00985477	0.0064203	0.00772724	0.00754281	0.0065771	0.00670663	0.00701846	0.0101247	0.00906134	0.0100408	0.00586009	0.00389134	0.00600905	0.00791435	0.00550725	0.00782307	0.00596745	0.00716557	0.00674676	0.00743832	0.0072717	0.00616351	0.00728628	0.0088313	0.00712975	0.00719651	0.00679971	0.00804096	0.00554667	0.00586251	0.00651332	0.00497718	0.00480036	0.00643054
230	L-trans-alpha-Amino-2-carboxycyclopropaneacetic acid	0.791051	37.3383	160.06	0.00375947	0.00511234	0.00577356	0.0049885	0.00367078	0.00374417	1.05747e-05	0.00240016	0.00368311	0.0329967	0.00460047	0.0040818	0.00358242	0.00453083	0.0059029	0.00318618	0.00301576	0.00398148	0.00394111	0.00496457	0.00340802	0.00526621	7.01688e-06	0.0048673	0.00401143	0.00285921	0.00341599	0.00435278	0.00492099	0.00395449	0.00425531	0.00306311	1.00829e-05	0.00336071	0.00496948	0.00504182	0.00428752	0.0039782	0.00420832	0.00324729	1.30117e-05	0.00364322	0.00435863	0.00531929	0.00552815
231	L-2-Amino-5-hydroxypentanoic acid	0.790507	43.7511	134.081	0.349638	0.433607	0.457027	0.394033	0.365529	0.350209	0.347917	0.246568	0.25352	0.267414	0.313755	0.356202	0.364272	0.405594	0.387827	0.403156	0.347884	0.386821	0.546641	0.663884	0.640157	0.486382	0.28162	0.458001	0.353663	0.239786	0.367512	0.418699	0.426791	0.352284	0.382054	0.360084	0.374318	0.320972	0.425285	0.429237	0.308661	0.297384	0.318247	0.319916	0.430349	0.273101	0.457323	0.541071	0.503211
232	N-Hydroxy-L-tyrosine	0.783744	164.822	198.076	0.0110401	0.0120725	0.0111396	0.010233	0.012064	0.00882412	0.00692695	0.00709152	0.00806835	0.00761135	0.00799409	0.0123296	0.010529	0.0167195	0.0141434	0.00742525	0.00689247	0.00763912	0.00831301	0.00868142	0.0063333	0.0221311	0.0144686	0.0219491	0.00789729	0.00637914	0.00736468	0.00888861	0.00821396	0.00746296	0.008182	0.00727834	0.00618136	0.00382298	0.00556629	0.00380694	0.00579397	0.00386866	0.00593916	0.00982511	0.0183524	0.0135336	0.0181493	0.0163429	0.0163721
233	xi-2,3-Dihydro-3,5-dihydroxy-6-methyl-4H-pyran-4-one	0.782839	338.665	159.065	0.0280448	0.0296942	0.0326393	0.0276761	0.0279309	0.0263934	0.025734	0.0254322	0.0249867	0.0294509	0.0268571	0.0266801	0.0274962	0.0262818	0.0282255	0.0239487	0.0258195	0.0247321	0.0258548	0.0274647	0.0261707	0.0285808	0.0176897	0.0266857	0.0268139	0.0203281	0.0240307	0.0271784	0.0273953	0.0238352	0.023642	0.0250628	0.0241318	0.0249363	0.0287083	0.0288356	0.0249791	0.0252753	0.0258162	0.023883	0.0323703	0.0261176	0.0256601	0.0283151	0.0253214
234	Isocurcumenol	0.782131	163.415	235.169	0.00289531	0.00729309	0.00800988	0.0116434	0.00677753	0.00350712	0.00269824	0.00469046	0.00525497	0.00273622	0.00954492	0.00543049	0.00654241	0.0058824	0.00656017	0.00745651	0.00515294	0.00336339	0.0106032	0.00864741	0.00484887	0.00679279	0.00326144	0.00619003	0.00577562	0.00444163	0.00558675	0.00314698	0.00526841	0.00445936	0.00568318	0.00520395	0.00473578	0.00499846	0.00576863	0.00568186	0.00304369	0.00519641	0.00599038	0.00575881	0.00752391	0.005529	0.00630657	0.00686427	0.00606182
235	1-[(2,5-Dimethylphenyl)azo]-2-naphthalenol	0.781815	84.1776	277.139	0.0396631	0.0418163	0.0472134	0.042279	0.0378031	0.0149699	0.0197996	0.0196425	0.0244354	0.0154106	0.0182105	0.0378229	0.0247669	0.022573	0.0210632	0.0227011	0.0262987	0.0223221	0.0256993	0.0313884	0.0283641	0.0213374	0.011296	0.0165031	0.0334863	0.0247377	0.0280944	0.0136592	0.0193301	0.013952	0.0159077	0.0189914	0.0191287	0.0240234	0.0276309	0.0283828	0.0294072	0.0220795	0.0261499	0.0303191	0.0328821	0.0253579	0.0208186	0.0259057	0.0263037
236	Enrofloxacin	0.781097	240.959	360.164	1.12253	1.27276	1.24395	1.10828	1.08512	0.639909	0.60988	0.575947	0.663528	0.686637	0.0136625	1.08107	0.944491	0.920681	0.00123004	1.11088	1.1611	1.01661	0.74609	0.661335	0.742549	0.985009	0.582129	0.80207	1.02175	0.753593	0.855766	1.12514	1.23351	0.988783	1.08119	1.17209	1.10328	0.671637	0.729522	0.789128	0.747417	0.844703	0.70554	0.5995	0.892016	0.730013	0.710254	0.736356	0.660464
237	Niazimin A	0.780135	230.677	384.166	0.0211413	0.0265782	0.0304484	0.0201582	0.0261351	0.0302698	0.0336034	0.0294104	0.0253282	0.0310754	0.0305077	0.0265954	0.0138306	0.0173079	0.0189403	0.026371	0.0255078	0.0233064	0.0203848	0.0214155	0.0205737	0.0159462	0.00776712	0.0124254	0.0199392	0.0145579	0.017406	0.0265112	0.025238	0.0217606	0.00972235	0.0332645	0.0231706	0.0227964	0.0267562	0.0277171	0.0227529	0.0204655	0.0205122	0.0207061	0.0294625	0.0210934	0.0179371	0.00811691	0.014093
238	Genistein 8-C-glucoside	0.779529	332.935	433.114	0.0258528	0.0387097	0.0401337	0.0329028	0.0238884	0.0456334	0.0487325	0.0423107	0.0657047	0.0624245	0.0588614	0.0289827	0.0290571	0.024734	0.026987	0.0267042	0.0301629	0.0251891	0.0252308	0.0207435	0.0227348	0.0199459	0.0140968	0.0215956	0.0215139	0.0175965	0.0295255	0.0327602	0.0308282	0.0296747	0.0392466	0.0332094	0.0407648	0.0266847	0.0256357	0.0220066	0.0235393	0.0208396	0.0243966	0.0331889	0.0405426	0.0259245	0.024628	0.0251474	0.0179384
239	Xanthorrhizol	0.777282	373.957	219.174	0.00919057	0.0101891	0.0117859	0.00936897	0.00977218	0.0159849	0.015997	0.011642	0.0155667	0.0165223	0.0123398	0.00935147	0.00878548	0.00881929	0.00973546	0.00824438	0.00837729	0.00863942	0.00921119	0.0100428	0.00936383	0.010709	0.00716815	0.0101902	0.00969608	0.00716516	0.0091559	0.00965616	0.0237884	0.00930434	0.0103318	0.00977206	0.00894564	0.00916237	0.010453	0.0117664	0.00985861	0.0110375	0.0203102	0.0123696	0.0111377	0.0143623	0.0261592	0.0109373	0.0105556
240	Stearidonic acid	0.77661	443.641	277.216	0.0103394	0.0130488	0.0134895	0.01191	0.0175535	0.00947175	0.0140148	0.0076905	0.00749531	0.00991283	0.00830981	0.00957754	0.0091217	0.0105852	0.00955796	0.00837658	0.0134319	0.00787991	0.00942549	0.0145144	0.00987522	0.0102344	0.00576826	0.00905441	0.0105546	0.00648967	0.00930991	0.00976357	0.00934937	0.00890658	0.0136995	0.0145451	0.00734418	0.015778	0.0121704	0.0181298	0.00887733	0.00976252	0.0103138	0.0146155	0.0143724	0.00938566	0.00969706	0.010632	0.0116692
241	Hippuric acid	0.776386	225.25	180.065	0.0264327	0.0273514	0.026244	0.0279391	0.0242498	0.0269629	0.0225674	0.0229177	0.0248276	0.0268472	0.0248604	0.0237098	0.0288616	0.031815	0.0295467	0.0226248	0.0184544	0.0174814	0.0199746	0.0202508	0.0182733	0.0400175	0.0238473	0.0361831	0.0179116	0.0157509	0.015538	0.0244845	0.0258907	0.018711	0.0251955	0.0210614	0.0227513	0.0177394	0.0186256	0.0205696	0.0201998	0.0218505	0.0271802	0.0189984	0.0328413	0.0244119	0.0245268	0.02485	0.0237177
242	gamma-Glutaminyl-4-hydroxybenzene	0.775683	138.864	239.103	0.0185834	0.0210627	0.0172305	0.0210914	0.0168312	0.0194715	0.00557955	0.0129961	0.00714972	0.0124918	0.0182596	0.0138426	0.0202112	0.0264394	0.0269091	0.00812539	0.0103672	0.00860975	0.00835734	0.00539053	0.00516209	0.0454277	0.0349412	0.0505224	0.00989903	0.00853245	0.00556169	0.0083635	0.00974622	0.00643687	0.00775796	0.0067714	0.00342935	0.0106078	0.00942764	0.00655227	0.00522967	0.0143976	0.00546164	0.0172753	0.00947273	0.0332609	0.0209816	0.020127	0.0223645
243	beta-Elemenone	0.775098	306.837	219.174	0.0198584	0.0300741	0.010215	0.0083556	0.039598	0.0193393	0.016324	0.0213271	0.0309765	0.0320354	0.0277162	0.00956231	0.00928552	0.00855062	0.0105377	0.00634	0.00602987	0.00722585	0.00975498	0.0106302	0.0116169	0.0142666	0.01248	0.022373	0.0111848	0.00775946	0.0117091	0.00970042	0.0130396	0.00808395	0.01237	0.0092211	0.0152308	0.0115314	0.0163783	0.0156555	0.0177434	0.019809	0.0192331	0.0143728	0.0189742	0.0166467	0.0175896	0.0179419	0.0137536
244	Oleamide	0.773759	649.062	282.279	0.0514602	0.0670425	0.0555734	0.0487756	0.0581939	0.052534	0.0533355	0.0434514	0.0520554	0.0554384	0.0475028	0.0602277	0.0437397	0.0465214	0.0586303	0.038317	0.0364114	0.0437819	0.0979731	0.056621	0.0526846	0.0494101	0.0311883	0.0451563	0.0454925	0.0362615	0.0323855	0.041999	0.0471421	0.0352548	0.0448006	0.0494731	0.061411	0.0441041	0.044014	0.049398	0.0454631	0.0558079	0.0416023	0.0357831	0.0544671	0.0317976	0.0476725	0.0509487	0.0439674
245	Leucyl-Glycine	0.773078	84.7856	189.123	0.391204	0.460129	0.121855	0.329788	0.412086	0.535938	0.451226	0.388946	0.399037	0.353208	0.42534	0.353189	0.477776	0.565799	0.68158	0.215512	0.172613	0.18059	0.237512	0.22522	0.21093	1.03404	0.648319	1.16129	0.363708	0.241015	0.269608	0.457959	0.461083	0.401721	0.450211	0.421464	0.394718	0.248317	0.246602	0.258511	0.414423	0.482574	0.396825	0.37006	0.906595	0.526828	0.426013	0.460327	0.52409
246	Glycyl-L-Leucine	0.771676	129.832	189.123	0.155611	0.113694	0.123262	0.112801	0.189402	0.100689	0.110821	0.104227	0.107027	0.128646	0.103032	0.178659	0.111465	0.113519	0.100356	0.0815972	0.0849923	0.0863314	0.0838784	0.0820587	0.0969282	0.111205	0.0679682	0.0951536	0.103431	0.078602	0.0818782	0.103296	0.116928	0.0885397	0.103709	0.100149	0.0940099	0.105875	0.106945	0.152876	0.107652	0.120722	0.100385	0.0941964	0.119885	0.0971675	0.0859534	0.228941	0.0913211
247	12,13-Epoxy-9,15-octadecadienoic acid	0.771608	512.235	295.226	0.0482341	0.0624199	0.0430351	0.0596395	0.0321398	0.0489759	0.0256714	0.0249104	0.0213243	0.0275375	0.024441	0.0407947	0.0333396	0.0283046	0.0296902	0.0207103	0.0203255	0.0180771	0.0184004	0.0259094	0.0246543	0.0332738	0.0196795	0.026823	0.0332235	0.0176098	0.0243824	0.02602	0.0286349	0.0220753	0.0232875	0.0256483	0.0240932	0.0260824	0.0309097	0.0322258	0.02349	0.0274064	0.0278904	0.0279461	0.0367422	0.0300804	0.0280994	0.0321424	0.0368122
248	Hydroxyphenylacetylglycine	0.770815	188.78	210.076	0.00327255	0.00401071	0.00532552	0.00211914	0.00344857	0.00377251	0.00366182	0.00440459	0.00398127	0.00419585	0.00416391	0.00339964	0.00295663	0.00353243	0.00383998	0.00416403	0.00404889	0.00409119	0.00393511	0.00419143	0.00441147	0.0034595	0.00125523	0.0027734	0.00348026	0.00333889	0.00335271	0.00288096	0.00404936	0.00335662	0.00322877	0.00390366	0.00337906	0.00418511	0.00531412	0.00489036	0.00460914	0.00560308	0.00387659	0.00405239	0.00478264	0.00370023	0.00380518	0.00408619	0.00534124
249	Quercetin-3-O-sophoroside	0.770576	274.101	627.156	0.184459	0.130226	0.136825	0.112501	0.169855	0.174771	0.179563	0.136981	0.144364	0.167323	0.154635	0.167779	0.223073	0.170119	0.211654	0.0996075	0.107949	0.106126	0.172274	0.160795	0.181274	0.227457	0.124335	0.204459	0.186989	0.14609	0.194189	0.163223	0.167042	0.159904	0.160674	0.143706	0.150663	0.180089	0.204653	0.219663	0.136577	0.163501	0.140517	0.138843	0.166291	0.153156	0.182907	0.177925	0.162028
250	Xanthoxylol	0.770464	322.292	357.133	0.00295406	0.00342466	0.0041318	0.00417224	0.00282783	0.00496711	0.00519586	0.00505768	0.00641217	0.00659094	0.00699591	0.00231259	0.00374577	0.00315289	0.00345202	0.000875857	0.00288172	0.00225409	0.00258967	0.00237216	0.00282468	0.00307151	0.00171548	0.00294835	0.00340274	0.0023242	0.00290223	0.00335618	0.00346135	0.00288831	0.00344485	0.00297399	0.00318466	0.00310714	0.00232006	0.00312195	0.00241844	0.00337826	0.00533772	0.00417495	0.00495997	0.00483749	0.00311207	0.00347796	0.00287921
251	N-Acetylneuraminic acid	0.767994	191.549	294.154	0.067318	0.0511096	0.0565995	0.0483923	0.068156	0.0436637	0.0410551	0.036773	0.0366712	0.0457668	0.0428532	0.0541561	0.0832337	0.0763363	0.0711197	0.0401788	0.038577	0.0439499	0.0599645	0.0589596	0.0677696	0.0751681	0.0474686	0.0769662	0.0978041	0.0636828	0.0812249	0.0680211	0.073673	0.0624375	0.0571514	0.0548077	0.00155669	0.0775171	0.00200085	0.0869956	0.0591455	0.0781983	0.0668007	0.044792	0.0620493	0.0508924	0.00163464	0.0654849	0.0597697
252	Ribothymidine	0.767744	51.9171	259.081	0.298681	0.313529	0.3262	0.318831	0.228529	0.198744	0.155017	0.163967	0.219366	0.262361	0.224715	0.234908	0.158925	0.128074	0.131759	0.32591	0.343292	0.332435	0.180105	0.174237	0.170635	0.124913	0.0629135	0.092313	0.188633	0.151496	0.18186	0.0114876	0.203498	0.173912	0.131983	0.123578	0.132668	0.136982	0.163444	0.160174	0.134103	0.00677106	0.00937696	0.186908	0.304886	0.22499	0.137542	0.161199	0.140851
253	Pyro-L-glutaminyl-L-glutamine	0.767585	156.591	258.109	0.00204809	0.00261702	0.0029617	0.00487844	0.000620513	0.00184191	0.0024885	0.00168654	0.0010426	0.00223003	0.00153139	0.00176159	0.00226235	0.00280774	0.00309322	0.00200455	0.00192897	0.00167376	0.00182161	0.00691268	0.00274869	0.00392	0.00222951	0.00343229	0.00670895	0.00265268	0.00659107	0.000537128	0.00134897	0.000784468	0.000790407	0.00150566	0.00168484	0.00316791	0.00393545	0.0029608	0.0014794	0.00137923	0.0022804	0.00199624	0.00239676	0.0021929	0.00258574	0.00369242	0.00266579
254	4-Hydroxycinnamoylagmatine	0.764087	250.431	277.166	0.0314328	0.0420055	0.0470307	0.040441	0.0291791	0.0298131	0.0361647	0.0332498	0.0362267	0.0437686	0.0426763	0.0318587	0.0235588	0.0267311	0.0283395	0.033692	0.0353411	0.039974	0.0331434	0.0303715	0.0284162	0.0266377	0.0132567	0.0234475	0.029532	0.0200277	0.0280586	0.0421775	0.0451054	0.0374598	0.0388368	0.0389632	0.0397047	0.0197616	0.0322694	0.0213492	0.0264996	0.022286	0.0289471	0.0404116	0.0519267	0.0424834	0.0293291	0.0361895	0.0271402
255	Anthranilic acid	0.763672	251.203	138.055	0.00614534	0.00963439	0.0100477	0.00775573	0.00666474	0.00903379	0.0082314	0.00889721	0.00770434	0.00842933	0.00865563	0.00648555	0.00905193	0.00705167	0.00724703	0.00764439	0.0070692	0.00780736	0.0069145	0.00875232	0.00793096	0.00682759	0.00456218	0.00868508	0.00611089	0.00507744	0.00594527	0.00766085	0.00812177	0.00653523	0.00697523	0.00742176	0.0072342	0.00614571	0.00672467	0.00691448	0.00869393	0.00922625	0.00778875	0.00826057	0.0098334	0.0072493	0.0103686	0.007691	0.00618419
256	Alpha-D-Glucose 1,6-bisphosphate	0.763397	36.204	341.003	0.13207	0.178564	0.176106	0.172712	0.146691	0.19322	0.194514	0.166564	0.147423	0.187561	0.163487	0.143744	0.143509	0.168505	0.16909	0.148007	0.153463	0.163358	0.159738	0.155848	0.159269	0.1555	0.0967116	0.150683	0.19308	0.134724	0.161869	0.14762	0.176006	0.136548	0.154542	0.154614	0.152546	0.206544	0.262233	0.246636	0.13644	0.139972	0.141711	0.162963	0.174562	0.164067	0.14901	0.160483	0.157474
257	1-Cyano-2-hydroxy-3-butene	0.76265	50.4108	98.0599	0.00916566	0.00670367	0.00946859	0.0053376	0.00478077	0.00375456	0.0101807	0.00337111	0.00136114	0.00888772	0.00848802	0.0110308	0.0110203	0.0150328	0.00931895	0.00869813	0.0087789	0.00925586	0.0139321	0.0103279	0.00526	0.0344526	0.0201582	0.0274942	0.003903	0.00424019	0.00916991	0.0189291	0.0141316	0.0229516	0.0100741	0.0268554	0.00709724	0.0047849	0.0125747	0.0113457	0.00771016	0.0157955	0.0117665	0.00453682	0.0174406	0.00896848	0.0258132	0.0139525	0.0124549
258	5-Methoxydimethyltryptamine	0.762373	293.699	219.149	0.654173	0.77356	0.900496	0.702885	0.649122	0.592611	0.67841	0.58839	0.623973	0.737482	0.834683	0.706282	0.595781	0.691777	0.649162	0.76273	0.811798	0.924151	0.938661	0.786542	0.734418	0.789134	0.43768	0.682663	0.587333	0.404155	0.545179	0.78918	0.858465	0.770597	0.848412	0.847749	0.799622	0.59229	0.814457	0.69693	0.808835	0.655745	0.771699	0.841021	0.913548	0.955692	0.765032	0.876926	0.676059
259	4-Acetylbutyrate	0.761895	78.7628	131.07	0.0249445	0.0477199	0.212177	0.0974464	0.0284343	0.0735001	0.035484	0.0167574	0.0330423	0.0496845	0.02365	0.0219765	0.0819589	0.144217	0.0502502	0.0496391	0.0418671	0.024818	0.0501265	0.0398089	0.0460695	0.0561505	0.0322948	0.0515982	0.0515753	0.0396291	0.0569421	0.143284	0.0421644	0.0768284	0.0266583	0.0221026	0.0436893	0.0153337	0.0589327	0.049544	0.0418763	0.0649456	0.0585188	0.0423305	0.073222	0.0432481	0.0491733	0.0265348	0.090949
260	N'-Formylkynurenine	0.760167	111.358	237.086	0.0129482	0.0191419	0.0180582	0.00211224	0.01322	0.020926	0.0156694	0.012393	0.015961	0.0166404	0.0202012	0.0111631	0.010937	0.0177584	0.016828	0.00947316	0.0123378	0.0169158	0.0104795	0.0114745	0.00997085	0.0182961	0.0109957	0.0159574	0.0131246	0.00900685	0.0169576	0.013314	0.0135394	0.0110599	0.0126072	0.0118222	0.0100272	0.0094422	0.00540727	0.0111891	0.00971731	0.0107064	0.0116546	0.0132964	0.0193716	0.01744	0.0139749	0.0220057	0.0225426
261	Dimethyl dialkyl ammonium chloride	0.75772	553.775	304.3	0.0220959	0.0326469	0.037958	0.0316606	0.0299333	0.0226494	0.0199503	0.0301505	0.0206233	0.0335836	0.0291247	0.0289458	0.0302001	0.032292	0.0323934	0.0276618	0.020218	0.0283399	0.0295446	0.02845	0.0289627	0.0319226	0.0199176	0.031015	0.0303848	0.0229352	0.0251965	0.0274192	0.0300518	0.0274783	0.0305045	0.0274434	0.0165883	0.0202206	0.0336464	0.0324779	0.0285338	0.032266	0.0288861	0.0296115	0.034125	0.030058	0.0290173	0.0296976	0.028882
262	2-[(Methylthio)methyl]-2-butenal	0.7572	47.4365	131.053	0.0757414	0.0884445	0.0653598	0.0905337	0.0753562	0.0817526	0.0717217	0.0497286	0.0162471	0.0774943	0.0809021	0.0612853	0.085094	0.0981172	0.133691	0.0376311	0.0480854	0.034808	0.0434826	0.0537329	0.0429212	0.135444	0.0881933	0.140621	0.0875346	0.0598284	0.0795202	0.0649641	0.0581539	0.0374097	0.0811204	0.0528658	0.0623306	0.0420321	0.059572	0.0656784	0.0591074	0.0455204	0.0547321	0.0747814	0.0181684	0.101397	0.0937048	0.119347	0.131014
263	7Z,10Z-Hexadecadienoic acid	0.755791	397.212	253.216	0.00619783	0.0100213	0.00969104	0.00846669	0.00605029	0.00858674	0.0101828	0.0101192	0.0115868	0.0121097	0.0129074	0.00594238	0.00712539	0.00683359	0.00809753	0.00671959	0.00744846	0.00652499	0.00774762	0.00753257	0.00779269	0.00586808	0.00346217	0.004894	0.00953766	0.00764939	0.00894226	0.00780666	0.00826592	0.00638893	0.00753177	0.00727743	0.00686668	0.00784001	0.0088222	0.00839232	0.00685451	0.00704464	0.0306483	0.00722996	0.0109861	0.00852216	0.00768257	0.00741141	0.00769373
264	Methylimidazoleacetic acid	0.754625	52.156	141.066	0.0236208	0.0418231	0.0272589	0.0263124	0.0195906	0.0188763	0.0113709	0.0120825	0.0108851	0.0126612	0.0128503	0.0200419	0.0178209	0.0174781	0.0185765	0.0206117	0.0195228	0.0194685	0.0243115	0.0291496	0.0251976	0.0159398	0.00941919	0.0117024	0.0315772	0.0268975	0.0301232	0.0186862	0.0213529	0.0162321	0.0250223	0.0214185	0.025193	0.0233074	0.0306492	0.0381496	0.0197868	0.0198049	0.0142275	0.0102801	0.0172791	0.0271148	0.0182645	0.0238767	0.02141
265	9-(3,4-Dimethoxyphenyl)-2-methoxy-1H-phenalen-1-one	0.754589	192.332	347.132	0.0451548	0.0520834	0.0570237	0.0475787	0.0399367	0.0410562	0.0352679	0.0335058	0.0345083	0.0384225	0.0352537	0.0440565	0.0399885	0.00441629	0.0403779	0.036491	0.0375595	0.00860816	0.0421252	0.0438411	0.0400184	0.0335754	0.0182848	0.0285834	0.034789	0.0312336	0.00956545	0.0428783	0.0555345	0.0354248	0.0383681	0.0387806	0.0529492	0.0318404	0.0444188	0.0404513	0.0397049	0.0350753	0.0401797	0.0338222	0.0426133	0.0346601	0.0337769	0.0410234	0.0339293
266	1,3,5-Trihydroxybenzene	0.754098	51.7606	127.039	0.988042	1.00277	1.0536	1.03919	0.758931	0.640894	0.484816	0.533484	0.724186	0.844419	0.719179	0.741583	0.533887	0.394251	0.427912	1.06306	1.14284	1.08496	0.571502	0.563366	0.567135	0.410885	0.192668	0.275578	0.605537	0.4831	0.6058	0.284699	0.334223	0.210858	0.422526	0.405777	0.424655	0.442565	0.525028	0.523347	0.42627	0.374688	0.325758	0.613668	1.00542	0.764914	0.461145	0.54013	0.467926
267	4-Aminoantipyrine	0.754052	371.942	204.113	0.00301069	0.0030845	0.00354123	0.00326549	0.00306887	0.00250092	0.00276383	0.00266953	0.00286643	0.00306804	0.00274611	0.00290572	0.00285546	0.00285322	0.0031495	0.00277511	0.00274295	0.00272371	0.00271402	0.002877	0.0026464	0.00281617	0.00196979	0.00292009	0.00279217	0.00212685	0.00258042	0.00276817	0.00284158	0.00243811	0.0029379	0.0027227	0.00278923	0.00253704	0.0029531	0.00310044	0.00287447	0.00279476	0.00280134	0.00296969	0.00358085	0.00269356	0.00255483	0.00309632	0.00285471
268	5,5',6,6'-Tetrahydroxy-3,3'-biindolyl	0.753462	629.034	297.082	0.0323385	0.0355307	0.0392248	0.0340676	0.0327029	0.0326846	0.0316607	0.0324734	0.0306673	0.0360407	0.0334435	0.0334313	0.0342024	0.0341749	0.0353415	0.0309591	0.0294989	0.031987	0.0323042	0.0301756	0.0302573	0.0347666	0.0225922	0.0329322	0.0332463	0.025743	0.0300075	0.0317585	0.0331158	0.0306529	0.0322049	0.029254	0.0297794	0.029313	0.0354122	0.0345815	0.0315012	0.0342991	0.0330698	0.0324218	0.037281	0.0313668	0.0321821	0.0333656	0.0318941
269	3-Isopropyl-2-methoxy-5-methylpyrazine	0.753425	280.735	167.118	0.00785749	0.00928993	0.00939637	0.00928003	0.00793606	0.00722315	0.00560172	0.00608661	0.00814759	0.0089228	0.00928478	0.00686114	0.00731726	0.00689047	0.00800123	0.00580149	0.00544944	0.00527044	0.00466506	0.00336391	0.00280155	0.0104492	0.00687482	0.0135758	0.0073105	0.00504874	0.00467023	0.00510581	0.00505454	0.00440572	0.00445609	0.00480101	0.00406389	0.00490437	0.00499843	0.00669217	0.0045359	0.00624536	0.00607759	0.00618559	0.0115719	0.00757147	0.00623935	0.00693976	0.00615829
270	Arecaidine	0.75211	78.8224	142.086	0.0106132	0.0119877	0.0137179	0.0117275	0.0113079	0.0201831	0.0202109	0.0254807	0.0195279	0.0245796	0.0296726	0.011547	0.00827836	0.00916973	0.0107207	0.013605	0.012432	0.0141377	0.0113705	0.0114446	0.0134685	0.0118463	0.00623883	0.0110675	0.00941814	0.00676179	0.00755177	0.0124399	0.0122823	0.0118983	0.0097064	0.010352	0.00933419	0.0112416	0.0118551	0.0128532	0.0132685	0.0118839	0.0131668	0.0146543	0.0187593	0.013507	0.0117497	0.0142505	0.0117574
271	4-Hydroxyphthalide	0.750647	242.482	151.039	0.0449228	0.0689251	0.0698992	0.0490227	0.0465652	0.0671224	0.0645306	0.0709311	0.0721753	0.0798742	0.07704	0.0451915	0.0505256	0.0465148	0.059265	0.059559	0.0619823	0.0559074	0.0458506	0.0377732	0.047972	0.0350775	0.0202174	0.0309797	0.0426283	0.0357545	0.0405782	0.0736263	0.0717821	0.0680254	0.0754673	0.0703982	0.0712313	0.043644	0.0478985	0.0485952	0.0458133	0.0460272	0.0445941	0.0590151	0.0735685	0.0516593	0.0375467	0.042427	0.0379486
272	(6Z,9Z,12Z)-6,9,12-Pentadecatrien-2-one	0.747592	378.953	221.19	0.0219272	0.027159	0.0306441	0.0288621	0.02529	0.0453133	0.0464346	0.0462537	0.053067	0.0635102	0.050705	0.0244097	0.0168903	0.0178303	0.0216819	0.0290443	0.0259766	0.0292511	0.0200939	0.0204275	0.0209988	0.0257761	0.0157656	0.0255727	0.0245132	0.0150808	0.0195002	0.026694	0.0277589	0.0248073	0.0270748	0.0286054	0.0286163	0.0247138	0.0262137	0.027076	0.0239542	0.0256409	0.0218252	0.0235518	0.0325388	0.0324097	0.0228384	0.0239959	0.0258248
273	4-(2-Aminophenyl)-2,4-dioxobutanoic acid	0.747469	87.5496	208.06	0.00153486	0.00732027	0.0082269	0.0154394	0.00665884	0.0149269	0.00180029	0.00366112	0.00166968	0.00873582	0.00879178	0.00711666	0.00855623	0.00543916	0.00352828	0.00934275	0.00948897	0.00821987	0.0101774	0.00835272	0.00583198	0.00560539	0.00112886	0.00062144	0.00413784	0.00476663	0.0044287	0.00423943	0.00179027	0.00345159	0.00462891	0.00315943	0.00317672	0.00689995	0.00398861	0.00665162	0.00470417	0.00427188	0.00185077	0.00156419	0.0155578	0.00356279	0.00222786	0.00218141	0.00485413
274	N-Acetyl-2,3-dihydro-1H-pyrrole	0.747355	52.6767	112.076	0.182179	0.429952	0.0856413	0.422336	0.155363	0.194947	0.420411	0.174927	0.12512	0.212184	0.384567	0.182474	0.259269	0.15075	0.175044	0.199475	0.270678	0.197912	0.118431	0.340706	0.209881	0.182648	0.15255	0.238029	0.149634	0.12555	0.12845	0.197717	0.202154	0.422266	0.549763	0.318635	0.348251	0.161144	0.214518	0.146836	0.344056	0.270549	0.174756	0.199821	0.375978	0.347975	0.156689	0.131189	0.148984
275	Dimethyl fumarate	0.746592	165.367	145.049	0.0200125	0.0193729	0.0179316	0.0152612	0.0203461	0.0246942	0.0259237	0.0160392	0.00874396	0.0232584	0.0223608	0.0167208	0.0126933	0.017579	0.0146678	0.0268548	0.0285712	0.0314912	0.0204302	0.023833	0.0196957	0.0190811	0.0109239	0.0209563	0.00775351	0.00968287	0.00993087	0.0125475	0.0166791	0.0120535	0.0173625	0.0170944	1.00829e-05	0.0160151	0.0262008	0.0215024	0.0199287	0.0177005	0.0224946	0.0236499	0.0266245	0.0243363	0.0172168	0.0182316	0.0171901
276	Hydroxyprolyl-Threonine	0.746561	58.709	233.113	0.0981796	0.0902203	0.0917978	0.0893987	0.0925482	0.0993401	0.0809736	0.0653765	0.0856218	0.0814	0.0957744	0.07697	0.0816265	0.111036	0.0925088	0.076956	0.0804751	0.0699722	0.0784359	0.109858	0.090705	0.0858958	0.0535423	0.0764994	0.0868178	0.0609763	0.0699215	0.0606293	0.066672	0.0535223	0.0664776	0.0591377	0.0557762	0.0946126	0.11681	0.110688	0.092431	0.0891417	0.085371	0.102514	0.118262	0.0877448	0.0895999	0.109457	0.0977873
277	(S,E)-Zearalenone	0.746294	160.847	319.149	0.03394	0.0263289	0.0266989	0.0254482	0.0328935	0.021697	0.0222931	0.0343647	0.019578	0.0188609	0.0183968	0.0570184	0.0256881	0.0255798	0.0262267	0.0221766	0.0209009	0.0205641	0.0239555	0.0271981	0.0253831	0.0306953	0.0202292	0.0302747	0.0314778	0.0231327	0.0252905	0.0257704	0.0262856	0.0193181	0.0210366	0.0243319	0.021079	0.0305323	0.0294346	0.032439	0.0233343	0.0320307	0.029933	0.022572	0.0289228	0.0217583	0.0240236	0.0266948	0.0244907
278	Acoramone	0.745376	275.578	225.111	0.00377222	0.00486912	0.00430624	0.00376793	0.00368947	0.00483368	0.00406895	0.00482384	0.00311997	0.0049786	0.00481497	0.00313311	0.00434835	0.00319269	0.00442517	0.00152556	0.00312059	0.00260032	0.00222052	0.00356596	0.00372275	0.00304379	0.00221065	0.00224993	0.00370715	0.00291199	0.00271358	0.00428718	0.00755647	0.00268339	0.00381837	0.00334808	0.00376345	0.00382412	0.0034503	0.00429575	0.00422122	0.00480461	0.00476893	0.00353538	0.00560223	0.00385777	0.00336025	0.0049696	0.00370888
279	6-{[5,7-dihydroxy-2-(4-hydroxy-3-methoxyphenyl)-4-oxo-4H-chromen-3-yl]oxy}-3,4,5-trihydroxyoxane-2-carboxylic acid	0.745036	242.825	493.097	0.020584	0.0223772	0.0232144	0.0214208	0.0224193	0.016366	0.0177295	0.017665	0.0190944	0.0178013	0.0174501	0.016447	0.0204695	0.0227181	0.0236678	0.0213047	0.0143488	0.0171805	0.0186624	0.0200795	0.0199301	0.0231495	0.0173063	0.0309341	0.0245514	0.0169226	0.0230577	0.0203246	0.0252073	0.0175844	0.0212182	0.0180565	0.0184131	0.0178263	0.0255884	0.021657	0.0264839	0.0216466	0.0231262	0.0225879	0.0275518	0.0210462	0.025038	0.0254673	0.0249177
280	Isohumbertiol	0.745026	34.1633	219.174	0.0264437	0.0350835	0.0431879	0.0189026	0.0320859	0.0309705	0.0289569	0.0396899	0.0445919	0.0306241	0.0311821	0.026317	0.0287481	0.0276219	0.0238915	0.0327784	0.0260038	0.0187685	0.0306404	0.0134358	0.033221	0.0398816	0.0222411	0.0252286	0.0388257	0.0231384	0.0291142	0.0329555	0.0179524	0.0349407	0.0378343	0.0275667	0.0521601	0.0284057	0.0504904	0.0210456	0.0268662	0.0313346	0.027509	0.0284554	0.0390325	0.0312614	0.0298946	0.0311678	0.030381
281	Sumiki's acid	0.744678	133.54	143.034	0.00925275	0.0102388	0.0189835	0.0087327	0.00907344	0.018319	0.00981957	0.0109254	0.00841221	0.0108338	0.010681	0.00951845	0.0106438	0.00808557	0.0105352	0.0082864	0.00859437	0.00870986	0.00857858	0.00830011	0.00904471	0.0084366	0.00522292	0.00758477	0.00891402	0.00772697	0.0083476	0.00853949	0.00895174	0.00724495	0.00797201	0.00720363	0.00784643	0.00846862	0.00939889	0.00971081	0.0104309	0.00943643	0.0116469	0.00941198	0.0130538	0.00973296	0.0104588	0.00974554	0.00930995
282	Lansiumamide A	0.744677	64.4095	250.128	0.0210913	0.0225593	0.0292265	0.0253105	0.0130218	0.0275702	0.0220468	0.0231431	0.0156484	0.0199583	0.0136515	0.0165905	0.0182414	0.0221682	0.0151307	0.0192762	0.0212197	0.0228055	0.016865	0.0215649	0.0199103	0.00916074	0.00410358	0.00557172	0.0165277	0.00993598	0.0150612	0.0289883	0.0342309	0.0230412	0.0347557	0.0343948	0.0319731	0.0279084	0.0350486	0.0359128	0.0198148	0.0278122	0.0194121	0.0244313	0.0248027	0.0199302	0.0220008	0.029981	0.0160676
283	Valyl-Valine	0.743394	98.4483	217.154	0.00191729	0.00354998	0.00391024	0.00161368	0.00160437	0.00205348	0.00348662	0.00658885	0.003305	0.00385468	0.00339952	0.00540136	0.00282975	0.00219944	0.00240855	0.00196307	0.00231362	0.0032283	0.00184569	0.00225023	0.00148601	0.00185617	7.01688e-06	0.00201636	0.00162282	0.000901093	0.00113459	0.00133272	0.00267773	0.00266186	0.00304638	0.00320217	0.00350024	0.00318408	0.0048568	0.00366182	0.00129941	0.00256417	0.00527491	0.00265708	1.30117e-05	0.00261404	0.00221261	0.00155792	0.00219031
284	Butylamine	0.741929	6.46732	74.0964	0.0203538	0.0194405	0.0203757	0.0200801	0.0212016	0.0204393	0.0145593	0.0268847	0.0170724	0.00993172	0.0136427	0.039735	0.0216308	0.016992	0.0147225	0.0183843	0.0193624	0.00875163	0.0180278	0.0169099	0.0205022	0.0217566	0.0114427	0.0199681	0.0171093	0.0180255	0.0201048	0.0200195	0.0192555	0.0169025	0.0160615	0.0086385	0.0273856	0.020241	0.0233739	0.0208775	0.0204863	0.0209176	0.0235037	0.0094242	0.0236288	0.00998984	0.0198786	0.0197845	0.0190474
285	N-Oleoylethanolamine	0.74115	620.401	326.305	0.0368669	0.0391113	0.040037	0.0351586	0.0371178	0.0356218	0.0327037	0.0339839	0.0315551	0.0371665	0.0346644	0.0340891	0.0326187	0.0373438	0.0358131	0.0321881	0.0317142	0.0299473	0.0322725	0.0351606	0.0345064	0.036283	0.0232081	0.0317613	0.0339107	0.0248	0.0316742	0.0316765	0.0364369	0.029764	0.0330349	0.0358947	0.0306176	0.0314572	0.0372962	0.0371428	0.0329927	0.0332384	0.0314545	0.0317814	0.0408986	0.0339128	0.0327332	0.0337594	0.0336697
286	N-[[3-(b-D-Glucopyranosyloxy)-2,3-dihydro-2-oxo-1H-indol-3-yl]acetyl]aspartic acid	0.739463	330.899	485.145	0.0318579	0.0570386	0.0513038	0.0413964	0.0400466	0.115194	0.142421	0.126709	0.138254	0.166493	0.142001	0.0439986	0.0322483	0.0415115	0.0521559	0.0601186	0.0621637	0.061489	0.0434305	0.034331	0.0448585	0.0253951	0.0160841	0.022557	0.0312054	0.0243982	0.028133	0.0535892	0.0690512	0.0573557	0.0506112	0.0538844	0.0546184	0.0411479	0.0571603	0.0461988	0.0654381	0.0540057	0.0720384	0.0816232	0.0710375	0.0928326	0.0315498	0.0359568	0.0376417
287	Phenol	0.739436	189.308	95.0491	0.00226219	0.00194121	0.00206207	0.00173855	0.00241412	0.00338782	0.00354359	0.00424231	0.00311952	0.00310627	0.00326967	0.00273718	0.00491914	0.00635731	0.00628454	0.00110113	0.0019099	0.00145176	0.00372943	0.00230073	0.00229227	0.00579737	0.0031413	0.00509196	0.0061137	0.00483301	0.00511398	0.0057519	0.00590501	0.00510552	0.00545673	0.00557344	0.00522296	0.00426668	0.00553646	0.00367161	0.00440137	0.00418372	0.00432897	0.00293444	0.00550156	0.00274909	0.00477582	0.00654991	0.00535854
288	D-Biotin	0.736794	232.682	245.092	0.00748974	0.00621862	0.00681852	0.00525895	0.00712572	0.00729086	0.00829186	0.00816692	0.00839194	0.00808943	0.00613198	0.00733853	0.00663489	0.00680664	0.00690875	0.00622001	0.0062231	0.00640708	0.00599684	0.00622097	0.00605684	0.00795086	0.00417613	0.00713367	0.00731476	0.00559152	0.00668277	0.00701626	0.00773943	0.007063	0.00780937	0.00764159	0.00791351	0.00851395	0.0104426	0.0116441	0.00860774	0.00933279	0.00792487	0.00568917	0.0072717	0.00484495	0.00606897	0.00704321	0.00525075
289	13-Nor-6-eremophilene-8,11-dione	0.73666	548.654	221.153	0.00814417	0.00792986	0.00830427	0.00813061	0.0070908	0.00729128	0.0069221	0.00622893	0.00625046	0.00712841	0.00651067	0.00762816	0.00800117	0.00744498	0.00775923	0.00628054	0.00666964	0.00735462	0.00681615	0.00645632	0.00755072	0.00726658	0.00515235	0.00721164	0.00731545	0.00535013	0.0065187	0.00653597	0.00809337	0.0061993	0.00654218	0.00699152	0.00645933	0.00642103	0.0079744	0.00772499	0.00729443	0.00704875	0.00627892	0.00698387	0.00860319	0.00703145	0.00656007	0.00755805	0.00689178
290	4-Aminobutyraldehyde	0.735566	44.0333	88.0755	0.0221222	0.0253746	0.0334688	0.0271598	0.0199751	0.0187399	0.023643	0.0165928	0.0148882	0.0227407	0.026209	0.0180474	0.0253184	0.0226494	0.0268852	0.0267808	0.0234065	0.0213671	0.0282855	0.0346523	0.0325066	0.0329874	0.0151835	0.0259443	0.0208215	0.0136	0.0187927	0.0223374	0.0274029	0.0189784	0.0214338	0.0216539	0.0197004	0.0182807	0.0235985	0.0271673	0.0176799	0.0196076	0.0184783	0.0181133	0.0230283	0.0168274	0.0246306	0.0269053	0.0250608
291	(+)-Fargesin	0.735387	314.666	371.147	0.0601526	0.0747345	0.0774	0.0657094	0.0642414	0.12294	0.107262	0.12236	0.134154	0.148873	0.12852	0.0641083	0.0510958	0.0588887	0.0559445	0.0578957	0.0543244	0.0597995	0.0634645	0.0612635	0.0621614	0.0700282	0.0403952	0.068922	0.0607936	0.0443194	0.0511694	0.0592231	0.0664626	0.0577965	0.068219	0.0675094	0.0642683	0.0715645	0.0864237	0.0884008	0.0740216	0.0738448	0.0846928	0.0812938	0.0963339	0.0721061	0.0571761	0.0603692	0.056794
292	2-(3,4-dihydroxyphenyl)-3,5,7-trihydroxy-3,4-dihydro-2H-1-benzopyran-4-one	0.733325	234.79	305.065	0.0203981	0.0189283	0.0213167	0.0192326	0.0178987	0.0187493	0.0195184	0.0183389	0.0194661	0.021343	0.0193071	0.00804687	0.0200494	0.0211646	0.0208103	0.0171665	0.0167299	0.0181393	0.0184131	0.0172612	0.0182223	0.0198955	0.0114056	0.0145073	0.018242	0.0145066	0.0178163	0.017906	0.0213783	0.0184463	0.0179297	0.017363	0.0175284	0.0163882	0.0205197	0.0186621	0.0185215	0.0177625	0.0164457	0.0196284	0.0219959	0.0193235	0.0192567	0.020434	0.018205
293	Norfuraneol	0.733043	199.95	115.039	0.0524491	0.0487205	0.056157	0.0485247	0.0526043	0.0624511	0.0524521	0.0554514	0.0510287	0.0600093	0.0546438	0.0519149	0.0526309	0.0554283	0.0573533	0.0427189	0.0419359	0.0434773	0.0470404	0.0436727	0.0446438	0.0672031	0.0391912	0.0569756	0.0476032	0.0362765	0.0466993	0.0472513	0.0515221	0.0403198	0.0443815	0.0476893	0.0406873	0.0423624	0.0448155	0.00673494	0.0454472	0.0471237	0.0434589	0.0473877	0.0612753	0.049702	0.0537055	0.0605946	0.058004
294	N-Jasmonoylisoleucine	0.732751	367.554	324.217	0.0148051	0.015454	0.018078	0.0161247	0.0150638	0.0260363	0.0240515	0.023824	0.0164718	0.0230083	0.0123249	0.0133508	0.00516966	0.00576763	0.0075065	0.0176035	0.0177954	0.019397	0.015008	0.0168747	0.0159453	0.00464706	0.00244652	0.00455495	0.00956827	0.00704353	0.0101016	0.0049446	0.00704549	0.00575547	0.00683596	0.00759788	0.00670502	0.0104005	0.0149901	0.0105224	0.0180753	0.0157639	0.00869608	0.0189413	0.022982	0.0166911	0.0138357	0.0145845	0.0125986
295	Isomucronulatol	0.732508	317.581	303.123	0.00743677	0.0104408	0.0108467	0.0103914	0.0072149	0.0138713	0.0132637	0.0116132	0.0129858	0.0107312	0.00813534	0.0100806	0.00839348	0.0062949	0.00872608	0.00921914	0.00663093	0.00893754	0.00556683	0.00426691	0.00734459	0.00717999	0.00367128	0.0076037	0.00828657	0.00600487	0.00628678	0.00973243	0.0104834	0.0076383	0.00798557	0.00849193	0.00887337	0.00651064	0.0101907	0.00956518	0.00904861	0.00974398	0.00941424	0.0106422	0.010837	0.00875295	0.00763772	0.00876092	0.0055077
296	Tyrosyl-Leucine	0.73206	190.08	295.165	0.00803338	0.00343819	0.00826182	0.00339552	0.0120707	0.00702064	0.00667435	0.00497849	0.00563663	0.00813313	0.00484772	0.00506314	0.0145391	0.0144301	0.0104197	0.0059386	0.00509608	0.00596805	0.00922646	0.00861807	0.00874427	0.00859191	0.00711665	0.0126715	0.00691476	0.0111443	0.0129582	0.00806085	0.00812893	0.00623303	0.00726341	0.00984813	0.00797359	0.0115811	0.00885728	0.0106583	0.007676	0.0142078	0.0073826	0.00883745	0.0125458	0.00851191	0.0134105	0.00977	0.0091656
297	Melamine	0.731839	338.634	205.122	0.0197675	0.0169099	0.0183989	0.0152351	0.0211384	0.0118747	0.00991227	0.0104131	0.0144921	0.0169461	0.0127998	0.0206728	0.0165073	0.0188795	0.0185886	0.0147744	0.0146745	0.0143722	0.0135641	0.0140755	0.0125784	0.0144462	0.00793079	0.0120113	0.0225192	0.0159647	0.0187573	0.0150828	0.0143727	0.0128853	0.0147923	0.0157093	0.0170598	0.0158412	0.0183696	0.0161699	0.0131904	0.0135268	0.0145453	0.0169885	0.0189357	0.0167422	0.0161538	0.0177193	0.0165411
298	Valechlorin	0.731836	246.549	459.183	0.0598278	0.055695	0.0573527	0.0542728	0.0663809	0.0158589	0.0183547	0.0189879	0.0160547	0.0178974	0.0137112	0.0601333	0.0364495	0.0479593	0.0433746	0.0401501	0.0427838	0.0419826	0.0509301	0.0436026	0.0454505	0.0464565	0.0283628	0.0407238	0.0500032	0.039099	0.0482551	0.0400615	0.0447204	0.0395029	0.0429044	0.0475546	0.0415851	0.0496806	0.0596999	0.0605257	0.0349354	0.0400955	0.034452	0.0146831	0.0205736	0.0223227	0.0339061	0.0429696	0.0337416
299	5-Ethyl-4-methyloxazole	0.731057	9.62515	112.076	1.11e-05	0.399344	0.751158	1.04978	0.445877	0.438529	0.878654	0.322986	0.781656	0.913341	0.821718	0.851292	0.475672	0.500208	0.604648	0.695587	0.353822	0.484839	0.747021	0.712468	0.80092	0.730341	0.552209	0.0478851	0.733209	0.176794	0.205651	0.597426	0.912733	0.719386	0.173839	0.517628	0.833237	0.695978	1.17517e-05	0.433506	0.297271	0.759117	0.47325	0.210437	0.0395145	0.77598	1.04448e-05	0.181881	0.352569
300	Sulfuretin	0.730834	388.096	271.06	0.00433611	0.00323378	0.0037839	0.00314062	0.00584558	0.00269678	0.00482552	0.00397774	0.00830018	0.00953201	0.00992103	0.00397585	0.00542218	0.0055909	0.008515	0.00440707	0.00349388	0.0044658	0.00579528	0.00454361	0.00473469	0.00610458	0.00438644	0.00686257	0.00743641	0.00842023	0.00782275	0.00850449	0.00566241	0.00558978	0.00566658	0.00673365	0.00567864	0.00319614	0.00359219	0.003577	0.00455344	0.0039125	0.00571138	0.00684079	0.0108708	0.00742005	0.00723371	0.00645369	0.00534315
301	6-Pentyl-2H-pyran-2-one	0.72987	245.968	167.107	0.00760552	0.00695065	0.00722395	0.00661295	0.00673858	0.0059944	0.00625815	0.00651988	0.00509709	0.00156065	0.00553332	0.00552747	0.00587779	0.0063337	0.00656948	0.00188123	0.00612942	0.00559719	0.00476953	0.00506395	0.00493183	0.00606777	0.00418947	0.00640161	0.00646577	0.00466961	0.00406875	0.00675251	0.00558793	0.00348906	0.00506993	0.00627368	0.00580307	0.0057362	0.00416576	0.00727393	0.00650362	0.00585915	0.00462649	0.00660538	0.00896558	0.00725709	0.00390527	0.00707702	0.00718865
302	L-gamma-Glutamyl-S-allylthio-L-cysteine	0.729443	77.4064	323.069	0.00555889	0.00551498	0.00906708	0.00235963	0.00725631	0.00465339	0.00608327	9.52921e-05	0.0113185	0.00262077	0.00474805	0.000164131	0.00533476	0.00596568	0.00476337	0.00808514	0.00775822	0.00565125	0.0101656	0.00997866	0.00970164	0.0069485	0.00453368	0.0072739	0.00659834	0.00581845	0.00693804	0.00271025	0.00646724	0.00417696	0.00642873	0.00548136	0.0116759	0.0135978	0.0119204	0.0147286	0.0162754	0.0108327	0.00815196	0.0032917	0.00290007	0.00413804	1.04448e-05	0.00473605	0.00393698
303	Norvaline	0.72911	150.172	118.086	0.00816001	0.0102962	0.00848077	0.00915225	0.00903231	0.0110917	0.00945165	0.00922113	0.00972175	0.00781938	0.00907133	0.0112377	0.0173453	0.0146214	0.0170561	0.00661788	0.00708771	0.00700711	0.00866022	0.0117563	0.0167112	0.011256	0.00883974	0.0135156	0.0129412	0.0106283	0.0119587	0.0148255	0.0151984	0.0122165	0.0126711	0.0109308	0.010731	0.0104568	0.0133254	0.0121714	0.0129894	0.0134873	0.0136463	0.0110949	0.0155059	0.0109711	0.012256	0.0133299	0.0129288
304	Betaine	0.726155	52.5376	118.086	0.350412	0.3543	1.06488	0.363313	0.389329	0.833416	0.615858	0.677307	0.522083	0.528503	0.572475	0.347288	1.09951	1.22399	1.32073	0.281562	0.268644	0.294383	0.425141	0.469993	0.421489	0.741487	0.340499	0.722723	1.1892	0.805889	0.944039	1.07127	1.26697	1.03179	1.04426	1.12813	1.12553	0.993049	0.980885	0.930757	0.501175	1.00977	1.04263	0.955992	0.518562	0.831412	1.1672	1.36378	1.26416
305	3-Hydroxyadipic acid 3,6-lactone	0.725478	51.3521	145.049	0.811073	0.84906	0.872308	0.854427	0.624602	0.547364	0.0534718	0.471154	0.609045	0.7133	0.615601	0.624195	0.511073	0.344625	0.366028	0.887442	0.951316	0.915217	0.467175	0.485455	0.482723	0.339771	0.163887	0.232321	0.500404	0.40157	0.516654	0.24309	0.288856	0.180473	0.362156	0.342711	0.35823	0.367603	0.441728	0.436537	0.368861	0.353458	0.285588	0.524751	0.841186	0.678893	0.377536	0.447913	0.392827
306	1,4,9-Cadinatriene	0.723709	378.114	203.179	0.0203352	0.0284237	0.0266413	0.0249524	0.0217285	0.0424292	0.0434285	0.0429952	0.0509665	0.0570887	0.0501729	0.0212411	0.0154604	0.0171857	0.0198283	0.0247868	0.022867	0.0257986	0.0198943	0.0205068	0.0213557	0.0266111	0.0150137	0.0242569	0.0248476	0.0148073	0.0206203	0.0269363	0.0256702	0.0228708	0.0270934	0.0278848	0.0278494	0.0234812	0.0259026	0.0288061	0.0225901	0.0238297	0.0209717	0.0220956	0.0276033	0.0301192	0.0217321	0.0220025	0.0241269
307	Epsilon-caprolactam	0.723531	774.213	114.091	0.0721806	0.0565675	0.106653	0.094639	0.0990657	0.11089	0.0840395	0.0968541	0.126052	0.144938	0.118203	0.157008	0.0626519	0.0586295	0.0623793	0.0642218	0.0492576	0.0990092	0.159564	0.101623	0.0556217	0.053623	0.0494029	0.0589944	0.0932524	0.0647698	0.0841628	0.0737874	0.0630771	0.0838084	0.185538	0.143182	0.107832	0.078475	0.0767788	0.0891561	0.0821658	0.159676	0.0602026	0.0899994	0.108211	0.0957527	0.134848	0.0850914	0.0474035
308	(2R,3R,4R)-2-Amino-4-hydroxy-3-methylpentanoic acid	0.722639	50.1163	148.097	0.0372246	0.0488296	0.0109968	0.0100395	0.0448056	0.0369338	0.0297664	0.0429559	0.0343015	0.0323262	0.0316226	0.0675945	0.0312194	0.0388377	0.0100682	0.0310767	0.0293177	0.0268685	0.0463294	0.0387833	0.00867771	0.0481649	0.0553301	0.0555196	0.0389321	0.0288804	0.0388273	0.0270097	0.0409622	0.0284208	0.00729375	0.0350786	0.0514665	0.0371154	0.0501707	0.0440635	0.0272099	0.0318699	0.00847163	0.0328945	0.0440428	0.0395281	0.0357372	0.0475364	0.0391148
309	3-Hydroxy-5Z-octenyl acetate	0.722353	300.204	187.133	0.022485	0.0405266	0.0420434	0.0308876	0.0279525	0.0216092	0.0326666	0.0266811	0.000866592	0.0282781	0.0269419	0.0274492	0.0137511	0.0167672	0.0199845	0.0233432	0.0248122	0.0253945	0.0159106	0.0172782	0.0136989	0.0193724	0.0104822	0.0163716	0.0213074	0.0134293	0.0186913	0.030544	0.0296517	0.0282295	0.0268374	0.0299112	0.0251131	0.0519861	0.0576134	0.0640877	0.0211837	0.0460511	0.0223645	0.0239861	0.0220165	0.0210382	0.016056	0.0179703	0.0142076
310	4-O-Caffeoylshikimic acid	0.721913	213.153	337.091	0.00154044	0.00187404	0.00199658	0.00129398	0.00164466	0.0038308	0.00439832	0.00414094	0.0035086	0.00360902	0.00396429	0.00156113	0.00126543	0.00123735	0.00201976	0.00175713	0.00133566	0.0017373	0.00145385	0.00162469	0.00169186	0.00133753	0.000764924	0.0010153	0.00146588	0.00108854	0.00146442	0.0019813	0.00249615	0.00216858	0.00190898	0.00211701	0.00205033	0.00198894	0.00224561	0.00228596	0.00244844	0.0019105	0.00211901	0.00291607	0.00309654	0.00263056	0.00130024	0.00148152	0.00152454
311	Myricetin 3,3'-digalactoside	0.721897	261.688	643.15	0.00975995	0.00383914	0.00876647	0.0026348	0.00447134	0.00861654	0.0112096	0.00836547	0.00903866	0.0120909	0.00811201	0.00282912	0.00727023	0.00662626	0.00882474	0.00549669	0.00264881	0.00459688	0.00966537	0.00415358	0.0101479	0.00606339	0.00563176	0.0102828	0.00525422	0.00549004	0.0051432	0.00782656	0.00817574	0.00465641	0.00756572	0.00148526	0.00735713	0.00694137	0.00840488	0.00489591	0.00624726	0.00802869	0.00466694	0.00694361	0.0108773	0.00948053	0.00700771	0.00373164	0.00636426
312	DGDG(18:3/18:3)	0.721051	716.946	954.612	0.00170936	0.00675832	0.0071749	0.00319194	0.00290366	1.09906e-05	0.00174619	0.000962617	0.0011209	0.00079575	0.00101186	0.00175744	0.000600673	0.00162598	0.00190258	0.00141315	0.00176866	0.00416492	0.00068824	8.2859e-05	0.00017645	0.00710448	0.00385772	0.00644995	0.00962984	0.00660542	0.00527052	0.00537494	0.00516245	0.00482431	0.0147253	0.0107087	0.0160032	0.00107068	0.00187867	1.15064e-05	0.00563164	0.00803771	0.012512	0.00206973	0.0087321	0.00330132	0.00830932	0.00858868	0.0032776
313	PE(14:0/22:5)	0.71883	629.041	738.505	0.00149548	0.00124658	0.00271591	0.00359816	0.00115177	0.00120933	0.00222141	0.00157906	0.000552023	0.00321972	0.000618824	0.000778547	0.00137331	0.00166601	0.0006052	0.00191343	0.00109195	0.00144716	0.00048291	0.00179981	0.00129184	0.00146506	0.000821384	0.000814434	0.00328495	0.0011086	0.00243178	0.00178194	0.00255645	0.000633841	0.0014658	0.0031826	0.00126981	0.00118121	0.000645506	0.00130978	0.000993931	0.00215385	0.0019594	0.00056921	0.00151282	0.00245391	0.00189765	0.00263946	0.00207075
314	4-(4-Methyl-3-pentenyl)-3-cyclohexene-1-carboxaldehyde	0.718812	435.454	193.159	0.0300036	0.037085	0.0277969	0.0341513	0.0227152	0.0308088	0.0259953	0.0242553	0.0214063	0.0276048	0.034011	0.0222163	0.0238584	0.0220252	0.0247538	0.0263105	0.0326964	0.0215141	0.0219087	0.0290462	0.0220241	0.0246265	0.0214753	0.0276708	0.0219002	0.0178973	0.02019	0.0231446	0.0243787	0.0197034	0.0200907	0.0212783	0.0165819	0.0200093	0.0254135	0.0241321	0.0220576	0.0228248	0.0206704	0.0208224	0.0365394	0.0220287	0.0216386	0.0242841	0.0229102
315	(-)-(Z)-Tetrahydro-6-(2-pentenyl)-2H-pyran-2-one	0.718809	300.289	169.122	0.00902991	0.0105634	0.0125706	0.00880923	0.00777347	0.00920098	0.0104681	0.0102243	0.00936781	0.0114497	0.0109674	0.00750384	0.00635023	0.0070819	0.00837415	0.00762487	0.00654617	0.00662105	0.00633253	0.0106541	0.00585181	0.00723416	0.00493001	0.0062567	0.00838744	0.0047815	0.00696941	0.00951621	0.00911594	0.00859533	0.0106479	0.009464	0.00816166	0.0116347	0.0153006	0.0183671	0.00727668	0.0134103	0.00833071	0.00988956	0.0113754	0.00924466	0.00811035	0.00762691	0.00676914
316	N6-Acetyl-L-lysine	0.717354	66.3921	189.123	0.0241002	0.0472679	0.0471247	0.0478831	0.0190226	0.0603612	0.0564511	0.0442856	0.035563	0.0253949	0.0406779	0.0297555	0.0349541	0.0501689	0.0493861	0.0209497	0.0209314	0.0248472	0.0322867	0.048266	0.0336347	0.0205712	0.0142074	0.0146929	0.0329752	0.0216967	0.0290874	0.0529795	0.0594612	0.0379162	0.0468976	0.0368668	0.0480033	0.0378174	0.0596542	0.0578819	0.0477892	0.0342844	0.0381333	0.0339086	0.036749	0.0271522	0.038741	0.0743775	0.0633936
317	Alpha-Pinene-oxide	0.7146	364.017	153.127	0.00717135	0.0105239	0.00746688	0.00748019	0.00913136	0.0154119	0.00942839	0.0116305	0.0149731	0.0218369	0.0217614	0.00841909	0.00647489	0.0081632	0.0083749	0.00577689	0.00453073	0.00550882	0.00510212	0.00567795	0.00430782	0.0190634	0.0152648	0.0224524	0.00738558	0.00369524	0.00504772	0.00498872	0.00694692	0.00694535	0.00730372	0.00728271	0.0060997	0.00635983	0.00704935	0.00601274	0.00472276	0.00669976	0.0060709	0.00765022	0.0161997	0.0112671	0.012193	0.0100534	0.00942321
318	3-O-Galloylhamamelitannin	0.711854	235.799	637.092	0.00503779	0.00733483	0.00802964	0.0070562	0.00729177	0.0107704	0.0117176	0.0113392	0.0110365	0.0129314	0.0126791	0.00647265	0.00621644	0.00962032	0.00764026	0.00921701	0.0091861	0.0109282	0.00906715	0.00974044	0.00826772	0.00893581	0.00644856	0.00890801	0.00711282	0.00430644	0.00621423	0.00776376	0.00996036	0.00716935	0.0090037	0.00963711	0.010427	0.00906129	0.0105152	0.00846947	0.00893163	0.0108295	0.0111649	0.00840172	0.00854956	0.00882489	0.00821332	0.00958079	0.00794134
319	Linoleoyl ethanolamide	0.710956	589.866	324.29	0.0553699	0.0604542	0.0675458	0.0569321	0.0540546	0.0559669	0.0639169	0.0556684	0.0544304	0.0599563	0.0581237	0.0608865	0.0579167	0.0667419	0.0573419	0.0550903	0.0504479	0.0528114	0.0602696	0.0545955	0.0550298	0.0527478	0.0378062	0.0596973	0.0581682	0.0430418	0.060021	0.0548624	0.059444	0.0579998	0.135572	0.0535287	0.0561179	0.0502976	0.0601349	0.0569571	0.0621825	0.0583575	0.0574851	0.0569273	0.0654534	0.0598192	0.0550606	0.0598638	0.0558246
320	Epinepetalactone	0.710721	285.276	167.107	0.0178119	0.0189381	0.023846	0.0246742	0.0170557	0.0298813	0.0403676	0.0321634	0.0282087	0.0366892	0.0316382	0.0184878	0.0163602	0.0183161	0.020029	0.0206287	0.0225424	0.0282451	0.0182409	0.0191873	0.0204548	0.0124135	0.00890799	0.0172576	0.0180317	0.0161553	0.0206122	0.0221809	0.0451666	0.0164158	0.0226158	0.0213286	0.0204936	0.0230837	0.0267185	0.0444784	0.0218274	0.0308398	0.019988	0.0271317	0.0412202	0.0196871	0.0152522	0.0141385	0.0166429
321	2-Acetylpyrazine	0.71014	276.085	123.055	0.0110427	0.011182	0.0129901	0.0181971	0.0107507	0.00942498	0.00818431	0.00991637	0.00966807	0.0112217	0.00928557	0.010178	0.0113776	0.0141495	0.010298	0.0103686	0.0102886	0.0111141	0.0101755	0.0201899	0.0114934	0.0113061	0.00706419	0.0113943	0.0104284	0.0135825	0.00875044	0.00823622	0.00896879	0.00940892	0.0101866	0.00596605	0.00822289	0.0111214	0.0120414	0.010597	0.00872808	0.010382	0.0188588	0.00947049	0.0123938	0.00986584	0.0132318	0.0103545	0.00848167
322	Cirsiliol	0.709401	392.249	331.082	0.000966825	0.000952831	0.00109296	0.000780301	0.00095851	0.00377631	0.00541055	0.00511208	0.00667083	0.00701599	0.00694812	0.00096634	0.00190467	0.00154553	0.00214098	0.000824772	0.000820418	0.00091141	0.00121186	0.000997679	0.00110161	0.00142326	0.000753614	0.000979737	0.00173618	0.00143817	0.00137438	0.0021923	0.002301	0.00201364	0.00186652	0.00178098	0.00193833	0.00149836	0.00173053	0.00165794	0.00167199	0.00170864	0.00255935	0.00382645	0.00386468	0.00365431	0.00225342	0.00256346	0.00186935
323	Methyl (9Z)-10'-oxo-6,10'-diapo-6-carotenoate	0.709289	168.033	313.187	0.00681458	0.00421362	0.00426695	0.00502362	0.00753554	0.00199563	0.000300237	0.000952674	0.00198575	0.00181677	0.00211306	0.00746034	0.00593307	0.00670079	0.00691942	0.00192756	0.00229565	0.0024171	0.00644013	0.00632025	0.00699871	0.00523681	0.00400187	0.00626936	0.00669252	0.00382272	0.00426207	0.00199828	0.00369069	0.0021454	0.0027389	0.00226052	0.00242041	0.0071912	0.00716846	0.0073114	0.00482639	0.00469187	0.00385254	0.00233579	0.00147635	0.00255796	0.00267313	0.00375479	0.00348035
324	Isoleucyl-Glycine	0.708988	167.522	189.123	0.174572	0.181889	0.13593	0.139063	0.172105	0.269367	0.199382	0.198298	0.230252	0.225014	0.225873	0.170387	0.222869	0.227564	0.240908	0.115821	0.120889	0.102365	0.1206	0.110161	0.109777	0.491317	0.310868	0.520223	0.107746	0.0779958	0.0842069	0.177514	0.193714	0.148653	0.186101	0.179191	0.168102	0.10141	0.0993129	0.0983492	0.15079	0.18986	0.14128	0.16423	0.425774	0.256315	0.188888	0.193341	0.22374
325	Pinostrobin chalcone	0.708902	190.664	271.092	0.0164438	0.0146119	0.015867	0.0151006	0.0157916	0.0111318	0.010466	0.00722208	0.0114263	0.0131943	0.0118939	0.014872	0.0137692	0.0144663	0.0123094	0.0169221	0.016114	0.0180003	0.0161825	0.0162821	0.0186201	0.0122687	0.00775545	0.0125669	0.0107893	0.00832909	0.00992636	0.0126091	0.00915014	0.0122719	0.011592	0.0122642	0.0109462	0.0143179	0.0174944	0.0175398	0.0129695	0.0151826	0.0139884	0.0129588	0.0203402	0.0153425	0.0158071	0.0185079	0.0143816
326	5-Hydroxytryptophan	0.70835	234.338	221.092	0.0123022	0.0123592	0.0124806	0.0105987	0.0121153	0.00952354	0.00939321	0.00168412	0.00896444	0.0104087	0.00923651	0.0122743	0.0109192	0.0125198	0.0123965	0.0136497	0.011153	0.0131002	0.0133812	0.00097512	0.0150705	0.0125448	0.00790186	0.0119002	0.015398	0.0111614	0.0121064	0.0111834	0.0131878	0.0103451	0.0131765	0.0125395	0.01222	0.0137378	0.0176076	0.00334793	0.011284	0.0126591	0.0125198	0.00865844	0.0104093	0.00900252	0.0115516	0.0130001	0.00358238
327	5-Isopropyl-2-methylphenol acetate	0.704968	309.545	193.122	0.00497067	0.00609169	0.00704656	0.00594434	0.00357513	0.00398517	0.00336495	0.00460059	0.00365202	0.00404264	0.00346766	0.00479552	0.00520555	0.00514718	0.0063108	0.00556466	0.00651447	0.00622933	0.00534505	0.00502556	0.00515978	0.00687618	0.00349625	0.00136955	0.00456248	0.00395901	0.00492832	0.00911153	0.00846131	0.00834906	0.00709992	0.00822717	0.00698904	0.00471414	0.00569004	0.00489085	0.00601841	0.00546301	0.00561437	0.00384034	0.00595934	0.0039893	0.00540991	0.00679353	0.00463925
328	trans-Cinnamic acid	0.704822	190.081	149.06	0.00784994	0.00502894	0.00609651	0.00449869	0.0101349	0.0142662	0.0142888	0.0121081	0.0114585	0.0101275	0.0117252	0.00972108	0.0236171	0.0254195	0.0284675	0.00639494	0.00588978	0.00499738	0.00937752	0.0104394	0.00969815	0.0217992	0.0123757	0.0205597	0.031588	0.0227309	0.0257528	0.0278768	0.0338253	0.02744	0.0259715	0.0278967	0.0287082	0.0184374	0.0199441	0.0201207	0.0197217	0.0198444	0.019102	0.0182885	0.0180225	0.0159413	0.0266554	0.0299194	0.0240039
329	Lauroyl diethanolamide	0.704088	437.916	288.253	0.0509355	0.0648613	0.0619509	0.0653359	0.0388313	0.065536	0.0260001	0.0388602	0.0300224	0.0351669	0.0331581	0.0575635	0.0399865	0.0378796	0.0314263	0.0278799	0.0241828	0.0218919	0.0263122	0.023361	0.0281974	0.0400957	0.0223115	0.0338956	0.0519464	0.0234574	0.0323459	0.0309093	0.03175	0.0279383	0.037079	0.0317672	0.030329	0.0271382	0.0406387	0.0396374	0.025551	0.027853	0.0356713	0.0309943	0.032527	0.0310483	0.0296754	0.0335812	0.0367215
330	Myricetin 7-(6''-galloylglucoside)	0.703801	271.525	633.109	1.11e-05	0.000694648	1.29347e-05	1.13078e-05	1.0889e-05	0.018566	0.0249777	0.00892743	0.015974	0.0162083	0.0143814	1.09062e-05	0.00153426	1.13099e-05	0.00446499	1.01263e-05	1.01085e-05	1.02825e-05	1.05317e-05	1.02753e-05	0.000441721	1.16229e-05	0.000428554	1.08576e-05	0.000396959	8.2083e-06	0.000363629	1.03697e-05	1.11882e-05	0.00037878	1.03108e-05	1.05057e-05	1.00829e-05	1.00773e-05	1.17517e-05	1.15064e-05	0.00334018	0.000445085	0.00404127	0.00397956	0.0015653	0.00281889	1.04448e-05	0.000675816	0.00294907
331	Corymboside	0.70256	283.949	565.155	0.113027	0.14271	0.168094	0.123446	0.101467	0.202454	0.174334	0.154341	0.131008	0.158407	0.149656	0.126814	0.117188	0.103513	0.117401	0.0769099	0.0799945	0.082039	0.0969953	0.0765555	0.0920972	0.0844475	0.0475305	0.0654727	0.0961255	0.0880874	0.0925552	0.131535	0.121585	0.106265	0.0993206	0.111804	0.102638	0.0723571	0.0905308	0.0752507	0.0931562	0.0670276	0.0773572	0.109905	0.142719	0.118741	0.11797	0.0906147	0.0949478
332	4-(3-Pyridyl)-3-butenoic acid	0.702481	42.7268	164.074	0.0236452	0.00962771	0.00921339	0.0152821	0.0238201	0.0297872	0.0233734	0.0172144	0.0158149	0.0145988	0.0215183	0.026505	0.0482229	0.0268031	0.0393796	0.0192887	0.0225299	0.0146277	0.0148534	0.0299032	0.0213821	0.0157911	0.00608097	0.00895013	0.113049	0.0806707	0.104165	0.0472717	0.0453671	0.0492758	0.0483068	0.055781	0.0448112	0.070241	0.0560422	0.0716036	0.0403019	0.0565228	0.062105	0.0621037	0.0393502	0.0600233	0.0564809	0.0698668	0.0564546
333	Sherry lactone	0.697838	898.939	131.07	0.154397	0.0342051	0.0763716	0.1114	0.145769	0.107304	0.108228	0.130419	0.106319	0.14095	0.11603	0.11608	0.134662	0.0442787	0.129285	0.121133	0.163295	0.100877	0.100973	0.145999	0.101133	0.185059	0.0746207	0.108363	0.119364	0.0812812	0.110246	0.0530971	0.12919	0.13535	0.114601	0.0552521	0.117056	0.113744	0.13639	0.0495696	0.11536	0.102977	0.131047	0.122252	0.174359	0.111829	0.0645947	0.0718616	0.149869
334	trans-3,3',4',5,5',7-Hexahydroxyflavanone	0.695827	216.439	321.06	0.00807873	0.0144043	0.0150978	0.0103935	0.00943089	0.0200588	0.0222039	0.021404	0.017777	0.0198491	0.0167342	0.0105675	0.0115788	0.0111681	0.014173	0.00831846	0.00885341	0.00807675	0.00657582	0.00565987	0.00770182	0.0117598	0.00597677	0.00835118	0.00373101	0.00371592	0.00475285	0.016921	0.0170902	0.0168198	0.00437783	0.0167801	0.0166798	0.00464895	0.00331328	0.00431849	0.00292004	0.00248418	0.00295064	0.0167932	0.0210445	0.0168321	0.0149814	0.0049485	0.0114357
335	3-Butylidene-1(3H)-isobenzofuranone	0.691333	304.231	189.091	0.0291253	0.0463792	0.0468766	0.0350612	0.0287058	0.057392	0.0612877	0.0631993	0.0674994	0.0858113	0.0671953	0.0310222	0.0280842	0.0298237	0.0365442	0.0578003	0.0531779	0.053194	0.0318138	0.0293511	0.0296888	0.0307574	0.0164989	0.0258323	0.0246887	0.0194937	0.0265237	0.0452151	0.0496426	0.0387851	0.0433127	0.047877	0.048135	0.0260192	0.0316627	0.0286528	0.0382624	0.0341403	0.0330324	0.050262	0.0479571	0.0461596	0.034563	0.0323221	0.0305295
336	Perilloside A	0.69102	301.123	315.18	0.0282157	0.0382804	0.0331569	0.0243546	0.0288203	0.042278	0.0384786	0.0520626	0.0462377	0.0515485	0.0447589	0.0284318	0.0243137	0.0299028	0.0328172	0.0279986	0.0285114	0.0290375	0.0312938	0.0397078	0.0292397	0.0285517	0.0208265	0.0333076	0.0285531	0.0254218	0.0297345	0.0307686	0.0352716	0.0336362	0.0323434	0.0403658	0.029931	0.0337169	0.0400181	0.0429462	0.029526	0.0286678	0.0350494	0.0318604	0.0537668	0.0327084	0.0371348	0.0283327	0.0255738
337	Ovalicin	0.689762	253.78	279.159	0.0112593	0.0120115	0.0139306	0.0109615	0.01156	0.0124301	0.010744	0.011376	0.0104601	0.0126906	0.0120421	0.0125079	0.0204337	0.0116741	0.0131109	0.0116496	0.0107081	0.0121213	0.0113987	0.0105888	0.0119068	0.0131671	0.00746542	0.0121017	0.0108214	0.00861402	0.0102936	0.00978362	0.0137111	0.00994265	0.0113862	0.0105863	0.0110153	0.0106333	0.0127941	0.0121855	0.0107653	0.0109353	0.0111088	0.0107619	0.0138471	0.0118066	0.0105554	0.0127161	0.0106296
338	xi-8,9-Dehydrotheaspirone	0.689619	381.572	207.138	0.00498985	0.00484616	0.00546985	0.00423898	0.00506489	0.00536786	0.00540359	0.00456499	0.00430111	0.00544027	0.0046246	0.00540899	0.00563081	0.00622884	0.0071766	0.00463491	0.00433146	0.00424293	0.00545864	0.00557827	0.00558	0.00560598	0.00335579	0.00564845	0.00543458	0.00420134	0.00468166	0.00545684	0.00527926	0.00452191	0.00654773	0.00611572	0.00506194	0.00494156	0.00580811	0.00538083	0.00459478	0.00484886	0.00504294	0.00513276	0.00671397	0.00561561	0.00607141	0.00601516	0.0063919
339	N5-Acetyl-N2-gamma-L-glutamyl-L-ornithine	0.68954	45.9637	304.162	0.0221448	0.0146886	0.0184521	0.0161595	0.0178741	0.00734944	0.00892167	0.00875918	0.00723642	0.00632551	0.00576402	0.0144443	0.0248951	0.0292572	0.0317152	0.00608143	0.00639746	0.00486072	0.0130784	0.0151638	0.0117539	0.0157513	0.0136093	0.0224293	0.0159506	0.0114663	0.0149684	0.0154745	0.0137331	0.00820752	0.0109227	0.00682702	0.00856251	0.01191	0.0156127	0.0157081	0.0211648	0.0189665	0.0193578	0.0176576	0.0277995	0.0146246	0.00870577	0.0212429	0.0164407
340	H-THR-PHE-OH	0.687694	253.833	267.134	0.0727465	0.063388	0.066551	0.0593899	0.0809796	0.0884517	0.0662223	0.0720671	0.0691771	0.0732031	0.0712418	0.0800396	0.0729936	0.0887604	0.0740252	0.0573086	0.0656421	0.0533903	0.0537305	0.0608808	0.0605767	0.0731049	0.0402758	0.0734994	0.0608541	0.0404463	0.047787	0.0612811	0.0802001	0.0669148	0.06083	0.0564274	0.0577185	0.0557817	0.0594169	0.0595224	0.0541002	0.0645969	0.0635887	0.0736451	0.10353	0.0737531	0.0668518	0.0722491	0.0734733
341	Prodelphinidin B	0.686545	339.488	611.139	0.0010758	0.00180865	0.000749921	0.00119933	0.00115586	0.0201657	0.0319912	0.0199942	0.0328328	0.042431	0.0357394	0.001205	0.00729555	0.00347965	0.00878223	0.00133526	0.00184058	0.00106097	0.00133205	0.00156917	0.00212936	0.00108554	7.01688e-06	0.000472149	0.00161504	0.00139821	0.00107588	0.00165898	0.002508	0.00128417	0.0013914	0.00163334	0.00180617	0.000881926	0.00110503	0.000669936	0.00325026	0.00226148	0.00732608	0.00511901	0.00747778	0.00350274	0.00234672	0.00172131	0.00217087
342	Carvyl propionate	0.685852	693.806	209.153	0.0118989	0.0130734	0.0143786	0.0146613	0.0161793	0.0125976	0.0111786	0.0128429	0.013747	0.0153639	0.0122434	0.0135218	0.013136	0.0121695	0.0149381	0.0122507	0.0120438	0.0120145	0.012938	0.0130762	0.0136031	0.0127688	0.006672	0.0143896	0.0141681	0.0108215	0.0134218	0.0117401	0.0161712	0.0120277	0.0130939	0.00849096	0.0128163	0.0117672	0.0150039	0.0116587	0.0122625	0.0111899	0.0148321	0.0130451	0.0142472	0.0147274	0.0138061	0.0111802	0.0113447
343	(S,E)-Lyratol propanoate	0.685764	627.732	209.153	0.00863458	0.0115785	0.0126438	0.0128613	0.00640948	0.0093456	0.0111099	0.00874126	0.011732	0.0098513	0.00925614	0.00623582	0.00984953	0.00896454	0.00984607	0.00997751	0.00829359	0.00895495	0.0263008	0.00845409	0.00995013	0.00930018	0.0202406	0.00825582	0.0310601	0.0202977	0.0110094	0.0097426	0.0100194	0.00970231	0.00586347	0.00918685	0.00852961	0.0089447	0.00561864	0.00947927	0.00938557	0.00507269	0.0101918	0.0101781	0.0106548	0.00523826	0.00929426	0.00957566	0.00579934
344	3,4-Dicaffeoyl-1,5-quinolactone	0.685748	274.18	499.123	0.000871162	0.00155057	0.00324533	0.00180016	0.00173041	0.0329781	0.0397488	0.0321171	0.0377013	0.0458431	0.0381978	0.00119285	0.00169705	0.00184478	0.00416982	0.00254797	0.00247981	0.00256128	0.00134051	0.00115425	0.00197159	0.000655222	0.00057993	0.00062212	0.000827399	0.000605273	0.000400546	0.00285331	0.00520113	0.00247859	0.00140965	0.00281935	0.00226487	0.00440316	0.00463689	0.00340752	0.00810823	0.0040285	0.00602196	0.024151	0.0244447	0.019947	0.00288727	0.00663767	0.00453829
345	trans-4-Hydroxycyclohexylacetic acid	0.685694	264.25	159.101	0.0056396	0.00418598	0.00556057	0.00419959	0.00457563	0.00836732	0.00734636	0.00692466	0.00555712	0.00728764	0.00823605	0.00394882	0.00559412	0.00640182	0.00583073	0.00551843	0.00481355	0.00551471	0.00626847	0.0069094	0.00661253	0.00461312	0.00323301	0.00436956	0.00478192	0.00143686	0.00556551	0.00417474	0.00572561	0.00380594	0.00386234	0.00504128	0.00337734	0.00592003	0.00981434	0.00812095	0.00643313	0.00596588	0.00579124	0.00628325	0.00579461	0.00509592	0.00612628	0.00471496	0.00589215
346	7-Methylxanthine	0.685022	192.233	167.056	0.443906	0.325669	0.283563	0.327072	0.443137	0.186568	0.147529	0.184145	0.214397	0.166199	0.17524	0.147725	0.0897145	0.199632	0.238806	0.00406392	0.171692	0.171271	0.231935	0.325074	0.263357	0.269613	0.177699	0.257435	0.184049	0.152712	0.201843	0.152017	0.509699	0.146441	0.129103	0.123938	0.12895	0.181622	0.292876	0.25445	0.159116	0.0450042	0.109298	0.117349	0.222903	0.124554	0.1631	0.243222	0.193131
347	5a-Pregnane-3,20-dione	0.684667	117.449	304.15	0.0181552	0.0220292	0.0209395	0.0186431	0.0196946	0.0180111	0.019724	0.00723262	0.00944727	0.0220477	0.015182	0.00973042	0.0140782	0.0198313	0.0168807	0.0118814	0.0110443	0.0131072	0.0201494	0.0243611	0.0231657	0.0134456	0.00859033	0.0145847	0.012864	0.0100975	0.0121876	0.0126239	0.0132309	0.00941694	0.0115795	0.00938683	0.006902	0.0205489	0.0236816	0.0234513	0.0275605	0.0249771	0.0183523	0.0108223	0.0143259	0.00990198	0.00985445	0.0119753	0.00931096
348	3-Glucogallic acid	0.684213	82.2426	333.081	0.0277306	0.0275499	0.0147698	0.0276555	0.0272365	0.0179221	0.0148512	0.0154994	0.015751	0.013119	0.0160902	0.0293805	0.0167173	0.0166748	0.0284111	0.0135553	0.0215552	0.017724	0.0227033	0.0156839	0.0169525	0.0415461	0.0246066	0.0499504	0.0171741	0.0117022	0.0190574	0.0181451	0.0208053	0.0146468	0.0220309	0.0208826	0.0168695	0.0189731	0.0245597	0.0224946	0.0193345	0.0226857	0.019536	0.0154584	0.0120325	0.0165391	0.0227134	0.0233692	0.0178818
349	D-Glycero-D-galacto-heptitol	0.683192	205.375	213.098	0.0408992	0.0234396	0.0270942	0.0256031	0.0378831	0.0155774	0.0170122	0.0153719	0.0130449	0.0156828	0.015637	0.0399109	0.0263386	0.0305522	0.0262225	0.0169518	0.0166448	0.0177666	0.0230181	0.0204851	0.0216818	0.0280314	0.0169013	0.0250132	0.0292931	0.0204903	0.0281052	0.0190089	0.0240341	0.0169934	0.0162897	0.0178637	0.0167266	0.0165966	0.0195026	0.0193233	0.0188968	0.0181562	0.0236362	0.0201302	0.026178	0.0228417	0.0223416	0.0252008	0.0227186
350	Cycasin	0.681966	264.295	253.107	0.0165097	0.0173232	0.019834	0.0137978	0.0149414	0.01396	0.0175313	0.0173028	0.0147338	0.0195143	0.0139041	0.0152655	0.0177665	0.0174371	0.0181003	0.016478	0.0162157	0.0179039	0.0180847	0.0173067	0.016424	0.0165631	0.00968176	0.0169977	0.0157675	0.0139417	0.0166837	0.0160272	0.0151784	0.014395	0.0175923	0.017862	0.0152425	0.0178534	0.0198262	0.0215619	0.0173044	0.0153521	0.0162307	0.0126983	0.0172929	0.0142185	0.015781	0.015887	0.0155248
351	Morpholine	0.681037	57.2044	88.0755	0.0339559	0.0383165	0.0363924	0.0351244	0.0306964	0.0391468	0.0314285	0.0342013	0.0344549	0.0428413	0.0384329	0.0290292	0.0318552	0.0376131	0.0359043	0.0262322	0.024026	0.0251315	0.0258483	0.0241167	0.032005	0.0578852	0.0369347	0.0533908	0.0273058	0.0179003	0.0228427	0.0290208	0.0296671	0.0255911	0.0297015	0.0311049	0.0303242	0.0221313	0.0243787	0.0265193	0.0258064	0.0271071	0.0279364	0.031498	0.0505305	0.0363362	0.0361893	0.0413195	0.0377791
352	Trifolirhizin	0.680109	403.817	447.129	0.0478146	0.0532844	0.0565763	0.0485089	0.0521749	0.048567	0.0467398	0.0492471	0.0448512	0.0525704	0.051519	0.048908	0.0463325	0.0495109	0.0508947	0.0451526	0.0448254	0.0432256	0.0456021	0.046548	0.0468569	0.0501152	0.0304724	0.0478957	0.0450741	0.0354108	0.0438628	0.0455378	0.0473321	0.0431293	0.0459516	0.0469532	0.0445092	0.0451251	0.0510677	0.0507789	0.0526249	0.0457098	0.0485584	0.0439412	0.0581733	0.0458077	0.0457863	0.0490608	0.046741
353	Coriandrone C	0.679776	270.92	247.06	0.00814572	0.0097533	0.0104578	0.00861632	0.00776963	0.00810326	0.00969765	0.00869108	0.00766438	0.0109538	0.0103521	0.00306429	0.0100041	0.0102618	0.0119454	0.00879257	0.0102935	0.00941804	0.00894453	0.00879203	0.01054	0.0123583	0.00625332	0.0107429	0.008354	0.0072579	0.00781925	0.00807634	0.00949666	0.00897092	0.0120784	0.0159434	0.00948465	0.00933031	0.0103688	0.0100938	0.0103927	0.00781581	0.00962821	0.0096643	0.0116749	0.0086528	0.00966779	0.010105	0.00927151
354	3,4-Dihydrocadalene	0.679048	333.128	201.163	0.00627939	0.00836742	0.00820595	0.00674201	0.00592235	0.010383	0.00998334	0.0113059	0.0184667	0.01879	0.0164363	0.00557911	0.00606883	0.0056243	0.00673405	0.00630422	0.00597101	0.00808549	0.0058286	0.00652272	0.00706888	0.00747988	0.00610542	0.00896251	0.00891959	0.00739576	0.00660978	0.0079477	0.010586	0.00675787	0.00725856	0.00779146	0.00999081	0.00779803	0.00832131	0.00915251	0.00909992	0.0107676	0.0104056	0.00864331	0.0134211	0.0106162	0.00929516	0.0108074	0.0103027
355	Glutaminylphenylalanine	0.679046	237.846	294.145	0.017137	0.0168194	0.0160428	0.0128016	0.0157143	0.0215892	0.0169048	0.0184481	0.0188788	0.0178003	0.016266	0.0145263	0.0247648	0.0309368	0.03061	0.0061477	0.00562092	0.00472932	0.00752022	0.00599101	0.0049944	0.0421584	0.0303104	0.0509007	0.0124892	0.00714478	0.00888843	0.0117043	0.0120201	0.00874942	0.0114436	0.00801712	0.0101693	0.00624653	0.00520629	0.0059169	0.0117901	0.0166924	0.0125763	0.0150233	0.0449875	0.0255639	0.0161831	0.0159744	0.0191206
356	Inositol 1,3,4-trisphosphate	0.677253	34.3619	420.97	0.0324396	0.0682288	0.0610842	0.0655693	0.0441998	0.0800554	0.090008	0.0658867	0.062405	0.0743073	0.067785	0.0465607	0.0662031	0.0729644	0.0775781	0.0461674	0.0503304	0.051691	0.0522868	0.0488602	0.055083	0.057172	0.00189029	0.0532128	0.0855965	0.0486749	0.0674912	0.0465649	0.0593305	0.0451873	0.054364	0.000919755	0.0532456	0.0772037	0.101209	0.093822	0.0531294	0.0558946	0.05592	0.0680171	0.0713138	0.0619405	0.0574743	0.0606077	0.059903
357	Muscomosin	0.675795	313.651	315.087	0.00347285	0.00374301	0.00450843	0.00344437	0.00309527	0.00403146	0.00487839	0.00417697	0.00468767	0.00590054	0.00356396	0.00268311	0.00333331	0.00315117	0.00342769	0.00383523	0.00374982	0.00392296	0.00265485	0.00326221	0.00320164	0.00323813	0.00199741	0.00292096	0.0031165	0.00258709	0.00297349	0.00313085	0.00375401	0.0030471	0.00384885	0.00309785	0.00341618	0.0037089	0.00404515	0.00413844	0.00321047	0.0028833	0.00298614	0.0029091	0.00430797	0.00299648	0.00347706	0.00325633	0.00342983
358	2-(4-Allyl-2,6-dimethoxyphenoxy)-1-(4-hydroxy-3,5-dimethoxyphenyl)-1-propanol	0.672023	303.008	405.194	0.00125433	0.00164403	0.00142821	0.00138945	0.00108175	0.00111873	0.000948013	0.000873624	0.00154264	0.00145578	0.00123715	0.00131748	0.00178299	0.00187684	0.00201669	0.00136498	0.00113744	0.00129426	0.00124909	0.001114	0.0014554	0.00105633	0.000548812	0.000761543	0.00259872	0.00163849	0.00219567	0.00180266	0.00205303	0.00173688	0.000843271	0.00150569	0.00184287	0.00104694	0.00224341	0.00158816	0.000752679	0.002056	0.00042917	0.00144425	0.00127706	0.000940827	0.00119351	0.0015774	0.00190514
359	Alantolactone	0.671363	225.842	255.133	0.0168081	0.0181001	0.0170611	0.0215539	0.0169211	0.0314482	0.0098664	0.00146131	0.0158454	0.0149588	0.0504714	0.0167859	0.0206612	0.0248634	0.0248055	0.00113106	0.00948496	0.0011994	0.0097952	0.0108063	0.00164151	0.0264127	0.0187598	0.0314207	0.0168732	0.010493	0.0195589	0.00235541	0.0182062	0.00172687	0.00134475	0.00192329	0.00855426	0.00123278	0.00958864	0.00869096	0.0136046	0.0158849	0.0159966	0.0134274	0.0306152	0.0186634	0.0176386	0.0181422	0.0217582
360	Armexifolin	0.670405	303.091	263.128	0.0341555	0.0306129	0.0350778	0.0288248	0.0396402	0.00837779	0.0233883	0.0214243	0.0248867	0.0243953	0.0247135	0.0358122	0.0340029	0.0341048	0.0328755	0.0313769	0.0336988	0.0373546	0.0105392	0.0304914	0.0422238	0.0206056	0.0132022	0.0203322	0.0305291	0.0234252	0.0259656	0.0289488	0.0353439	0.0312181	0.0300526	0.0313251	0.030129	0.0226719	0.032622	0.0231538	0.0296493	0.0278586	0.0273181	0.0218758	0.00837312	0.0201614	0.0193942	0.0228525	0.00341322
361	Cicerin 7-(6-malonylglucoside)	0.669682	354.146	579.149	0.000809889	0.00209565	0.00152121	0.00173742	0.000815386	0.00139916	0.000766375	0.000975032	0.0015434	0.00135226	0.00203164	0.00123436	0.000977133	0.00083569	0.00135387	0.00106806	0.0010669	0.000624758	0.00098106	0.000896424	0.000870013	0.000660321	0.000324576	0.000433331	0.000780166	0.000963193	0.00100237	0.0015303	0.000682625	0.00114191	0.000864129	0.00155907	0.00115696	0.000712337	0.000665348	0.000768873	0.000676747	0.000523485	0.000770117	0.000979253	0.00118825	0.000558423	0.000767988	0.000568226	0.000652185
362	Bergenin	0.669644	185.91	329.084	0.01156	0.0176758	0.0170029	0.0137522	0.00131822	0.0173662	0.0136059	0.0170071	0.0166974	0.0233472	0.0182064	0.0138932	0.0164546	0.0187319	0.0199745	0.0150965	0.0129487	0.0135739	0.0110702	0.00996099	0.00960694	0.018253	0.0111665	0.017462	0.0098748	0.0068623	0.00224429	0.0104229	0.00963136	0.00959747	0.00893209	0.0104187	0.00978673	0.00828097	0.00162324	0.001796	0.00977343	0.00873349	0.010256	0.0157215	0.0179843	0.0156847	0.014942	0.0134977	0.0129045
363	Petroselinic acid	0.669096	641.955	283.263	0.0078355	0.0129115	0.0109103	0.00626766	0.00738782	0.0117982	0.00460536	0.00607409	0.00580075	0.006948	0.00646834	0.00694492	0.00668132	0.00652434	0.00758664	0.00387082	0.00534465	0.00606769	0.00635283	0.00278003	0.00631028	0.0140245	0.00414458	0.00620943	0.00639899	0.00486336	0.0057816	0.00565613	0.00593303	0.00513082	0.00623516	0.00242489	0.00442223	0.00610252	0.00719068	0.0155935	0.00537733	0.0120506	0.00553999	0.00623516	0.00872359	0.00615032	0.00582393	0.00752805	0.00429737
364	1,3,7-Trimethyluric acid	0.668077	150	211.082	0.0244471	0.028805	0.0341051	0.033766	0.0286467	0.028387	0.0374086	0.0292341	0.0303011	0.0375763	0.0422292	0.0295178	0.0271124	0.0250752	0.0306423	0.0217137	0.025855	0.0269303	0.0240713	0.0267288	0.0268709	0.0363459	0.0198736	0.0380541	0.0211792	0.0314903	0.0203125	0.0226875	0.0256954	0.0279467	0.0222079	0.02408	0.0604094	0.0317698	0.0261695	0.027404	0.0309408	0.0302065	0.0328141	0.0150266	0.0322002	0.0302488	0.0317943	0.0253591	0.0190035
365	Denudatine	0.667674	261.066	344.254	0.00812	0.0123	0.0108608	0.00943744	0.00805677	0.0103045	0.0083492	0.00970607	0.0120373	0.0111396	0.0101719	0.00775887	0.0102039	0.0111982	0.00951057	0.0103659	0.0101167	0.00954751	0.0100674	0.00922352	0.0088528	0.00578496	0.00412027	0.00742679	0.00543821	0.00435538	0.00456595	0.0108231	0.0115329	0.00707725	0.0105323	0.012357	0.0101677	0.00809356	0.0119109	0.00871208	0.0102303	0.0195327	0.0120786	0.00616222	0.00892169	0.00911548	0.00854147	0.00921128	0.00710585
366	Piperine	0.667112	138.337	286.14	0.0223227	0.0150058	0.0143453	0.0139918	0.0207992	0.0123435	0.0115986	0.0100109	0.0120292	0.0124085	0.0105415	0.0180695	0.019465	0.022156	0.0219194	0.00750177	0.00693411	0.00715793	0.0137575	0.0132699	0.0146126	0.0279649	0.0212914	0.0347885	0.0253112	0.0140886	0.0192178	0.00924493	0.0104256	0.0085912	0.0107903	0.00898645	0.00939747	0.0143855	0.0151422	0.0166009	0.013674	0.0143829	0.0149647	0.0121534	0.0264528	0.0182851	0.0137477	0.014188	0.0171117
367	Methoxypyrazine	0.666892	853.527	111.055	0.0167114	0.0147079	0.0145727	0.00751115	0.0143274	0.00715858	0.0170261	0.0117462	0.01448	0.0115486	0.0116033	0.013833	0.00854841	0.0131106	0.0227168	0.0157871	0.015078	0.0100453	0.0124121	0.0151606	0.0120074	0.0137958	0.00593105	0.0123428	0.00782177	0.00765061	0.0113854	0.0287544	0.0117144	0.0110184	0.0126777	0.0176732	0.00946308	0.0131933	0.0247529	0.0137183	0.0104609	0.0161413	0.0144973	0.00823114	0.0344982	0.0121115	0.0107476	0.0101264	0.00983211
368	para-Trifluoromethylphenol	0.666339	249.831	163.039	0.052995	0.0634748	0.0764786	0.0658938	0.0585512	0.0803917	0.0766901	0.093533	0.0894356	0.0958179	0.110476	0.0189681	0.0555072	0.0508167	0.0541411	0.0643319	0.0848813	0.0693889	0.0470083	0.0533294	0.0557321	0.046052	0.0263325	0.0452999	0.0496462	0.0338101	0.0537164	0.0638877	0.0673059	0.0530365	0.0512803	0.0585536	0.0543197	0.0684811	0.0505844	0.0575769	0.0584468	0.0688349	0.0634962	0.0547481	0.0909756	0.0630461	0.0416532	0.0464049	0.0416786
369	Glandulone A	0.665515	338.621	247.133	0.516259	0.424937	0.466295	0.396156	0.564491	0.298492	0.254804	0.268804	0.386679	0.434048	0.323634	0.555733	0.432129	0.464762	0.491533	0.378742	0.39071	0.372593	0.365937	0.368006	0.349951	0.35805	0.213035	0.335347	0.588822	0.419479	0.503839	0.392508	0.402604	0.332049	0.371832	0.402613	0.437847	0.422343	0.495903	0.412993	0.352223	0.354424	0.370924	0.424199	0.495065	0.427911	0.414433	0.450962	0.435493
370	(E)-5-(3,4,5,6-Tetrahydro-3-pyridylidenemethyl)-2-furanmethanol	0.663641	106.835	192.105	0.00321593	0.00448926	0.000440102	0.00707442	0.00328016	0.00530038	0.0036475	0.00390133	0.00822538	0.00786283	0.00436641	0.00420286	0.00488225	0.00517026	0.00560448	0.00316866	0.00626832	0.00299629	0.00195889	0.00281122	0.00200528	0.00797258	0.00537695	0.00891293	0.00399151	0.00277052	0.00368954	0.00473721	0.00414554	0.00340435	0.00359546	0.00341346	0.00318498	0.00326932	0.00315231	0.00372264	0.00228214	0.0036286	0.00394708	0.00254709	0.000185107	0.00435775	0.00515911	0.00530163	0.00620396
371	Methyl (3x,10R)-dihydroxy-11-dodecene-6,8-diynoate 10-glucoside	0.661453	248.482	399.164	0.12745	0.126953	0.145602	0.126908	0.130424	0.128385	0.134475	0.137795	0.103007	0.137122	0.126594	0.121457	0.116358	0.122126	0.132257	0.114783	0.106377	0.116389	0.128418	0.136415	0.128934	0.144894	0.0788524	0.127093	0.136509	0.102957	0.13209	0.108007	0.116161	0.0979149	0.122065	0.123353	0.120211	0.165983	0.187903	0.177708	0.13564	0.147961	0.145004	0.0967237	0.116482	0.105449	0.109339	0.129713	0.115029
372	Palmitic amide	0.66113	640.48	256.263	0.0454347	0.0420598	0.0462864	0.0426295	0.0369662	0.0431593	0.0405821	0.0409015	0.0349891	0.0438474	0.0365967	0.0406249	0.0405902	0.0391149	0.0434749	0.0358934	0.0306644	0.0325534	0.0461652	0.0352721	0.0360959	0.0366198	0.0246922	0.0433121	0.039347	0.0304051	0.0379769	0.0351578	0.0361987	0.0318173	0.0378091	0.0339242	0.0495467	0.0317848	0.0381703	0.0338939	0.0375936	0.0317879	0.031696	0.0351272	0.0387219	0.0401257	0.0321791	0.0383757	0.036388
373	Alpha-dimorphecolic acid	0.660302	548.524	279.232	0.0345865	0.0453256	0.0452191	0.0376333	0.0299943	0.0498618	0.0316765	0.0424333	0.0263147	0.0591581	0.0404555	0.0362988	0.0338643	0.0339585	0.0341341	0.029437	0.0307435	0.0257653	0.0254523	0.0325622	0.0313498	0.039176	0.0202935	0.0324093	0.0460852	0.0213764	0.0269399	0.0443954	0.0322559	0.0300564	0.0307984	0.0327348	0.0305714	0.0286814	0.0361626	0.0310446	0.028392	0.0291763	0.0322145	0.0301896	0.0704437	0.0328215	0.0306858	0.0468745	0.0361973
374	Piperidine	0.658832	87.5023	86.0963	0.269395	0.216523	0.241511	0.23856	0.270906	0.560148	0.635292	0.517553	0.389873	0.408637	0.442385	0.331779	0.814796	0.945109	0.962387	0.231846	0.169721	0.206025	0.319044	0.361943	0.374568	0.644338	0.377825	0.632334	0.916186	0.617185	0.739053	0.794285	0.8938	0.771372	0.803548	0.857803	0.822001	0.746527	0.72866	0.722527	0.723753	0.765332	0.789908	0.737261	0.775451	0.638294	0.87378	0.994784	0.908068
375	1,3,6-Trihydroxy-5-methoxyxanthone	0.658667	248.373	275.055	0.00115213	0.00123121	0.00199905	0.00228362	0.00237474	0.000836009	0.00194122	0.00114586	0.0016081	0.00226739	0.00155457	0.00118223	0.00140632	0.00189052	0.00170274	0.00141322	0.00195357	0.00119895	0.00139515	0.0015356	0.00176958	0.00217181	0.000749098	0.00127231	0.00206041	0.00114824	0.00177601	0.002284	0.00307058	0.000965137	0.00139769	0.00129719	0.00230017	0.000855786	0.00117549	0.00131754	0.000993629	0.00137791	0.00196742	0.00211771	0.00259646	0.00199829	0.00209907	0.0011656	0.00283092
376	Arginyl-Serine	0.657624	325.641	262.155	0.0284569	0.0262501	0.0301755	0.0264381	0.0292144	0.0134598	0.0136304	0.0117699	0.0134082	0.0150632	0.0132583	0.0274711	0.0310429	0.0381893	0.0315763	0.022882	0.0247832	0.0292422	0.0386097	0.0324278	0.0304801	0.0346317	0.018977	0.0298768	0.0292687	0.0199381	0.0267417	0.0251033	0.0356509	0.0252951	0.0311008	0.0292997	0.0249658	0.0208538	0.027053	0.0252897	0.0234102	0.0217533	0.0244465	0.0199378	0.0267358	0.0249711	0.0321389	0.0392139	0.0293913
377	Eicosadienoic acid	0.657533	804.233	292.985	0.00204959	0.00650831	0.00228182	0.00177249	0.000767448	0.000733159	0.00195808	0.00104258	0.00235674	0.00206384	0.00205034	0.00145143	0.00156308	0.00156279	0.00158832	0.00138667	1.01085e-05	0.00127063	0.00205024	0.001576	0.00180239	0.00103327	0.000985268	0.0014496	0.00189253	0.00067651	0.00152327	1.03697e-05	0.00143938	0.00074663	0.00161713	0.00157517	0.00163234	0.00246529	0.00265821	0.00820206	0.00103095	0.00171372	0.00204617	0.000751731	0.00100804	0.00103832	0.0048965	0.00240182	1.05455e-05
378	Quercetin 3-O-glucosyl-rutinoside	0.656072	278.712	773.211	0.848167	0.965498	1.03019	0.858612	0.679819	1.21188	1.30296	0.935266	1.261	1.3153	1.23963	0.742699	1.11903	0.924797	1.07129	0.62447	0.626073	0.65062	0.843668	0.783933	0.911381	1.07963	0.591958	0.998542	0.928095	0.65943	0.911885	0.999619	1.04664	0.879987	0.978726	0.952352	0.990095	0.844515	0.978739	0.923355	0.832442	0.874799	0.886927	1.02129	1.2745	0.964903	0.855966	0.890848	0.737407
379	4,4alpha,5,6-Tetrahydro-7-methyl-2(3H)-naphthalenone	0.655244	282.259	163.112	0.0135015	0.0073905	0.0099025	0.00800505	0.0108145	0.0279565	0.0236534	0.0367261	0.0447718	0.0530159	0.0428733	0.0104171	0.0321186	0.0306471	0.0382385	0.0135149	0.0136777	0.0150408	0.016341	0.0225627	0.0235221	0.0278539	0.0206245	0.0274134	0.0398942	0.0269628	0.0296518	0.0459293	0.045473	0.0388156	0.042668	0.0379998	0.0363568	0.0263386	0.0281396	0.0321158	0.0443085	0.0489404	0.0411321	0.0312803	0.0452669	0.0296411	0.0497786	0.0500742	0.0364321
380	1-Methyl-1,3-cyclohexadiene	0.654508	356.35	95.0855	0.00601183	0.00735326	0.00880031	0.00617655	0.005906	0.0151016	0.0130426	0.00856224	0.00712497	0.00840758	0.01481	0.00602925	0.00340988	0.00490825	0.00604669	0.00546084	0.00552466	0.00774183	0.00456515	0.00986016	0.00481147	0.00559262	0.00368183	0.00462688	0.00536302	0.00328575	0.00431314	0.00801918	0.00705948	0.0075502	0.00651354	0.00706816	0.00598264	0.0112773	0.00743328	0.00807262	0.00498718	0.00632626	0.00604537	0.0050425	0.0068606	0.00499562	0.00567506	0.00556827	0.00564749
381	2,6,6-Trimethyl-1,4-cyclohexadiene-1-carboxaldehyde	0.654228	378.273	151.112	0.0102365	0.0284293	0.0300288	0.0201024	0.0135202	0.0272312	0.0370411	0.0304911	0.0331833	0.0342667	0.0313298	0.0128706	0.00707293	0.00782091	0.01067	0.0296936	0.0262475	0.0277155	0.0110338	0.0120198	0.0098365	0.00961545	0.00432062	0.0075189	0.00757953	0.00645546	0.00844766	0.0217018	0.0218006	0.0204772	0.0231523	0.0254792	0.0244287	0.0230451	0.0310033	0.0322676	0.0137367	0.020153	0.0130683	0.0194245	0.018023	0.0189713	0.00766108	0.00676445	0.00757644
382	(R)-2,7(14),9-Bisabolatrien-11-ol	0.652981	328.973	221.19	0.0432129	0.0262732	0.0265389	0.0258061	0.0391413	0.0454766	0.0302066	0.029097	0.0516203	0.13577	0.0450171	0.0236196	0.0197683	0.0480657	0.0227491	0.0324798	0.0249176	0.0231707	0.0198975	0.0206836	0.0207134	0.0261893	0.0377186	0.024641	0.024108	0.0242605	0.03283	0.0255546	0.0267588	0.0234846	0.023941	0.0253861	0.0237806	0.0298639	0.0211497	0.0436846	0.035367	0.0226983	0.0235862	0.0503223	0.062085	0.0787521	0.0222324	0.0259496	0.0235496
383	3-Aminopropionaldehyde	0.652725	43.8977	74.06	0.0614464	0.0706769	0.0711251	0.0637511	0.0594941	0.0738608	0.0648028	0.0572264	0.0665424	0.0688992	0.0759546	0.0571481	0.0743737	0.0852231	0.0837597	0.0480238	0.0470805	0.0538119	0.0559797	0.0633225	0.0500646	0.0797462	0.0459975	0.078588	0.0687906	0.0476432	0.0604095	0.0630635	0.0677975	0.0551298	0.0652048	0.0639575	0.0574985	0.0583346	0.0650804	0.0675833	0.0603108	0.0595288	0.0611805	0.0678003	0.0878207	0.0682961	0.0712778	0.080415	0.0847295
384	2,4,6-trihydroxy-2-[(4-hydroxyphenyl)methyl]-2,3-dihydro-1-benzofuran-3-one	0.651733	234.946	306.097	0.00619996	0.0113297	0.0106501	0.00884055	0.00898682	0.0145056	0.0167166	0.0100566	0.0142188	0.0139002	0.0129464	0.00863379	0.0120469	0.0143731	0.0153774	0.00531928	0.00612287	0.00496018	0.0088238	0.00592907	0.00732507	0.00841446	0.00467421	0.0199813	0.00860002	0.00548625	0.00648703	0.0189018	0.0251368	0.0188979	0.0188747	0.0190287	0.0114121	0.00688261	0.00488622	0.00379059	0.00719987	0.00739425	0.00769553	0.0196194	0.0258668	0.0195212	0.0161106	0.0101615	0.0139565
385	L-Histidine trimethylbetaine	0.651071	69.3009	198.124	0.0221682	0.0310212	0.0396034	0.0303621	0.00364474	0.0472302	0.0738083	0.056662	0.0654998	0.0470144	0.0489639	0.0288739	0.0215596	0.0281906	0.0259035	0.084999	0.0703085	0.0588336	0.0693668	0.0693769	0.0640641	0.0400379	0.0557741	0.019394	0.0262296	0.0195752	0.023859	0.0148432	0.0608258	0.107067	0.0201958	0.120954	0.0802861	0.200714	0.175552	0.199278	0.0665814	0.0597966	0.0526206	0.0473894	0.0700469	0.0489514	0.0508283	0.0651819	0.0452718
386	2-(2-Thienyl)furan	0.647955	36.4064	151.024	0.00916501	0.0117039	0.0075586	0.0108841	0.0101724	0.0111557	0.0090434	0.00570628	0.00946877	0.00931354	0.00955132	0.00525188	0.0100454	0.00903751	0.00979977	0.00970931	0.00947006	0.00972935	0.00848149	0.0105695	0.00966848	0.010445	0.00272368	0.0112656	0.00951913	0.00747785	0.00806907	0.010057	0.0101804	0.00994408	0.00878654	0.00999325	0.0102078	0.0109498	0.0127619	0.0133934	0.00933168	0.00771534	0.00842268	0.00962133	0.0114569	0.0081376	0.0119463	0.0105664	0.00933883
387	6''-O-p-Coumaroyltrifolin	0.646491	356.952	595.145	0.0340098	0.0432688	0.0449889	0.0376219	0.0370657	0.0913624	0.10548	0.0971331	0.126823	0.149088	0.136874	0.0342911	0.0437011	0.0422503	0.0577519	0.0503593	0.045809	0.0432421	0.0426879	0.0391231	0.0409677	0.0309094	0.0185793	0.0229568	0.0323858	0.0262838	0.0281492	0.0389293	0.0411047	0.0372673	0.0362672	0.0393966	0.0394244	0.0306855	0.0428531	0.0377943	0.0533496	0.0438509	0.0584115	0.076403	0.0738839	0.0634858	0.0449394	0.0478873	0.0501898
388	5-[2H-Pyrrol-4-(3H)-ylidenemethyl]-2-furanmethanol	0.645794	113.124	178.089	4.3289	4.36336	4.90598	4.13286	4.37305	3.68465	3.62515	3.65507	3.60515	4.40297	3.67285	4.19041	4.0522	4.46661	4.2084	3.91942	3.66041	3.77651	3.96031	3.92989	4.10763	4.83385	2.87619	4.38871	4.49816	3.18373	4.1542	4.27068	4.39787	3.80714	3.73484	3.89359	3.70372	4.55583	5.10628	5.18105	3.82071	4.24239	4.01948	3.26042	4.52382	3.60422	3.97835	4.38832	4.14421
389	2-Propylpiperidine	0.644365	784.611	128.143	0.0502369	0.115326	0.106925	0.100069	0.0664015	0.082757	0.0724347	0.0663847	0.0618126	0.0590683	0.114779	0.0857353	0.103007	0.099856	0.0963604	0.0464083	0.0786866	0.108331	0.0740104	0.0934808	0.0948295	0.0895591	0.0557223	0.0993945	0.0842434	0.0863373	0.083824	0.0898575	0.0449031	0.0493454	0.103282	0.0785931	0.0685587	0.083485	0.125372	0.09615	0.103404	0.0901253	0.0841517	0.0592876	0.110694	0.0983005	0.0751979	0.0897771	0.0819194
390	Hericerin	0.641712	743.147	420.256	0.00162196	0.00190467	0.00181009	0.00199593	0.00174748	0.00138574	0.001658	0.00157371	0.00131581	0.00160329	0.00127307	0.00156998	0.00189785	0.0010782	0.00183266	0.00148228	0.00156946	0.00147052	0.00105538	0.000876041	0.00151781	0.00174231	0.000801067	0.0011261	0.00131681	0.00110199	0.00149127	0.00192	0.00140224	0.00149901	0.00148611	0.00154761	0.0010078	0.00125952	0.00119446	0.00167935	0.00116699	0.00131205	0.00159443	0.00143742	0.00222337	0.001458	0.00176856	0.00161198	0.00174313
391	(7'x,8'x)-4,7'-Epoxy-3,8'-bilign-7-ene-3,5'-dimethoxy-4',9,9'-triol	0.641513	301.675	359.149	0.0372385	0.0584239	0.0626907	0.0505107	0.0356053	0.153637	0.151959	0.138027	0.162889	0.220216	0.193138	0.0330095	0.0316038	0.0272162	0.0309438	0.0674047	0.0598199	0.0601003	0.0342577	0.0279265	0.0362686	0.0261514	0.011651	0.0209765	0.0242453	0.0183429	0.0253852	0.0384562	0.03775	0.0270605	0.0331775	0.0354128	0.0391307	0.0435218	0.0625294	0.0500737	0.0401216	0.0315402	0.0367594	0.101895	0.0926351	0.0850868	0.0304809	0.0305805	0.0308629
392	Threoninyl-Leucine	0.641243	126.894	233.149	1.06206	0.898549	0.956098	0.895663	1.07532	0.911068	0.875649	0.842708	0.775567	0.904571	0.818979	1.14966	1.26797	1.19019	1.12124	0.80899	0.76719	0.87375	1.08879	1.0293	1.13157	1.16633	0.70317	1.06001	0.9022	0.696045	0.826333	0.915695	0.974179	0.782602	0.795988	0.766012	0.769778	1.01659	1.1522	1.14237	0.997236	1.17651	1.05302	0.852234	1.0561	0.867503	0.99391	1.09552	1.06594
393	Hop ether	0.640294	293.709	153.127	0.0321771	0.0397766	0.104881	0.0326732	0.0354113	0.0429692	0.0819126	0.0458922	0.101068	0.106065	0.104489	0.0336418	0.177681	0.105586	0.200125	0.0405203	0.18683	0.0418369	0.202436	0.0717346	0.0351421	0.121842	0.0752455	0.0992975	0.0883527	0.0484182	0.0652743	0.0452959	0.0479588	0.0434784	0.0493576	0.0457932	0.15278	0.128141	0.0927073	0.0992907	0.046588	0.0556506	0.046013	0.0822487	0.11705	0.0377425	0.096961	0.117783	0.0954698
394	Lysyl-Hydroxyproline	0.640059	167.064	260.16	0.00727549	0.00612002	0.00578455	0.00708721	0.00699036	0.00605557	0.00695551	0.00476166	0.00424614	0.00464597	0.00325723	0.00766978	0.0077008	0.00858829	0.00976787	0.00211173	0.00210746	0.00273848	0.00465457	0.00695288	0.00531498	0.0049161	0.00380651	0.00584501	0.0119865	0.00599744	0.00799839	0.00439988	0.00539536	0.00439987	0.00698241	0.00608642	0.00683713	0.00888666	0.00985354	0.00844801	0.00712848	0.00939244	0.00607212	0.00645805	0.010583	0.0046987	0.00531958	0.00747946	0.00725006
395	Isosclerone	0.64002	323.132	179.07	0.0108314	0.0156058	0.0164466	0.00737318	0.0106787	0.0101271	0.0103575	0.0121964	0.0122088	0.0151308	0.0113772	0.010349	0.0102591	0.0102038	0.00962596	0.0104191	0.0111487	0.0103209	0.00984629	0.00900481	0.00939781	0.00989135	0.00630333	0.0099326	0.00751383	0.00831732	0.0098267	0.0119632	0.00813344	0.0114022	0.0111537	0.0117739	0.00791354	0.00814685	0.00925853	0.00979133	0.00902714	0.00649558	0.00950352	0.00888228	0.0112404	0.0111168	0.0103884	0.0106737	0.00972683
396	O-Arachidonoyl Ethanolamine	0.63943	568.659	348.288	0.00620825	0.00687041	0.00705514	0.00681802	0.00608373	0.00597871	0.00623469	0.00994264	0.00658736	0.00692148	0.00702243	0.00608565	0.00631744	0.00709228	0.00676809	0.00544471	0.00570107	0.00581607	0.00650936	0.00653432	0.00618515	0.00654163	0.00441357	0.00655745	0.00697829	0.00468071	0.00570694	0.0059443	0.00671796	0.00982355	0.0110546	0.0057755	0.00572945	0.00535915	0.00678482	0.00593142	0.00698803	0.00610658	0.0119658	0.00603718	0.00809049	0.0066208	0.00564026	0.00646586	0.00614313
397	Cimifugin	0.639405	290.576	307.115	0.0174168	0.0116084	0.0115159	0.0104098	0.0197765	0.0227177	0.0221175	0.0224505	0.023724	0.0259944	0.021225	0.018225	0.0113651	0.0123541	0.0133347	0.0188018	0.0186339	0.0205474	0.0151799	0.0152447	0.0156158	0.0155613	0.00971695	0.0130766	0.0146237	0.0121639	0.0137709	0.0136156	0.0169332	0.0150837	0.0154729	0.0158841	0.0142791	0.0172065	0.0209008	0.0180733	0.0158267	0.0156333	0.0161425	0.0177398	0.0185711	0.0183232	0.0165308	0.0148521	0.0151224
398	Scorzoside	0.639098	222.177	411.192	0.00279173	0.00279974	0.00278951	0.00265672	0.00326214	0.00435792	0.00423672	0.00355411	0.00273377	0.00420938	0.00311482	0.00280825	0.00442578	0.0054099	0.00508454	0.00394927	0.00377806	0.00398942	0.00301365	0.00308361	0.00298109	0.00421739	0.00255442	0.00470031	0.00509788	0.00341588	0.00451447	0.00721403	0.0083863	0.00606449	0.00734586	0.00663025	0.00700392	0.00411304	0.00394358	0.00362344	0.00622464	0.00611318	0.0053865	0.00418383	0.00434636	0.00339809	0.00505956	0.00598758	0.00548089
399	6,10,14-Trimethyl-5,9,13-pentadecatrien-2-one	0.638755	618.029	263.237	0.00438558	0.00423877	0.00340659	0.00254841	0.00290369	0.00382883	0.0029002	0.00262436	0.00291835	0.00295921	0.00338208	0.003839	0.0028525	0.00401883	0.00290345	0.00402081	0.00378859	0.00249181	0.00353065	0.00263961	0.00363643	0.00429429	0.00234458	0.00313028	0.00302439	0.00208574	0.0019903	0.00367661	0.00229512	0.00403044	0.00246798	0.00273012	0.0032986	0.0038149	0.00246821	0.00463584	0.0022823	0.0027879	0.00323393	0.00144109	0.00306741	0.00242174	0.00251549	0.0031408	0.00253808
400	Estriol	0.638234	255.09	271.165	0.0176183	0.0125333	0.0147397	0.0114779	0.0178486	0.0135592	0.0240428	0.0159866	0.00961127	0.0119972	0.0123754	0.0175569	0.0276583	0.0273767	0.0329021	0.0133849	0.0127675	0.0136648	0.0181861	0.0368834	0.0182234	0.021956	0.0133098	0.0202484	0.0177865	0.0123151	0.0145666	0.0134498	0.0143317	0.0120197	0.0129616	0.0142518	0.0136949	0.0143675	0.023159	0.0143753	0.0162262	0.0156476	0.0143588	0.0123569	0.0225257	0.0136792	0.0169186	0.0204293	0.0172392
401	Isoliquiritin	0.635575	322.766	419.133	0.00365135	0.00396818	0.00481641	0.00322699	0.00384154	0.00341148	0.00370513	0.00294523	0.00396826	0.00408307	0.00467872	0.00348944	0.00487713	0.00479441	0.0051067	0.0038761	0.00315369	0.00294488	0.00352714	0.00295685	0.00323027	0.00475798	0.00381914	0.00544715	0.00509499	0.00291599	0.00427675	0.00356832	0.00355046	0.00365324	0.00386755	0.00397075	0.00387428	0.00295841	0.00358756	0.00294344	0.00293814	0.00323986	0.00333771	0.00396703	0.00425926	0.00347884	0.00492837	0.00413174	0.0037396
402	Isorhamnetin 3-O-[b-D-glucopyranosyl-(1->2)-[a-L-rhamnopyranosyl-(1->6)]-b-D-glucopyranoside]	0.635456	291.833	787.229	0.00125526	0.00113182	0.00158303	0.00128144	0.000823498	0.00166751	0.00181207	0.0020085	0.00229265	0.00193409	0.00196684	0.00131139	0.00247526	0.00115252	0.00160599	0.000471044	0.000716124	0.000774896	0.0013318	0.00123014	0.00111482	0.00184719	0.00136808	0.00184244	0.00207587	0.00142443	0.00188814	0.00128475	0.000804863	0.00143117	0.00152878	0.000813885	0.000529954	0.00122772	0.00115905	0.00202582	0.00205132	0.00159222	0.00127128	0.00161515	0.00213997	0.00293643	0.0023066	0.0019506	0.00177695
403	PC(14:0e/2:0)	0.634622	541.171	496.341	0.000593581	0.00106009	0.00108815	0.000737296	0.0010802	0.000922451	0.0014358	0.0015768	0.00149496	0.001414	0.00117087	0.000721374	0.000747197	0.000793303	0.00112456	0.000888104	0.000733645	0.000885939	0.000688265	0.000735364	0.000697137	0.00147451	0.000735525	0.00104739	0.00156913	0.0010374	0.00112154	0.00127077	0.000918355	0.000838667	0.00212386	0.00196104	0.00261771	0.000765726	0.00108143	0.000955075	0.000969212	0.00125094	0.00162492	0.00110726	0.00275054	0.00132122	0.00252723	0.00164888	0.00118742
404	3,3'-Di-O-galloylprocyanidin B5	0.632308	305.439	883.169	0.00186884	0.00580548	0.00818823	0.000567289	0.00425898	0.00443381	0.00514011	0.00580492	0.0133256	0.0226891	0.0100852	0.00396303	0.0121404	0.0134463	0.00825201	0.00931552	0.013888	0.0147327	0.0134703	0.0154746	0.0135049	0.00783473	0.00815108	0.0118115	0.00588993	0.00492073	0.00308884	0.00894895	0.00920503	0.0062959	0.0138394	0.00897202	0.0136058	0.00545352	0.00867959	0.00702609	0.00936565	0.00738946	0.00652719	0.00591441	0.00759317	0.00662428	0.00905775	0.0135533	0.0087337
405	rac-Normetanephrine	0.631992	247.072	184.097	0.00508062	0.00312964	0.00280813	0.00410035	0.00509292	0.00159576	0.00147673	0.00159145	0.00364085	0.000987765	0.000809861	0.00744237	0.00365306	0.00493183	0.00527189	0.00131041	0.00129828	0.00343473	0.00426166	0.00411905	0.00310663	0.00652727	0.00464069	0.00741752	0.00452832	0.00312239	0.00511964	0.0016088	0.00238038	0.00179337	0.00311049	0.00167365	0.00311482	0.00333251	0.00383155	0.00248021	0.00159565	0.00216024	0.00221797	0.00149277	0.00544332	0.00272293	0.00847715	0.00712801	0.00560896
406	N-(gamma-Glutamyl)ethanolamine	0.63135	47.8478	191.103	0.53548	0.52654	0.509148	0.49913	0.550218	0.297743	0.303224	0.243685	0.276107	0.323034	0.294764	0.479991	0.343173	0.373528	0.368615	0.25409	0.287098	0.260359	0.284608	0.270008	0.257937	0.307997	0.187182	0.253942	0.365394	0.269561	0.318391	0.303248	0.310037	0.238803	0.321355	0.303879	0.274447	0.330348	0.392883	0.386563	0.381226	0.355306	0.341537	0.309361	0.469855	0.326361	0.251498	0.340982	0.268814
407	Quercetin 3'-O-glucuronide	0.630043	206.917	479.083	0.0142482	0.0142542	0.0160116	0.0130239	0.0158015	0.0116011	0.012568	0.0130021	0.0110487	0.0132201	0.0126753	0.0151448	0.0139071	0.019401	0.0169313	0.0134841	0.0120262	0.0143699	0.0171101	0.0179659	0.0157286	0.0220174	0.0134452	0.0215281	0.0134018	0.0113903	0.013273	0.0131293	0.0143726	0.0127311	0.0152084	0.0135631	0.0141358	0.0131255	0.016781	0.0160234	0.0138445	0.0149347	0.0171912	0.0117358	0.0148432	0.0139081	0.0174257	0.0167678	0.016538
408	Methionyl-Histidine	0.629224	165.31	287.123	0.0103848	0.0115727	0.0108281	0.0109709	0.0106809	0.014933	0.0100489	0.00427116	0.00940642	0.0139538	0.0125388	0.00132533	0.0102565	0.0126229	0.012367	0.0086644	0.00757019	0.00795356	0.0071011	0.00827354	0.00743969	0.0158659	0.0111192	0.0183616	0.00641773	0.00430056	0.00526509	0.00862706	0.00924763	0.00675855	0.0078879	0.00780154	0.00348891	0.00666914	0.00641716	0.00684005	0.00812027	0.00823736	0.00813211	0.00965594	0.0171329	0.0110399	0.00889543	0.0100117	0.00939531
409	Imidazole-4-acetaldehyde	0.628872	791.282	111.066	0.00888635	0.0087898	0.00938259	0.00886814	0.00790699	0.00731678	0.00741804	0.00648995	0.0321865	0.00680467	0.00863987	0.00571632	0.00635611	0.0125056	0.00693684	0.0069585	0.00456217	0.00644551	0.00696702	0.00674146	0.00579335	0.00708117	0.00429703	0.00902074	0.0104513	0.00545775	0.00620329	0.0100522	0.00817102	0.00590628	0.00641785	0.0107458	0.00636981	0.00741538	0.00712232	0.00657773	0.00602015	0.00705031	0.00673834	0.00685411	0.00627322	0.00541361	0.00932178	0.00966276	0.00881477
410	2-Hexylfuran	0.628823	253.71	153.127	0.374516	0.147359	0.15602	0.292901	0.171074	0.203733	0.18241	0.148376	0.311962	0.309472	0.346183	0.166466	0.116159	0.142391	0.248093	0.130357	0.128981	0.124067	0.301914	0.136155	0.136909	0.191018	0.115487	0.41671	0.336719	0.109714	0.11838	0.150103	0.15713	0.130225	0.132872	0.140865	0.13689	0.177397	0.163058	0.175415	0.139411	0.137906	0.14162	0.14588	0.204174	0.237015	0.263359	0.180158	0.277311
411	2-Keto-6-acetamidocaproate	0.628769	63.0372	188.091	0.026269	0.0267078	0.0325995	0.0271087	0.0249694	0.0267206	0.0230475	0.0275989	0.0226212	0.0326189	0.0276134	0.0234721	0.0219106	0.0221946	0.0226995	0.031978	0.0306377	0.0329818	0.0282601	0.0293922	0.0314181	0.0244114	0.0153914	0.0217649	0.0288664	0.020213	0.0260193	0.0274746	0.0295953	0.025302	0.024364	0.028343	0.0231088	0.0314662	0.0344954	0.034298	0.0293216	0.0294606	0.0307815	0.0252989	0.031893	0.0258509	0.0294081	0.0325376	0.0268815
412	Hydroxyprolyl-Lysine	0.628604	84.1806	260.16	0.00455749	0.0047129	0.00688336	0.00437051	0.00461893	0.00511087	0.00495606	0.00762638	0.00754085	0.00581201	0.00719011	0.0021121	0.00537445	0.00437425	0.00496637	0.00482879	0.00497835	0.00488002	0.00527559	0.00601726	0.00512641	0.00661804	0.00152135	0.00424671	0.00559167	0.00327509	0.00438212	0.00652932	0.00721263	0.00625096	0.00752129	0.00686459	0.0108846	0.00624036	0.00505399	0.00897545	0.00979335	0.00754447	0.00718295	0.00577178	0.00757756	0.00541893	0.00415449	0.00613152	0.00384223
413	Afzelechin	0.627441	240.507	275.091	0.00062682	0.00310529	0.00253061	0.00255658	0.00234054	0.00286374	0.00295295	0.0032512	0.00213116	0.00391552	0.00268237	0.00225196	0.00168174	0.00242811	0.00220585	0.00249603	0.00281955	0.00284807	0.00289712	0.000681163	0.00276069	0.00311432	0.00246391	0.00306215	0.00291217	0.00165373	0.00227032	0.00314509	0.00227757	0.00247115	0.00252397	0.0029476	0.00260051	0.000724935	0.00411757	0.00361729	0.00250281	0.00215906	0.00243513	0.00228809	0.00318805	0.00297513	0.00277302	0.00146572	0.0027536
414	N-Acetyl-L-glutamate 5-semialdehyde	0.626883	61.364	174.076	0.327298	0.435745	0.367517	0.410955	0.39635	0.158973	0.12706	0.164844	0.184569	0.217426	0.240148	0.447575	0.200945	0.396137	0.432814	0.349545	0.327354	0.386978	0.338563	0.282826	0.428406	0.257437	0.203031	0.213957	0.290915	0.225992	0.237732	0.418524	0.406232	0.25306	0.30087	0.26658	0.290156	0.360786	0.42443	0.403768	0.323698	0.384607	0.363877	0.157697	0.375339	0.194943	0.256517	0.370873	0.279388
415	2-Piperidone	0.62633	50.8802	100.076	0.00780936	0.0117155	0.00841384	0.0056649	0.00375776	0.0133311	0.010967	0.0249101	0.0100017	0.00795734	0.0113509	0.0181764	0.00783562	0.0109246	0.00689193	0.00572473	0.00445611	0.00657425	0.00696243	0.00642334	0.00464917	0.0176678	0.00950848	0.0235438	0.00424212	0.00516033	0.00453614	0.00789421	0.00631813	0.00527654	0.00653727	0.010826	0.00622507	0.00687738	0.00927492	0.00467135	0.00532395	0.00784369	0.00699096	0.0075981	0.00863732	0.0107179	0.0110742	0.0146595	0.0103858
416	Sesamol	0.624285	299.443	139.037	0.0277649	0.0363796	0.0391593	0.0289356	0.0295957	0.0236002	0.0274419	0.0285365	0.0332015	0.0391811	0.036722	0.0244417	0.0378101	0.0383971	0.037564	0.0380285	0.0357139	0.0490973	0.0391766	0.0350822	0.0347816	0.0364438	0.0214048	0.0333984	0.0329454	0.0274887	0.0312248	0.0378488	0.0394649	0.0353631	0.0378867	0.0497955	0.0379296	0.0352483	0.0417997	0.0376865	0.0336427	0.0320281	0.0329196	0.0295269	0.0379706	0.0326134	0.0337115	0.035755	0.0338894
417	Allixin	0.624146	361.795	227.128	0.00756256	0.00892894	0.00935945	0.00892085	0.00638894	0.0083922	0.00898449	0.00841113	0.00706645	0.00812902	0.00738393	0.00759435	0.00743134	0.00632752	0.00740751	0.00546026	0.00468557	0.00462405	0.00630798	0.00602561	0.00582111	0.00771753	0.00375438	0.00561645	0.00980952	0.00555539	0.00766304	0.00669914	0.00696781	0.00597701	0.0073003	0.00689664	0.00579041	0.00699748	0.00708523	0.00825977	0.00570095	0.00646629	0.00857597	0.00841029	0.00953072	0.00860016	0.00814462	0.00937035	0.00931526
418	2'-Deoxymugineic acid	0.624016	104.246	305.134	0.174466	0.116763	0.014817	0.119995	0.17668	0.0521072	0.115856	0.0703558	0.0789638	0.0826135	0.0673564	0.137403	0.111082	0.0973612	0.100678	0.0877014	0.0853818	0.0944935	0.111044	0.141269	0.12386	0.109659	0.0708974	0.0962609	0.136046	0.0954748	0.107243	0.0714249	0.0779798	0.08026	0.0837059	0.139716	0.0866464	0.134823	0.119263	0.129407	0.114476	0.135988	0.125154	0.0848321	0.0140972	0.0837198	0.0805725	0.0884463	0.0777106
419	Coumaperine	0.623155	174.081	258.144	0.0414817	0.0282836	0.0364962	0.0302539	0.0385649	0.0198991	0.0152863	0.0159381	0.0132344	0.0213285	0.0196834	0.0229398	0.0297878	0.0322498	0.0295446	0.031944	0.0317212	0.0346586	0.0375951	0.0328811	0.035915	0.0400814	0.0244858	0.0342637	0.0429366	0.0283501	0.0313576	0.025474	0.0296922	0.0251492	0.0240509	0.0252063	0.0206016	0.0280097	0.0281226	0.0283761	0.0276622	0.0354977	0.038476	0.0224034	0.0308339	0.0268151	0.0255272	0.029879	0.0255699
420	3-(2-Furanyl)-2-propenal	0.622807	299.257	123.044	0.511934	0.642817	0.677088	0.534844	0.513106	0.425111	0.498788	0.484651	0.564705	0.659524	0.633679	0.4557	0.588415	0.635352	0.666784	0.653205	0.629844	0.654375	0.626019	0.633575	0.597815	0.700229	0.405049	0.578888	0.588147	0.471363	0.58289	0.645846	0.678952	0.622446	0.658476	0.683025	0.637845	0.624514	0.749983	0.70708	0.589207	0.61192	0.568247	0.557219	0.667451	0.592651	0.634015	0.652587	0.590544
421	Glutaminyl-Gamma-glutamate	0.622188	61.492	275.134	0.00955656	0.00846073	0.0103757	0.00902491	0.00762437	0.00552498	0.0059825	0.00415052	0.00577446	0.00720822	0.00534573	0.00684722	0.00875019	0.00993261	0.0108529	0.00622348	0.0058155	0.00610762	0.00746132	0.00869079	0.00713936	0.0073433	0.00491883	0.00758608	0.00701817	0.00668254	0.00627983	0.00694905	0.00726831	0.00456944	0.00598962	0.00598035	0.00491495	0.00652992	0.00779134	0.00722618	0.00841424	0.00827479	0.00746167	0.00953058	0.0177005	0.0103356	0.00852912	0.0112091	0.00932104
422	Tromethamine	0.622113	824.691	122.081	0.00376787	0.00540087	0.00557208	0.00524088	0.00413559	0.00473416	0.00471374	0.00380061	0.00416788	0.00411572	0.00406738	0.00466799	0.00481124	0.00449588	0.00532809	0.00388611	0.0041415	0.00499462	0.00459237	0.0193009	0.00464449	0.00469718	0.00287561	0.00426747	0.00518939	0.00450932	0.00430647	0.00457332	0.0052055	0.00490863	0.00365931	0.00404365	0.0043983	0.00571595	0.00521611	0.00518808	0.00598945	0.0169544	0.00479909	0.00554077	0.00551113	0.00434973	0.00382927	0.00463371	0.00318684
423	Hydroxykynurenine	0.620323	165.758	225.087	0.00850246	0.00653641	0.00702555	0.00707287	0.00642722	0.00670178	0.00624432	0.00619805	0.00785245	0.0080833	0.00599973	0.00483376	0.00868353	0.00866341	0.0108783	0.00325768	0.00475864	0.00323197	0.00342933	0.0037474	0.00322225	0.0134418	0.00735966	0.0108587	0.00735168	0.00393659	0.00634995	0.0052447	0.0045981	0.00364967	0.0069802	0.00595973	0.0038562	0.0040888	0.00342216	0.0043579	0.00456919	0.0039082	0.00542942	0.00731964	0.0131247	0.00936516	0.00915399	0.0107068	0.0116055
424	Hinokitiol;beta-Thujaplicin	0.619782	548.637	165.091	0.00420765	0.0041408	0.00513846	0.00396669	0.00370435	0.00355365	0.00358874	0.0037485	0.00355544	0.00389048	0.0035379	0.00365296	0.00416576	0.00418346	0.00387658	0.00348869	0.00345147	0.00360311	0.0036769	0.00375616	0.00373014	0.00371425	0.00249103	0.00373867	0.00380549	0.0025508	0.00346463	0.00342017	0.00412619	0.00340435	0.00359603	0.00357351	0.00343589	0.00325043	0.00408175	0.00371711	0.00348639	0.00364006	0.00353326	0.00369865	0.00420202	0.00386869	0.00341934	0.00379268	0.0034848
425	Dihydroroseoside	0.61956	365.826	406.244	0.012751	0.0155584	0.0183523	0.0197465	0.0137658	0.0188086	0.0168006	0.0155424	0.0221565	0.0341425	0.0217253	0.0131394	0.0186665	0.0205166	0.0194877	0.0169436	0.013803	0.018772	0.0178326	0.0172968	0.0172294	0.0233802	0.0156835	0.0258029	0.0481798	0.0309027	0.0417417	0.0216881	0.019841	0.0177474	0.0219729	0.0226415	0.0263033	0.0171777	0.0179447	0.0178983	0.0169892	0.0182529	0.0164513	0.0177021	0.024734	0.0212067	0.0247169	0.0215606	0.0232666
426	Epiafzelechin-(4b->8)-epicatechin 3,3'-digallate	0.618932	320.054	867.176	0.00112322	0.00263754	0.00257376	0.0016639	0.00192835	0.0017957	0.0027231	0.00157597	0.00417358	0.00481258	0.0054281	0.00104246	0.002628	0.00299851	0.00302165	0.00444811	0.0035271	0.00947903	0.00392048	0.00443791	0.00398953	0.00273304	0.00198984	0.00296381	0.00251666	0.00206572	0.00231379	0.00372728	0.0043651	0.00411451	0.00406716	0.00494002	0.00556687	0.0035686	0.0083762	0.00450441	0.00259619	0.00510541	0.00225251	0.00186641	0.00239038	0.00312967	0.00646626	0.00276478	0.00232798
427	2,4-Pentadienal	0.618064	309.058	83.0491	0.0054418	0.00563395	0.00510002	0.00490425	0.00482912	0.00503183	0.00522397	0.00509945	0.0051822	0.00650168	0.00567306	0.00460092	0.00498218	0.00582175	0.00612287	0.00444037	0.0055977	0.00498635	0.00478792	0.00446641	0.00553315	0.00483243	0.00309809	0.00481281	0.00484656	0.00380013	0.00447008	0.00486668	0.0057356	0.00379517	0.00531154	0.00556472	0.00455831	0.00459863	0.00593959	0.0050356	0.00529431	0.00508391	0.00465277	0.00444141	0.00613792	0.00444168	0.00486955	0.0059614	0.00519273
428	9-Hydroxy-4-methoxypsoralen	0.617532	268.273	233.044	0.002449	0.00401161	0.00436825	0.00370406	0.00217319	0.00182537	0.00105455	0.00118424	0.00152921	0.00198531	0.00144355	0.00202658	0.00292154	0.00285282	0.00422853	0.00342181	0.00306222	0.00382441	0.00318792	0.00340811	0.00312977	0.00430566	0.00291169	0.00330135	0.00284186	0.00252776	0.00254759	0.00272222	0.00282068	0.00317323	0.00281548	0.00264	0.00391061	0.00410956	0.0043115	0.00394773	0.00280581	0.00330369	0.00321958	0.00250133	0.00224325	0.00238004	0.00220722	0.0016692	0.00213719
429	3,5-Digalloylepicatechin	0.616416	317.24	595.109	0.0224222	0.03245	0.0320973	0.0279318	0.0296768	0.011006	0.0126945	0.0130933	0.0176763	0.0211684	0.0204361	0.0211613	0.0372442	0.0460466	0.0412569	0.059704	0.0536058	0.0592943	0.0591313	0.0646431	0.049113	0.0574908	0.036308	0.0556626	0.038843	0.0385258	0.0437837	0.0452191	0.0487045	0.0454181	0.0508217	0.0543041	0.059554	0.046355	0.058899	0.0565716	0.0356545	0.0365375	0.0369148	0.0137062	0.0257742	0.021267	0.0416989	0.0391433	0.0413146
430	Phenylethyl primeveroside	0.616385	248.52	439.158	0.248717	0.250743	0.29898	0.291783	0.259535	0.227989	0.272551	0.239216	0.183557	0.237586	0.216578	0.264458	0.248531	0.279749	0.266532	0.212681	0.195334	0.221668	0.272148	0.260087	0.271379	0.256662	0.151615	0.254223	0.269075	0.226713	0.286383	0.223638	0.264743	0.206897	0.255069	0.209361	0.242271	0.306555	0.381142	0.332479	0.282999	0.295498	0.297541	0.194951	0.207512	0.205746	0.198831	0.235171	0.203023
431	2-Hydroxyfelbamate	0.616298	138.112	255.098	0.0155111	0.0121341	0.0124782	0.0138367	0.0141782	0.00887158	0.00974591	0.00758514	0.0118812	0.0114711	0.00867888	0.0114585	0.017243	0.0172683	0.0182356	0.00863503	0.0106183	0.00882009	0.0110881	0.0100218	0.0125106	0.0232229	0.0154113	0.0223816	0.0193495	0.0124072	0.0182885	0.00916508	0.0101978	0.00907507	0.013407	0.0100123	0.0114296	0.0102253	0.0122942	0.0115995	0.00879247	0.00835629	0.0110105	0.0138561	0.0215599	0.0179546	0.0196372	0.0198196	0.0221598
432	N-Carboxyacetyl-D-phenylalanine	0.615511	176.587	252.084	0.00138479	0.00133023	0.00147262	0.00142808	0.00116283	0.00133072	0.00113725	0.000774565	0.0022324	0.00257973	0.00147745	0.000698966	0.00253725	0.00354691	0.00188782	0.000758631	0.00125498	0.00110584	0.000571545	0.00107329	0.000980045	0.00225719	0.00187336	0.00435741	0.00095805	0.000894653	0.000837684	0.000950193	0.000942149	0.000616216	0.00104658	0.000325001	0.000664455	0.00127291	0.00156383	0.000663629	0.000876277	0.000716453	0.00117013	0.00149994	0.00309326	0.00211783	0.00398499	0.00412442	0.00457807
433	2'-Hydroxyacetophenone	0.615359	317.469	137.06	0.0306101	0.037342	0.0402481	0.0325405	0.0289701	0.0478722	0.0430642	0.0433389	0.0441832	0.0496333	0.0427696	0.0324641	0.0290457	0.0266525	0.0322665	0.0289545	0.0314836	0.0280827	0.0222881	0.0220314	0.02426	0.0264235	0.0147081	0.0231152	0.0275286	0.0210062	0.0254965	0.0323387	0.0351241	0.0297495	0.0306346	0.0306263	0.030243	0.0281621	0.0314384	0.0316725	0.0301231	0.0298055	0.0297954	0.0359357	0.0385785	0.0337589	0.0288794	0.0309309	0.0256874
434	6-Methyladenine	0.615096	212.726	150.077	0.00830305	0.00691521	0.00791132	0.00725462	0.00872165	0.0103429	0.0105411	0.0110623	0.00919686	0.0116398	0.0108282	0.00782136	0.00712408	0.00822651	0.0087999	0.00597222	0.00606554	0.0062039	0.00718688	0.00747475	0.00783271	0.00914716	0.0061802	0.00867617	0.00794353	0.00589724	0.00682967	0.00782031	0.00830576	0.00681912	0.00668418	0.00796144	0.00767738	0.00891638	0.00957231	0.00943928	0.00903344	0.00881769	0.0101325	0.00897939	0.0100856	0.00821143	0.00851027	0.00990268	0.00837066
435	Tetramethylsilane	0.614218	198.168	301.14	0.141806	0.191816	0.189644	0.231926	0.104671	0.128885	0.0874663	0.0550648	0.1544	0.166913	0.153558	0.131212	0.151346	0.184645	0.13344	0.147385	0.197355	0.154992	0.0802455	0.0642794	0.0709275	0.0603158	0.00696556	0.0565162	0.0665536	0.056859	0.0694349	0.065422	0.0818187	0.0461587	0.0642635	0.0466582	0.0504321	0.0622561	0.0571003	0.0615947	0.0823995	0.0946182	0.0793476	0.0689151	0.0809432	0.0546968	0.0888094	0.0922438	0.102933
436	(E)-2,6-Dimethyl-2,5-heptadienoic acid	0.613441	308.62	155.107	0.0138438	0.0168235	0.0142554	0.0129072	0.0151232	0.0136254	0.0137033	0.0158039	0.0199836	0.0210144	0.0122413	0.0163206	0.0166899	0.0108316	0.0106427	0.0180961	0.013767	0.0120531	0.0173001	0.0118362	0.0101044	0.0114423	0.00407729	0.0185397	0.00860592	0.00700379	0.00895114	0.00780475	0.0065382	0.00674285	0.00875417	0.00933707	0.0154486	0.0122824	0.0221147	0.0182759	0.00948602	0.00834869	0.00879867	0.0114383	0.0112202	0.014457	0.0113671	0.0216332	0.0164875
437	Prostaglandin H2	0.612706	460.288	335.22	0.0177855	0.0248582	0.0185618	0.0215776	0.0124109	0.0181156	0.00985753	0.0096196	0.00849629	0.00966038	0.00952851	0.0180456	0.0128309	0.0110288	0.0111191	0.00766996	0.00692011	0.00648424	0.00701699	0.0101844	0.00987761	0.0124728	0.00778311	0.00936971	0.0110125	0.00784555	0.0114675	0.0092763	0.0115033	0.0077183	0.00954072	0.00961448	0.00929029	0.00999078	0.011518	0.0132272	0.00954126	0.0113417	0.0132582	0.0115429	0.0137771	0.0115801	0.01211	0.0114148	0.0145533
438	Aspartame	0.612599	201.846	295.139	0.01947	0.0229816	0.024485	0.02085	0.0172123	0.0175539	0.0166362	0.0144387	0.0136919	0.0148391	0.0153481	0.0182184	0.0194322	0.0196045	0.0185531	0.0175197	0.0162486	0.0194089	0.017884	0.0181571	0.0188724	0.0176907	0.0106656	0.0171028	0.0171762	0.0140198	0.0168591	0.0203276	0.0203844	0.0178929	0.0194403	0.0201276	0.0201606	0.019125	0.0222361	0.0204149	0.0198304	0.0191764	0.0175794	0.0146422	0.00930808	0.0169742	0.0149527	0.0158553	0.0143542
439	ent-Epicatechin-(4alpha->8)-ent-epicatechin 3'-gallate	0.612457	276.255	731.158	0.489329	0.700744	0.725607	0.621286	0.496461	0.422676	0.414675	0.436552	0.471942	0.575172	0.562019	0.503082	0.636551	0.592887	0.620136	0.749888	0.74596	0.707738	0.720512	0.682525	0.649266	0.639749	0.37152	0.512516	0.597587	0.520348	0.540419	0.665102	0.764061	0.602399	0.698331	0.720604	0.696263	0.613109	0.735299	0.713627	0.587219	0.611705	0.562529	0.519978	0.611644	0.529276	0.76113	0.672554	0.678775
440	2,3,5,6,8,8a-Hexahydro-2,5,5,8a-tetramethyl-7H-1-benzopyran-7-one	0.611741	268.944	209.153	0.0235363	0.0207361	0.0348951	0.0298271	0.0272962	0.0640228	0.0529354	0.0544309	0.0798693	0.0352792	0.0598739	0.0293951	0.058974	0.0439254	0.0478534	0.0178961	0.0201486	0.0252845	0.0264397	0.0323859	0.0316974	0.0380385	0.0221881	0.0322328	0.025447	0.0331904	0.036537	0.0308228	0.0286758	0.0268491	0.0254404	0.0210687	0.0215472	0.0436367	0.0498681	0.0431342	0.0351122	0.0377449	0.0345993	0.0414558	0.065424	0.0522306	0.0432777	0.0287087	0.0494963
441	(6E,8E)-4,6,8-Megastigmatriene	0.611069	303.956	177.164	0.0114667	0.012131	0.0145837	0.0133437	0.00816428	0.0260859	0.0266562	0.0236601	0.0333744	0.0307833	0.0332635	0.0101088	0.0299102	0.0197016	0.0213475	0.00549418	0.00553643	0.00753031	0.0118454	0.0113631	0.0125994	0.0126761	0.00804171	0.0142662	0.0161946	0.0156814	0.018441	0.012731	0.0149717	0.00956554	0.0131158	0.00999778	0.0104154	0.0152378	0.0201324	0.0170649	0.0141341	0.0148953	0.0139211	0.022367	0.0288752	0.0281406	0.0167933	0.0199578	0.0151861
442	(3R,8E)-3-Hydroxy-5,8-megastigmadien-7-one	0.611016	773.461	209.153	0.0160448	0.0359833	0.023065	0.00916101	0.00681118	0.0134494	0.0146826	0.0138459	0.0242119	0.0158425	0.00479898	0.0229871	0.0134656	0.0103363	0.0278224	0.00818976	0.0107646	0.027227	0.0125058	0.0117965	0.0253986	0.0169552	0.00763738	0.0087118	0.0101962	0.00819877	0.0116426	0.0231687	0.0123167	0.0233278	0.0134351	0.0107885	0.0142187	0.0259522	0.0296459	0.0108652	0.00679295	0.0137793	0.0120717	0.015218	0.0261775	0.0127451	0.0107855	0.0113046	0.0225146
443	Quercetin 3-beta-laminaribioside	0.610855	239.168	627.156	0.00362942	0.00224324	0.00278343	0.00214193	0.00244496	0.0040814	0.00498179	0.00505904	0.00451323	0.00437105	0.00518848	0.00282463	0.00362797	0.00252523	0.00403723	0.00154324	0.00135783	0.00146344	0.00288266	0.00290823	0.00332768	0.00405273	0.00246944	0.00323893	0.00267598	0.00194814	0.00284849	0.00225372	0.00222872	0.00171936	0.00225588	0.00209576	0.00219292	0.00306001	0.00415554	0.00392747	0.00251868	0.00224303	0.00232366	0.00372944	0.0033342	0.00308246	0.00284661	0.00274359	0.00260948
444	Guanosine diphosphate adenosine	0.610459	186.695	693.116	0.00363212	0.00402955	0.0042086	0.00415133	0.00378672	0.00368476	0.00379992	0.00479289	0.00460341	0.00473962	0.00451141	0.00483699	0.002269	0.00256118	0.00240344	0.00303152	0.0038807	0.00350793	0.00287817	0.00264853	0.00343493	0.00205776	0.00125312	0.00183959	0.00109363	0.000850851	0.00131345	0.00238903	0.00232686	0.00221443	0.00235407	0.00238158	0.00235433	0.00324781	0.00373849	0.00358419	0.00320604	0.00319806	0.00307682	0.00426351	0.00476367	0.00364017	0.0020024	0.0021384	0.00206978
445	3-Hydroxymethylglutaric acid	0.60565	50.1867	163.06	0.201259	0.21735	0.0393807	0.214046	0.155041	0.146672	0.0373989	0.131123	0.161219	0.175701	0.15833	0.161451	0.119932	0.106771	0.0976386	0.23489	0.247882	0.236814	0.121418	0.125604	0.141618	0.0875768	0.012739	0.0634113	0.133165	0.103716	0.146241	0.0689597	0.0769624	0.0646187	0.098417	0.0962974	0.0295785	0.108248	0.116	0.127358	0.0314377	0.0880055	0.0826452	0.142719	0.0355416	0.167691	0.0972584	0.115114	0.0995667
446	N-Methylhistamine	0.605629	779.005	126.102	0.124524	0.0881379	0.0873841	0.0871698	0.0678565	0.090239	0.0795604	0.0831173	0.0792738	0.0660961	0.0640845	0.0770231	0.0859889	0.15831	0.0916054	0.0771698	0.0774881	0.10356	0.096329	0.0877789	0.0975134	0.0840004	0.0470097	0.0978315	0.0656237	0.0705657	0.0909734	0.0623247	0.084097	0.0749506	0.0627214	0.0825894	0.0882511	0.115128	0.0694788	0.11935	0.0920405	0.074081	0.0716279	0.0877136	0.107626	0.083922	0.0925973	0.0941717	0.113887
447	Menthoside	0.605431	346.841	741.201	0.00150374	0.00190206	0.00262921	0.00175606	0.00154831	0.0176775	0.0201338	0.0085382	0.0224973	0.0221174	0.0232221	0.00194235	0.00252304	0.00200621	0.00639864	0.00164478	0.00171255	0.00150006	0.00195503	0.00148694	0.00188913	0.00130664	0.000849429	0.00129239	0.00163652	0.00133794	0.00135214	0.00160716	0.00275111	0.00208537	0.00131096	0.00159741	0.00155288	0.00213457	0.00514541	0.00256603	0.00227609	0.00249676	0.00533881	0.0171935	0.00834844	0.0100823	0.00296413	0.00449016	0.00478397
448	7-Hydroxy-1,7-bis(4-hydroxy-3-methoxyphenyl)-1-heptene-3,5-dione	0.605429	349.934	387.141	0.00849874	0.00870719	0.0109771	0.0106387	0.00897337	0.0107871	0.0106449	0.0120258	0.0105825	0.0113779	0.00946389	0.00929564	0.0102977	0.01163	0.0123232	0.00820271	0.00702658	0.00970841	0.011145	0.0115754	0.0120825	0.00658271	0.00408183	0.00638297	0.0144456	0.01046	0.0121706	0.00711696	0.00704806	0.00624402	0.00757096	0.0074606	0.00817638	0.00749793	0.0104873	0.00662893	0.00735264	0.00740668	0.00635617	0.0107471	0.0134824	0.011796	0.00887752	0.0101647	0.0108519
449	Medicarpin 3-O-(6'-malonylglucoside)	0.604855	202.521	519.162	0.00160672	0.00365868	0.00347361	0.00286539	0.00199405	0.00231804	0.00248349	0.00276443	0.00315046	0.00316625	0.00296555	0.00224709	0.00227268	0.0025602	0.00230458	0.00177308	0.00186116	0.00132293	0.00156428	0.00109175	0.0020222	0.00135091	0.000755355	0.000901354	0.0016956	0.00105036	0.000920172	0.00305885	0.00356133	0.00287668	0.00306452	0.0026567	0.00267958	0.00207201	0.00188269	0.00204568	0.00184497	0.00212183	0.00243241	0.00220988	0.00276394	0.00239047	0.00131684	0.00141132	0.00122478
450	Indolepyruvate	0.604037	143.112	204.065	0.00565042	0.00696787	0.00687363	0.00682999	0.00664875	0.0028625	0.00168723	0.00177269	0.00240676	0.00144343	0.00243316	0.00618625	0.0023178	0.00427382	0.00387158	0.00287575	0.00398665	0.00368066	0.00207017	0.00197844	0.00276724	0.00891217	0.00536651	0.00731382	0.00783978	0.00567043	0.00695076	0.00704302	0.00619524	0.00796028	0.00616964	0.00828173	0.0058607	0.00768051	0.00638518	0.0068666	0.00497637	0.00695083	0.00541279	0.0052461	0.00441312	0.00303967	0.00429332	0.00576338	0.00422255
451	beta-Damascenone	0.600599	669.856	191.143	0.0319216	0.0358645	0.0379813	0.0340418	0.032042	0.0326388	0.0319157	0.0323063	0.0295911	0.0363125	0.0355623	0.0339535	0.0335799	0.0373273	0.0345346	0.029785	0.0300254	0.0303782	0.0313532	0.0309514	0.0314754	0.033452	0.0216456	0.032022	0.031504	0.0249877	0.030389	0.0332847	0.0336562	0.0298035	0.0316779	0.032977	0.0293922	0.0294214	0.0367085	0.0342281	0.0300237	0.0306378	0.0322328	0.0317072	0.0401471	0.0324075	0.0321315	0.0333963	0.0315022
452	2-Phenylglycine	0.598228	139.755	152.071	0.00338989	0.00483962	0.00609597	0.00318498	0.00377193	0.00594589	0.00548236	0.00665812	0.00432314	0.00476991	0.00557012	0.00291615	0.00359517	0.00301319	0.00365094	0.00195965	0.00281774	0.00290021	0.00334084	0.00242298	0.00334694	0.00315845	0.00107955	0.0017989	0.00219341	0.00130908	0.00163127	0.00415808	0.00321799	0.00265455	0.00194724	0.00334903	0.00293591	0.0026652	0.00337157	0.00313261	0.00174865	0.00326344	0.00305071	0.00442186	0.00639792	0.00375439	0.00340003	0.00540544	0.00466886
453	Prostaglandin I2	0.596917	369.163	353.23	0.00616564	0.00663499	0.00684113	0.00653591	0.00527739	0.00527703	0.00616699	0.00576222	0.0057332	0.00536206	0.00549355	0.00578384	0.00536194	0.00534833	0.0059287	0.00496474	0.00484962	0.00585069	0.00543419	0.00522725	0.00493116	0.00552728	0.00312761	0.00546586	0.000794054	0.00372363	0.00478003	0.0045656	0.0052114	0.00407327	0.00426898	0.00529955	0.00518513	0.00520808	0.00596321	0.00675266	0.00421622	0.0045955	0.00647332	0.00602134	0.00744464	0.00602356	0.00624602	0.00604331	0.00624752
454	2-Hydroxybenzaldehyde	0.596452	258.421	123.043	0.0837973	0.0950548	0.111959	0.103601	0.0912115	0.0902568	0.0802197	0.0993073	0.0942219	0.0891619	0.090257	0.0849895	0.0712189	0.0815003	0.0843833	0.0903388	0.0804821	0.0816135	0.0727109	0.0810206	0.0847539	0.0854052	0.0543109	0.0888791	0.0837782	0.0730343	0.0163252	0.088948	0.081664	0.0664313	0.086363	0.0897106	0.0897055	0.0742147	0.100079	0.0932436	0.0846166	0.0850906	0.0877529	0.0890782	0.0928944	0.0839809	0.0958416	0.101692	0.0836133
455	2,4,6-Trihydroxybenzoic acid	0.59631	165.958	171.028	2.35887	2.09499	2.17786	2.04245	2.35155	2.77997	2.62907	2.52132	2.22162	2.79059	2.65107	0.192456	1.58615	2.04971	1.84585	3.15296	2.92636	3.03704	2.79654	2.63212	2.45831	2.34158	1.49038	2.22036	1.51534	1.18651	1.35271	1.64111	1.99821	1.71574	1.87667	1.88892	1.95392	2.34809	2.7868	2.65124	2.27816	2.16607	2.33899	2.49667	2.71316	2.70096	2.04926	2.28458	2.11539
456	1,4,5-Naphthalenetriol	0.59528	274.807	177.055	0.0185414	0.0337647	0.0388907	0.028104	0.0202012	0.0323595	0.0333518	0.0413347	0.0381473	0.0363609	0.0379567	0.0221291	0.0192183	0.0193474	0.0237268	0.0275372	0.0291007	0.0296365	0.0203682	0.0193615	0.0229908	0.0248922	0.0126081	0.0216898	0.0171381	0.0136756	0.0164527	0.0287915	0.0318555	0.0267685	0.0259785	0.0267048	0.0262017	0.0303475	0.0290256	0.0302447	0.0295571	0.0340038	0.0340965	0.0281681	0.0392132	0.0291678	0.018742	0.0236717	0.0191803
457	Ethyl menthane carboxamide	0.594912	659.246	212.2	0.0162639	0.0173357	0.0170888	0.0177794	0.0175283	0.0166731	0.0155535	0.015271	0.0141362	0.0180771	0.016139	0.01602	0.0166167	0.0153576	0.0177282	0.0140655	0.0150367	0.0148625	0.0150259	0.0153724	0.0146377	0.0158112	0.0104109	0.0171376	0.0154048	0.0110133	0.0143432	0.0148353	0.0166396	0.0143016	0.0151625	0.0147825	0.0143627	0.0147847	0.0160123	0.0181334	0.0146007	0.0148038	0.0156165	0.0144207	0.0193294	0.0142201	0.0140151	0.0155774	0.0155528
458	10,16-Dihydroxyhexadecanoic acid	0.594731	624.755	289.237	0.0173901	0.0174513	0.018589	0.016523	0.0169163	0.0195247	0.0160491	0.017042	0.0159463	0.0166647	0.0164312	0.0182988	0.0159003	0.0167053	0.0172067	0.0152043	0.0140324	0.0150895	0.0173982	0.0145492	0.0182774	0.0177823	0.0103565	0.0164163	0.0154563	0.0126962	0.015385	0.014929	0.0162323	0.0157107	0.0156893	0.0153195	0.0147351	0.0147998	0.0176364	0.0166942	0.0171974	0.0170626	0.0166855	0.0157428	0.0186101	0.0159827	0.0157718	0.0165816	0.0153713
459	2''-O-Acetylisoorientin	0.594687	511.808	491.111	0.00240745	0.00269038	0.00267934	0.00208872	0.00231688	0.00221694	0.00185743	0.00219995	0.0021113	0.00291124	0.00216864	0.00192729	0.00219982	0.00177432	0.00303658	0.00207222	0.00236935	0.00197906	0.00264293	0.00247429	0.0019238	0.00247231	0.00173169	0.00217239	0.0026292	0.0016949	0.00187946	0.00219547	0.00197756	0.00181694	0.00220141	0.0029238	0.00232639	0.00265828	0.00240395	0.0045461	0.00213607	0.00283585	0.00163369	0.00278007	0.00256669	0.00241935	0.00208943	0.00277023	0.0026261
460	ADP-ribose 2'-phosphate	0.594119	38.4053	640.046	0.00319536	0.00189097	0.005347	0.00270243	0.00342465	0.00126956	0.00304881	0.00608066	0.00315069	0.00351841	0.00200775	0.00609667	0.00477207	0.00350962	0.00326507	0.00748891	0.00649495	0.0108976	0.00753737	0.00292461	0.00552623	0.00458636	0.00341939	0.00370802	0.00538981	0.003566	0.00458217	0.00200076	0.00375245	0.00574358	0.00460203	0.00665937	0.00467661	0.00791836	0.00515686	0.0041278	0.00331888	0.0058957	0.00664447	0.00328023	0.00459464	0.00394365	0.00502656	0.00229353	0.00271244
461	3,4-Dihydroxyphenylvaleric acid	0.593774	323.319	211.096	0.0797432	0.111694	0.121419	0.102278	0.0711513	0.0634079	0.0663634	0.0766939	0.0759591	0.0958439	0.0722537	0.0751866	0.0691854	0.0705221	0.0701791	0.0740852	0.0770095	0.0737843	0.0700613	0.0637522	0.0677484	0.0771135	0.0463635	0.0696391	0.0818148	0.0625492	0.0769703	0.0905627	0.100097	0.0824755	0.0841672	0.0836198	0.0879343	0.0544913	0.0624679	0.0670062	0.0672918	0.0689401	0.0668156	0.0590013	0.0736503	0.078321	0.0757533	0.0824267	0.073871
462	Monoethylhexyl phthalic acid	0.593012	286.841	279.159	0.0175527	0.0222778	0.0207599	0.0151734	0.0200722	0.0156581	0.0324233	0.0149553	0.0156664	0.0216088	0.0155284	0.0207399	0.0282892	0.0549426	0.0298624	0.0222544	0.0214657	0.0225474	0.0201234	0.0198644	0.0725084	0.0198299	0.0129674	0.0219532	0.0182953	0.0115357	0.0130629	0.0243769	0.0163114	0.0185717	0.0218405	0.0597849	0.0165387	0.0208793	0.0396091	0.0168307	0.0237447	0.0523329	0.019931	0.0156535	0.0268861	0.0199821	0.0213707	0.0296869	0.0181135
463	5,9:6,9-Diepoxy-3-megastigmene	0.590964	343.835	209.153	0.0200782	0.0187408	0.0203437	0.016155	0.0200728	0.0197346	0.017546	0.0186046	0.0155915	0.0177429	0.0174872	0.0177552	0.0209175	0.0208306	0.0231542	0.0133713	0.0132937	0.0125974	0.0145564	0.0159035	0.0147674	0.0233305	0.0141837	0.0205948	0.0161926	0.0118786	0.0148103	0.0205748	0.0179081	0.0155209	0.01609	0.0183884	0.0160093	0.0117279	0.0124545	0.0128549	0.0128391	0.0131611	0.0132519	0.0251276	0.0313179	0.0227715	0.0235752	0.02739	0.0232332
464	Kurigalin	0.589565	266.924	637.102	0.157001	0.245434	0.301527	0.265536	0.153048	0.0914914	0.108085	0.101298	0.0924512	0.129302	0.109491	0.142575	0.182027	0.218464	0.219159	0.172664	0.160744	0.178744	0.201904	0.192569	0.194682	0.220671	0.128758	0.181311	0.233046	0.177283	0.190971	0.222352	0.258063	0.203797	0.218576	0.23943	0.245723	0.268801	0.324601	0.284921	0.229721	0.249659	0.252654	0.150607	0.168495	0.157739	0.149616	0.173034	0.153316
465	5,7-Dihydro-2-methylthieno[3,4-d]pyrimidine	0.589506	581.054	153.048	0.634481	0.683032	0.596472	0.665649	0.652225	0.633234	0.625607	0.614901	0.592107	0.629617	0.622722	0.63294	0.635728	0.676153	0.570225	0.616119	0.579315	0.622613	0.627904	0.605524	0.635112	0.617942	0.604106	0.640251	0.610262	0.559893	0.552573	0.597201	0.593632	0.581229	0.60911	0.611036	0.622727	0.610423	0.566502	0.584927	0.592949	0.616745	0.618449	0.620802	0.601089	0.617243	0.633633	0.573628	0.626034
466	Capsidiol	0.589012	4.20811	219.174	0.0147224	1.19862e-05	0.0207301	0.0267396	0.0167316	0.0164785	1.05747e-05	0.0148248	1.02448e-05	0.00950259	0.0264585	0.0219675	0.0137862	0.0197788	0.0158454	0.0147664	0.0130872	0.0070757	0.0260841	0.0224	0.0209657	0.0187446	0.0165947	0.0210997	0.0382664	0.0055749	0.0109059	0.00920817	0.0137003	0.0249212	1.03108e-05	1.05057e-05	0.010524	0.0111063	0.0209674	0.0237267	0.012156	0.0185057	1.04855e-05	0.0109273	0.0247746	0.00748826	1.04448e-05	0.0302618	0.00787763
467	Luteolinidin chloride	0.587464	270.156	271.06	0.0478886	0.0566673	0.0624627	0.0489069	0.0491511	0.0587116	0.054393	0.0587705	0.0516008	0.062824	0.056003	0.0480541	0.054416	0.062307	0.0521027	0.0511951	0.0526583	0.0541344	0.0590955	0.0590129	0.0600715	0.0581827	0.038811	0.0539474	0.0473408	0.0428677	0.0459612	0.0520036	0.052872	0.0480172	0.0466595	0.0592136	0.0519916	0.0494407	0.0552768	0.0578085	0.0475999	0.0492282	0.0468911	0.0461393	0.0564375	0.0557008	0.0544372	0.0571296	0.050955
468	Benzidine	0.586591	210.885	185.103	0.0450662	0.0415501	0.0474048	0.0364436	0.0430756	0.0252973	0.026778	0.0251094	0.0315357	0.0349502	0.0304015	0.0478801	0.034783	0.00260346	0.0353756	0.0342129	0.0303356	0.0387136	0.0376961	0.00764357	0.0381598	0.0349743	0.0247144	0.0390328	0.0424376	0.0317376	0.0401678	0.0483909	0.0598741	0.0388709	0.0490201	0.0502265	0.0502674	0.0358867	0.0433939	0.0431797	0.0527916	0.0340161	0.0018444	0.00768368	0.038404	0.034046	0.0261688	0.0282273	0.0242745
469	Koenimbine	0.585967	107.675	294.155	0.0111735	0.0156362	0.014816	0.0230714	0.00754636	0.0313827	0.0283159	0.0354597	0.0296584	0.0254529	0.0336708	0.0128212	0.0313036	0.0223054	0.0212955	0.0171719	0.0245277	0.0250241	0.0100273	0.0127196	0.0108549	0.0086064	0.00515653	0.00786537	0.0126137	0.0114686	0.0178019	0.0235335	0.0303286	0.0172471	0.0240062	0.0202073	0.0230195	0.0214282	0.0200016	0.017482	0.0219944	0.0231067	0.0177312	0.0319654	0.0343631	0.0356338	0.0424624	0.0461525	0.0362699
470	Blennin B	0.585953	96.5057	247.129	0.021433	0.0185303	0.0358013	0.03343	0.020896	0.0229156	0.0286213	0.0329384	0.0225066	0.0227214	0.0196645	0.0496715	0.027308	0.0333952	0.0184389	0.0215756	0.0192809	0.0196885	0.0234034	0.0222647	0.0250837	0.0359449	0.0229628	0.0340932	0.0278804	0.0203284	0.0262605	0.0235176	0.0261981	0.0240915	0.0235872	0.0242825	0.0239166	0.0258322	0.02797	0.0269141	0.0279185	0.0251555	0.0273388	0.0291229	0.0376503	0.025729	0.0297193	0.031	0.0175596
471	(-)-Epiafzelechin 3-gallate	0.585923	319.946	427.103	0.170459	0.265773	0.276695	0.231797	0.194587	0.233711	0.274308	0.294916	0.349735	0.464874	0.396961	0.153413	0.211075	0.262132	0.247995	0.386178	0.327368	0.355023	0.287745	0.287733	0.2618	0.270398	0.162603	0.237672	0.231591	0.199032	0.237028	0.321766	0.322397	0.303901	0.354402	0.394761	0.383279	0.313237	0.384699	0.353004	0.252317	0.261552	0.308896	0.204534	0.253488	0.274184	0.197765	0.210492	0.180248
472	Phenylmethylglycidic ester	0.585818	228.47	207.101	0.0124513	0.0135516	0.0196138	0.0142379	0.0333665	0.0444143	0.0477243	0.0466287	0.048611	0.0551341	0.0518866	0.0133215	0.0186922	0.0147496	0.0230937	0.0276167	0.0250844	0.0266766	0.0200873	0.0186492	0.0235644	0.0041128	0.00583779	0.0480344	0.0387987	0.0261795	0.0316503	0.030108	0.0296697	0.0225008	0.0432719	0.0397428	0.0411281	0.0268448	0.0289781	0.0307137	0.0347381	0.0379739	0.0309216	0.048844	0.0366611	0.0362193	0.0206226	0.0282873	0.0208692
473	Furaneol 4-glucoside	0.585468	117.478	291.105	0.00820342	0.0135102	0.011884	0.0108101	0.00559552	0.0145924	0.0084987	0.00331029	0.00546301	0.00841861	0.0078661	0.00245924	0.0205966	0.019876	0.0215182	0.00176692	0.00161356	0.00241335	0.00200234	0.00198044	0.00218363	0.0121772	0.00796363	0.0133344	0.00756726	0.00634248	0.00808169	0.00842367	0.00780078	0.00511425	0.0087573	0.00625634	0.00517247	0.00286544	0.00684925	0.00394152	0.00967118	0.00256434	0.001851	0.00747826	0.008279	0.00840892	0.00563476	0.00804946	0.00517105
474	Porphobilinogen	0.58537	195.073	227.102	0.0078374	0.00658042	0.00695922	0.00690024	0.00849419	0.00825099	0.00702704	0.00727119	0.00556223	0.00763499	0.00573977	0.00737481	0.00784865	0.0076559	0.00917639	0.00445672	0.00506809	0.00511526	0.00755032	0.00653416	0.00667712	0.0102197	0.0068244	0.00985405	0.00139718	0.00664615	0.00751846	0.0071782	0.00818306	0.00604118	0.00717864	0.00740536	0.00729938	0.00763044	0.00922826	0.00955323	0.00715091	0.00775915	0.00844205	0.00739051	0.0110824	0.0081487	0.00972643	0.0105621	0.00881782
475	3-Methyladenine	0.584646	81.5893	150.077	0.0706517	0.0684741	0.071009	0.0651665	0.0723518	0.08785	0.0891419	0.0991576	0.0894556	0.119163	0.105956	0.0772048	0.0459191	0.0462886	0.0593399	0.0558422	0.0543503	0.0538303	0.058526	0.0604481	0.0633186	0.0589113	0.0346343	0.0461872	0.057272	0.0430516	0.0497701	0.057049	0.0562427	0.0501401	0.0567711	0.0634277	0.0566914	0.0650289	0.0783032	0.0716627	0.0655806	0.0598356	0.0634625	0.0708304	0.080305	0.0650775	0.057863	0.0678342	0.0631362
476	Epigallocatechin-(4beta->8)-epicatechin 3-O-gallate	0.58429	261.686	747.154	0.67356	0.708048	0.707517	0.588559	0.662353	0.614927	0.651146	0.60714	0.811645	0.984792	0.867154	0.710169	0.877267	0.816905	0.925508	0.802645	0.782318	0.772362	0.820137	0.773079	0.768521	0.711957	0.415462	0.612497	0.824617	0.629348	0.718082	0.781679	0.832236	0.717006	0.778198	0.74518	0.832561	0.699049	0.864544	0.825024	0.708449	0.719727	0.592985	0.699214	0.921147	0.766674	0.995711	0.920158	0.910544
477	2-(3-Phenylpropyl)tetrahydrofuran	0.583775	308.838	191.143	0.00544104	0.00716797	0.00787663	0.00488247	0.00600449	0.00896388	0.00859715	0.00630409	0.012646	0.00844001	0.00966592	0.00371923	0.0097439	0.00932976	0.0101438	0.00477582	0.0053831	0.00543196	0.00703401	0.00463133	0.00693996	0.007199	0.00482802	0.00727192	0.00682782	0.00614979	0.00819164	0.00709354	0.00659013	0.0063252	0.00748222	0.00688444	0.0076983	0.00937705	0.0122831	0.0104896	0.00475725	0.00880593	0.0087634	0.0089187	0.0119481	0.0103891	0.00874211	0.00879736	0.00873897
478	Farnesol	0.583723	338.647	261.16	0.0196976	0.019078	0.021957	0.018192	0.0203792	0.0151702	0.0149187	0.0135297	0.0125995	0.0152377	0.0145435	0.0197217	0.0178835	0.0212205	0.0187231	0.0251129	0.0236879	0.0299904	0.0226317	0.0309895	0.0259919	0.0290875	0.0145654	0.0234251	0.0189354	0.0131401	0.0202031	0.0207625	0.0235833	0.021843	0.0225468	0.0220433	0.0234326	0.0183247	0.0235312	0.0235733	0.0174514	0.0164751	0.017115	0.0184865	0.0222133	0.0292863	0.0269124	0.0334799	0.0246172
479	Physalin M	0.583269	190.637	513.207	0.0060901	0.00509151	0.00589549	0.00376546	0.00628824	0.00786753	0.00705554	0.00502246	0.00733681	0.0100185	0.00890611	0.00757675	0.00485257	0.0055661	0.00569093	0.00855871	0.00824888	0.00538002	0.005189	0.00508178	0.00476135	0.00559608	0.00427731	0.00544892	0.00315042	0.00320535	0.00263336	0.00695736	0.00633964	0.00714212	0.00562074	0.00799701	0.00557772	0.00318723	0.00348998	0.00336776	0.00364694	0.00390955	0.00434892	0.00560895	0.00652063	0.00630954	0.003853	0.00313415	0.00387368
480	3-Methylthiohexyl acetate	0.583251	301.56	191.106	0.00304244	0.00272769	0.00313323	0.00254167	0.00280619	0.00477119	0.00316996	0.0014658	0.00291134	0.00182245	0.00338319	0.00200712	0.00209648	0.00289898	0.0024572	0.00359258	0.00362414	0.00282379	0.00301575	0.00348999	0.00321979	0.00290017	0.00145439	0.00240123	0.00317833	0.00261997	0.00310663	0.00302765	0.00231979	0.00226372	0.00399063	0.00324815	0.0010808	0.0037422	0.00440079	0.00329421	0.00245967	0.00292842	0.00232196	0.00313195	0.00377038	0.00332494	0.00262168	0.00294209	0.00286823
481	Assamicain A	0.583073	271.554	917.177	0.280132	0.323654	0.362683	0.371031	0.30202	0.284859	0.39201	0.306247	0.336931	0.39331	0.353745	0.279718	0.328883	0.433973	0.371837	0.344031	0.327796	0.34162	0.442374	0.331415	0.438369	0.372249	0.282746	0.297964	0.305559	0.342549	0.282725	0.475007	0.522769	0.318631	0.324017	0.515284	0.335287	0.324831	0.388632	0.3574	0.331782	0.312195	0.322527	0.433478	0.409167	0.438249	0.455631	0.432053	0.302428
482	2-Pyrrolidinone	0.582834	43.7537	86.06	0.151434	0.184743	0.166067	0.164822	0.132053	0.14783	0.130171	0.0955944	0.0985641	0.09846	0.111141	0.131116	0.128149	0.143399	0.140955	0.109279	0.0988741	0.10459	0.0984604	0.134623	0.105308	0.115229	0.0642472	0.108132	0.15894	0.0988652	0.136833	0.145693	0.152717	0.124046	0.169279	0.183896	0.158989	0.140286	0.183797	0.191066	0.107138	0.13331	0.118704	0.123748	0.0224173	0.109047	0.115651	0.154876	0.150112
483	gamma-L-Glutamyl-S-(2-carboxy-1-propyl)cysteinylglycine	0.581646	75.378	394.128	0.0139914	0.0146017	0.0152808	0.0153432	0.011521	0.0134052	0.00977125	1.04111e-05	0.0127724	0.0169058	0.0131043	1.09062e-05	0.0152194	0.0184387	0.0153567	0.0166904	0.0154146	0.0152109	0.0216851	0.0224864	0.0191269	0.0153264	0.00768507	0.0142046	0.0143402	0.0111756	0.0145496	0.0115208	0.0113232	0.00727966	0.0155377	0.0139672	0.0162496	0.0132681	0.017661	0.0156688	0.00856212	0.0115031	0.0150381	0.0145961	0.0121903	0.0121025	0.0110991	0.0131661	0.0129593
484	8-C-Ascorbylepigallocatechin 3-gallate	0.58149	217.904	633.124	0.0085336	0.0208969	0.0249807	0.0156483	0.00307443	0.0159328	0.0185914	0.0216333	0.031992	0.0321398	0.0312024	0.00920725	0.0249032	0.0174382	0.0221989	0.017017	0.0115989	0.00882626	0.00800708	0.00882257	0.0106603	0.00768521	0.00377531	0.00510419	0.00906885	0.00617795	0.00530232	0.0156277	0.0220923	0.0295376	0.0194828	0.0235091	0.0223375	0.0021135	0.00884975	0.00967088	0.00961086	0.0126625	0.0130037	0.0115483	0.0355589	0.0147993	0.00894659	0.0115196	0.00856745
485	L-L-Homoglutathione	0.581415	72.7872	322.107	0.0147747	0.0172044	0.0254979	0.0185295	0.0106348	0.0148191	0.0170111	0.0170695	0.0122803	0.0154611	0.0158282	0.0169806	0.0191825	0.0171959	0.019693	0.0152274	0.0164633	0.0157128	0.0109292	0.00489436	0.0158508	0.029582	0.0184948	0.0320791	0.0236222	0.0113353	0.0165517	0.00939182	0.0138024	0.023007	0.019348	0.0205269	0.0115353	0.0157209	0.0170348	0.0126339	0.016561	0.018367	0.0224068	0.0176392	0.0377274	0.0223552	0.0223745	0.0247339	0.015177
486	Coriandrone A	0.579997	54.3676	293.139	0.0114853	0.00952622	0.00754301	0.0107003	0.008823	0.0055412	0.0725949	0.00499646	0.0522458	0.00524847	0.00782028	0.00808865	0.00926469	0.00792808	0.0171475	0.00565521	0.0121862	0.00668417	0.00528046	0.00470169	0.00632153	0.0044883	0.00526406	0.00379257	0.0111491	0.00655452	0.0109929	0.00608509	0.00654387	0.00549218	0.00918398	0.00963718	0.0400456	0.00555371	0.00619347	0.00715943	0.0370849	0.00428897	0.00736113	0.00817972	0.0422562	0.00802643	0.00996993	0.0116822	0.0111322
487	PS(18:1(9Z)/20:3(8Z,11Z,14Z))	0.579796	459.445	812.539	0.00601847	0.00518785	0.00380524	0.00528444	0.00342392	0.00639313	0.00364689	0.00401792	0.00188756	0.00290932	0.00295374	0.00473504	0.0050664	0.00403515	0.002752	0.00262413	0.00144616	0.0012252	0.00244742	0.00227173	0.00290398	0.00286862	0.00262762	0.00419838	0.00298487	0.00189479	0.00422974	0.00368292	0.00331031	0.00316502	0.000600943	0.000585728	0.000650896	0.00120928	0.00105259	0.00132862	0.00104248	0.00173794	0.00138913	0.00231627	0.0024766	0.00200243	0.00090987	0.0011327	0.00123014
488	2-Octenedioic acid	0.579639	321.57	173.081	0.0375039	0.0362531	0.0374069	0.0371708	0.0411694	0.0348383	0.040261	0.041824	0.0349165	0.0586597	0.0446169	0.0489514	0.0457666	0.0564059	0.0632687	0.0411508	0.0426328	0.0527321	0.0300542	0.0333732	0.0441357	0.0738432	0.0425993	0.0673123	0.0465061	0.0352044	0.0482142	0.0528625	0.0675055	0.0678061	0.0662318	0.0678553	0.0670214	0.0421471	0.0581442	0.0562737	0.0596907	0.0601946	0.0597175	0.0614062	0.079774	0.0695072	0.0534696	0.0646922	0.053474
489	Octadecylamine	0.579421	549.546	270.316	0.128212	0.141419	0.160251	0.13129	0.134289	0.127654	0.126462	0.122204	0.11968	0.140637	0.129107	0.130539	0.128573	0.135388	0.136921	0.122012	0.119812	0.122475	0.121921	0.119799	0.126289	0.130696	0.0835846	0.129837	0.126698	0.100937	0.117811	0.123284	0.133478	0.116645	0.126046	0.120998	0.119271	0.121262	0.135457	0.133147	0.128036	0.128289	0.123527	0.121789	0.173139	0.124313	0.138434	0.133212	0.120478
490	Syringic acid	0.578304	170.387	199.058	0.024123	0.0195223	0.0192627	0.0177655	0.0263327	0.012862	0.0124091	0.0137229	0.0146469	0.0140887	0.0134942	0.0385603	0.0140243	0.0185021	0.0158769	0.0317256	0.0300934	0.0326061	0.0370095	0.0375413	0.0363255	0.0219348	0.0153434	0.0214667	0.0181528	0.0137623	0.0194231	0.0108949	0.0127426	0.00891845	0.00983139	0.00717305	0.0105697	0.0182411	0.0239018	0.0221798	0.0234877	0.0187253	0.0193145	0.0113507	0.0153864	0.0122512	0.0170261	0.0154915	0.0183637
491	S-aminomethyldihydrolipoamide	0.575084	248.502	237.112	0.053518	0.0553026	0.0582969	0.0538619	0.055878	0.053826	0.0561624	0.0557125	0.0416332	0.0588663	0.051191	0.0512022	0.0509096	0.0534084	0.0556249	0.0470834	0.0448185	0.0485763	0.0538472	0.0599322	0.0548397	0.0590046	0.0311444	0.0548432	0.0559749	0.0453916	0.055666	0.0479884	0.0497143	0.0414041	0.0525565	0.0507691	0.0511528	0.0710098	0.0777876	0.0722713	0.0574226	0.0617951	0.058903	0.0420255	0.0501122	0.0435534	0.0465957	0.0516231	0.0484515
492	(Â±)-Aegeline	0.574822	114.918	280.129	0.00421101	0.00370848	0.00346156	0.00308966	0.00443078	0.00417488	0.00351959	0.00461728	0.00276815	0.00253716	0.00344114	0.00495404	0.00368278	0.00361758	0.00303845	0.00226333	0.00259559	0.00236605	0.00374552	0.00364811	0.00339491	0.00420086	0.00251078	0.00361906	0.00385525	0.00230423	0.00295152	0.00366395	0.00349178	0.00221246	0.0032527	0.00315614	0.00289021	0.00361707	0.00375579	0.00418356	0.0028396	0.00331464	0.003639	0.0029106	0.00403867	0.00326356	0.00337344	0.00447971	0.00345599
493	Phenylalanyl-Valine	0.574016	233.234	265.154	0.009353	0.00956107	0.010407	0.00864188	0.0085713	0.00797315	0.00840886	0.00865237	0.0968058	0.0114024	0.0104884	0.00945886	0.00992587	0.0115173	0.0110557	0.00849444	0.00832089	0.00918852	0.00824988	0.00740649	0.00873798	0.00763824	0.00469554	0.00756042	0.00834279	0.00566349	0.00717923	0.00974201	0.0127981	0.00985884	0.00981839	0.0104425	0.00963074	0.0102234	0.0126357	0.0122984	0.0110904	0.0109984	0.145241	0.0914594	0.0117358	0.00903929	0.00889847	0.00936499	0.00879507
494	Methyl jasmonate	0.573656	450.291	225.148	0.0112164	0.0125276	0.0131586	0.0132599	0.0102336	0.0110132	0.00989406	0.00893991	0.00980347	0.011466	0.0102273	0.0115799	0.0101789	0.0102935	0.00948042	0.00825264	0.00890306	0.00938935	0.010003	0.00914898	0.00984011	0.00989733	0.00639613	0.00977432	0.0107795	0.00739822	0.00838032	0.00879051	0.0109623	0.00779173	0.0088281	0.00915505	0.00935481	0.00972266	0.0108644	0.0109097	0.00904876	0.010495	0.0101233	0.00901166	0.011567	0.0098689	0.00938732	0.00989966	0.00911291
495	Ethyl levulinate	0.573537	4.20356	145.086	0.0603901	1.19862e-05	0.0530291	0.0452361	0.0350787	0.0843014	0.0339761	0.0192743	1.02448e-05	0.0267685	0.0738255	0.0469212	0.0510048	0.0740854	0.0361245	0.0519884	0.0315781	0.0531992	0.0403007	0.0440511	0.0411226	0.0725951	0.0172393	0.069753	0.057279	0.0182277	0.0591256	0.0709781	0.0504387	9.59914e-06	0.0681893	0.064735	0.0535563	0.0316562	0.0536649	1.15064e-05	0.0609168	0.0257527	0.0623197	0.0572535	0.0796067	0.0616832	0.0553194	0.0741839	0.0321296
496	3-(2-Furanylmethylene)pyrrolidine	0.572157	367.441	150.091	0.0122738	0.0156315	0.0134112	0.0152975	0.007356	0.0119178	0.00567865	0.00563509	0.00576132	0.00678692	0.00647011	0.0112544	0.00713273	0.00671038	0.00595656	0.00431463	0.0040944	0.0037806	0.00441912	0.00438307	0.00603123	0.00787464	0.00333724	0.00676936	0.00664102	0.00385353	0.00455808	0.00579836	0.0064858	0.00524065	0.00642551	0.00736292	0.00628667	0.0065579	0.00674312	0.00566166	0.00539611	0.00603302	0.00622907	0.00614886	0.00707239	0.00560739	0.00555011	0.00593447	0.00730757
497	Capsiamide	0.571742	654.988	270.279	0.00739342	0.00832579	0.00952847	0.0068554	0.00777133	0.00781575	0.0071669	0.00740323	0.00690284	0.00807781	0.00784223	0.00769934	0.0077096	0.00732008	0.00872201	0.0068834	0.00707962	0.00695789	0.00688991	0.00741758	0.00806826	0.00822907	0.00434435	0.00739699	0.00736798	0.00565046	0.00674167	0.00756553	0.00806715	0.00768123	0.00793128	0.00757665	0.00715104	0.00705212	0.00813747	0.00803737	0.00763856	0.00806855	0.00719392	0.0080224	0.00870953	0.00651254	0.00738787	0.00766773	0.00717018
498	Neocarthamin	0.57117	305.668	451.113	0.129514	0.226787	0.211362	0.012636	0.131212	0.151457	0.195043	0.165883	0.172224	0.213785	0.209994	0.152619	0.127311	0.139385	0.145397	0.19859	0.176208	0.2062	0.172687	0.150051	0.169958	0.139514	0.0903165	0.02003	0.114817	0.084526	0.117168	0.18004	0.186501	0.176625	0.175642	0.215115	0.208094	0.14662	0.194805	0.138128	0.16562	0.166537	0.145852	0.157187	0.188096	0.154378	0.107588	0.121958	0.104197
499	Docosatrienoic acid	0.570943	629.727	335.295	0.0116679	0.0131108	0.0158886	0.0157138	0.0115994	0.0112581	0.0114556	0.0112313	0.0100917	0.0127994	0.0127532	0.0116436	0.0116828	0.0124812	0.0134347	0.0105235	0.0107093	0.0114147	0.0116308	0.0105718	0.0115214	0.0130205	0.00702857	0.0113438	0.011584	0.00906328	0.0111185	0.0114369	0.01235	0.0117401	0.011632	0.0114668	0.0112817	0.0107683	0.0136239	0.0123971	0.011697	0.0107178	0.0127992	0.0109842	0.0146078	0.011264	0.011347	0.0124713	0.0113815
500	N,N-Dimethylaniline	0.570888	395.552	122.096	0.036502	0.0444624	0.0466676	0.0467175	0.0217217	0.0348267	0.0138757	0.0158934	0.0165996	0.0189765	0.0182705	0.0359882	0.0195219	0.0178877	0.0168257	0.0105274	0.0106244	0.00895661	0.0113587	0.00997237	0.014939	0.0198847	0.00878272	0.0184759	0.0186987	0.00909303	0.0144778	0.0150685	0.0181527	0.0141145	0.0155926	0.0177343	0.0156424	0.018419	0.021145	0.0198639	0.0163372	0.0195721	0.0178254	0.0176804	0.0180471	0.0165423	0.0150316	0.0177008	0.0204229
501	5-Methylcytosine	0.570407	82.9557	126.066	0.0172396	0.0188899	0.0171328	0.0168457	0.0201184	0.0202083	0.0189469	0.0215972	0.0169854	0.0213575	0.0231322	0.0152243	0.017287	0.0245497	0.0169819	0.0203953	0.0271283	0.0190374	0.020072	0.0216561	0.0203614	0.0222492	0.0220144	0.0193284	0.0211092	0.0153699	0.0193881	0.016764	0.0169254	0.0203155	0.0192567	0.0216457	0.016189	0.0180079	0.0209252	0.0229274	0.017876	0.0158804	0.0193946	0.0222631	0.0178583	0.0175668	0.0207986	0.0232354	0.0175818
502	3',8-Dihydroxy-4',5',7-trimethoxyflavone	0.569508	288.017	345.095	0.0375195	0.0330075	0.0327346	0.0299809	0.0442707	0.0271985	0.0274873	0.027643	0.0265534	0.0301099	0.0275118	0.0468242	0.0278342	0.0357949	0.0290315	0.0344287	0.0330567	0.03492	0.0439147	0.046354	0.0460195	0.0311558	0.0190816	0.0302221	0.0312069	0.0267126	0.0335327	0.026087	0.0315685	0.0273142	0.0293135	0.0267904	0.0258912	0.0349689	0.044132	0.0383468	0.032249	0.029692	0.0315356	0.0217849	0.0247375	0.0280246	0.0253866	0.0218731	0.0249381
503	Tamarixetin	0.567506	299.246	317.065	0.00535288	0.00522035	0.006118	0.00463184	0.00375763	0.00289049	0.000964079	0.00350453	0.00434827	0.00574758	0.00462233	0.00265169	0.00463199	0.00448403	0.00525591	0.00451174	0.0056126	0.00541486	0.00433105	0.00483187	0.00391664	0.00439226	0.00298811	0.00428389	0.00445923	0.00309602	0.00430364	0.00602435	0.00518306	0.0044026	0.00450847	0.00560696	0.00558697	0.00408067	0.00485656	0.00567857	0.00418519	0.00448419	0.00375695	0.00370511	0.00420382	0.0039074	0.00573672	0.00478349	0.00486471
504	Botryodiplodin	0.567273	897.336	145.086	0.0214091	0.034425	0.0222847	0.0210727	0.0355938	0.0246093	0.0145767	0.0148022	0.0357396	0.0586685	0.0212237	0.03687	0.0188505	0.0169287	0.0149783	0.0164149	0.0281978	0.0167399	0.0255561	0.0179494	0.0191559	0.0156709	0.0104907	0.0312075	0.0247129	0.011985	0.0212713	0.0183126	0.0399635	0.0305154	0.0175221	0.0162428	0.0177761	0.0135848	0.0185736	0.0200954	0.0172947	0.0179807	0.0190596	0.00677702	0.0241117	0.0652589	0.0183412	0.0280696	0.0138276
505	Cyanidin	0.566635	248.123	287.055	0.0121964	0.012999	0.0166546	0.0135131	0.0121448	0.0124414	0.0119915	0.0161715	0.0184865	0.0179802	0.0173055	0.0128037	0.0170928	0.0152944	0.0150406	0.0153974	0.0134444	0.0118039	0.0143712	0.0124601	0.0141756	0.0130288	0.00900952	0.0120754	0.0145094	0.0124288	0.0135311	0.0127915	0.02418	0.0128052	0.0122695	0.0122915	0.0135748	0.0122583	0.0153821	0.0183157	0.0153094	0.0134069	0.0151668	0.0130369	0.0180941	0.014144	0.0148419	0.0181608	0.0175945
506	Perilloside B	0.56661	285.853	329.159	0.0110573	0.0148724	0.0315745	0.0139782	0.0107955	0.0175097	0.0194214	0.0197803	0.0183097	0.0248842	0.0238034	0.0129301	0.0119327	0.0127895	0.0128543	0.0134947	0.0126538	0.0132894	0.00118842	0.013145	0.0125092	0.0103517	0.00624899	0.0103365	0.0114887	0.00968834	0.0115088	0.0144303	0.0132053	0.0109232	0.0128535	0.012069	0.0248121	0.0168353	0.017593	0.0184054	0.0131514	0.0165404	0.0135661	0.0162221	0.016359	0.0144954	0.0122009	0.0115107	0.0114053
507	Catechin-(4alpha->8)-gallocatechin-(4alpha->8)-catechin	0.565618	248.408	883.209	0.00952022	0.00920851	0.00818745	0.00680737	0.00946156	0.00906514	0.0109713	0.0115235	0.0146147	0.0131858	0.0131108	0.0102471	0.012626	0.00956351	0.0102444	0.00953803	0.0128205	0.00848204	0.00993081	0.00900068	0.00899997	0.00656251	0.00454294	0.00588951	0.0114009	0.0111246	0.0108429	0.0105617	0.0115875	0.00901677	0.00942935	0.0101545	0.0102194	0.0106802	0.0116026	0.0122688	0.00971484	0.00877349	0.00920534	0.00912146	0.0163358	0.0107022	0.0125809	0.0114189	0.0128202
508	2-Phenyl-4-pentenal	0.565573	271.449	161.096	0.00296545	0.002064	0.00155126	0.00115185	0.00317706	0.0120473	0.0101071	0.0112175	0.00958303	0.0119002	0.0107112	0.00305273	0.00906139	0.0102767	0.0130502	0.00198436	0.00269454	0.00215321	0.00323215	0.00167606	0.00180152	0.00613886	0.00405223	0.006186	0.013289	0.0074466	0.00926027	0.0136138	0.0132864	0.0107729	0.0121605	0.011531	0.0114671	0.00694225	0.00880257	0.00622325	0.0111524	0.0121669	0.0125511	0.0101956	0.0115415	0.00726021	0.0101189	0.011295	0.0106959
509	Dihydrojasmone	0.565526	331.916	167.143	0.00250002	0.00322657	0.00330498	0.00347678	0.00307653	0.0059549	0.00550378	0.00964269	0.0198756	0.0217495	0.00851199	0.0025995	0.0037002	0.00291248	0.0028434	0.00263502	0.00288638	0.00214801	0.00262988	0.00477366	0.00398679	0.00533331	0.00365068	0.00626505	0.00495808	0.00260269	0.00373135	0.00411223	0.00390968	0.00294672	0.00401398	0.00309241	0.00288245	0.00400006	0.00304391	0.00537589	0.0068809	0.00825768	0.00706032	0.00756406	0.0128648	0.00404644	0.0107499	0.011518	0.00989324
510	Austrobailignan 7	0.564787	396.397	343.154	0.00276489	0.0045789	0.00492882	0.00422101	0.00235132	0.00233853	0.00381236	0.00400167	0.00684046	0.00716914	0.00613736	0.00195663	0.00526787	0.0040967	0.00548383	0.00456481	0.00447222	0.00493168	0.00256746	0.00269004	0.0029006	0.0025504	0.00155301	0.00227638	0.0040429	0.00328707	0.00302489	0.00700409	0.00946881	0.00713948	0.00528564	0.00536537	0.00534734	0.00226602	0.00236377	0.00286989	0.00475275	0.00516246	0.00526899	0.00523875	0.00700879	0.00627996	0.00610622	0.00634157	0.00480523
511	Propyleneglycol diacetate	0.563877	144.53	161.081	0.00749369	0.00831562	0.0103732	0.00795637	0.00636182	0.0038333	0.00486009	0.00382218	0.00485229	0.00613267	0.00598835	0.00653254	0.00447133	0.00445774	0.00559523	0.00768746	0.00725501	0.00718387	0.00736938	0.00634927	0.00682287	0.00364971	0.00173328	0.00255942	0.00827935	0.00666525	0.00728632	0.00769538	0.00788819	0.00613548	0.00670815	0.00850231	0.00778744	0.00708115	0.00774154	0.00903197	0.00690833	0.00711136	0.00726978	0.00590765	0.00597417	0.00554396	0.00450085	0.00607749	0.00526743
512	Norgalanthamine	0.562158	123.232	274.14	0.0191785	0.0222898	0.0250638	0.021664	0.0218011	0.021497	0.0284828	0.0303549	0.0164168	0.0235095	0.0183914	0.024529	0.0153261	0.0188251	0.0153895	0.0167249	0.0148539	0.0172599	0.0210579	0.0204012	0.0236136	0.0158575	0.0100532	0.0167034	0.0153772	0.0114355	0.0131414	0.0142845	0.016893	0.0131086	0.0129709	0.0126479	0.0141497	0.0252433	0.0248982	0.025166	0.0310436	0.0265905	0.0213338	0.0122721	0.0167581	0.0121597	0.0106166	0.0127588	0.0102814
513	Valyl-Serine	0.561727	55.5236	205.118	0.0406963	0.119802	0.12938	0.113998	0.0377714	0.0818279	0.0872531	0.0664938	0.0725505	0.0332337	0.0817283	0.110124	0.125572	0.134892	0.141901	0.0297073	0.0832768	0.0310683	0.113543	0.109754	0.105033	0.0281604	0.0610911	0.0229616	0.0357033	0.0862199	0.11134	0.0910444	0.0899686	0.0631929	0.0840229	0.0315726	0.0743778	0.0919488	0.124314	0.122419	0.1126	0.101875	0.0966198	0.0267721	0.122389	0.0296166	0.0291155	0.154233	0.140096
514	Dibutyl phthalate	0.560351	584.055	279.159	0.109956	0.13117	0.134469	0.111885	0.104564	0.117565	0.113581	0.102138	0.100374	0.122704	0.112629	0.119236	0.108233	0.113091	0.117237	0.0995577	0.100161	0.105108	0.100877	0.103875	0.105002	0.117154	0.0690203	0.10686	0.105156	0.0759692	0.0976581	0.101628	0.121797	0.0978673	0.097308	0.107368	0.103713	0.106415	0.110574	0.113914	0.0954942	0.110215	0.110983	0.106526	0.121008	0.100269	0.105825	0.108248	0.0977581
515	4-Hydroxycoumarin	0.560202	224.496	163.039	0.237114	0.3507	0.365226	0.262774	0.25652	0.119031	0.102951	0.122565	0.11752	0.151305	0.130544	0.241994	0.178374	0.189191	0.165722	0.350651	0.352899	0.340157	0.161652	0.156592	0.177534	0.180199	0.104178	0.150258	0.2069	0.14581	0.172094	0.342197	0.396046	0.308188	0.302999	0.339023	0.336185	0.147384	0.162207	0.19356	0.18384	0.197067	0.165117	0.12378	0.206172	0.150325	0.142422	0.164857	0.131842
516	1-Methylhypoxanthine	0.559682	179.73	151.061	0.00346763	0.00406259	0.00442176	0.0035433	0.00352232	0.00820191	0.00861556	0.00786791	0.00706056	0.00897332	0.00776859	0.00465402	0.00422128	0.00430953	0.00477934	0.00362686	0.00356977	0.00350081	0.00365575	0.00399184	0.0036683	0.00392452	0.00231954	0.00331737	0.00418904	0.00340622	0.00396269	0.00397888	0.00412582	0.00341634	0.00377229	0.00384991	0.00400355	0.00500192	0.00568993	0.00561761	0.00428282	0.0039071	0.00391969	0.00636828	0.00568796	0.00568019	0.00628685	0.00687905	0.00641911
517	(2'E,4'Z,7'Z,8E)-Colnelenic acid	0.559146	415.712	293.211	0.0205737	0.0222397	0.0234294	0.0166179	0.0188303	0.0207123	0.0181784	0.0198039	0.0169339	0.0205903	0.0208318	0.0185876	0.0168064	0.0168527	0.0185482	0.0174574	0.01269	0.0158258	0.018507	0.020677	0.0198462	0.0206741	0.01011	0.0149352	0.0155972	0.0122814	0.0140202	0.0174677	0.0159556	0.0164958	0.0175861	0.011347	0.0165085	0.0236549	0.0238821	0.0255919	0.019804	0.0191028	0.0213498	0.0187606	0.0231391	0.0184598	0.0198821	0.0226076	0.0170167
518	Dalbergioidin	0.559141	242.363	289.071	0.161029	0.262883	0.268161	0.205736	0.174315	0.257612	0.264784	0.268496	0.289369	0.30562	0.302008	0.183039	0.188311	0.184742	0.236301	0.233619	0.235153	0.209792	0.175064	0.14954	0.170757	0.140784	0.0759697	0.111619	0.158992	0.137759	0.16083	0.272395	0.291402	0.269504	0.281509	0.276511	0.268159	0.156103	0.190581	0.187455	0.188991	0.173455	0.171379	0.220537	0.273631	0.195015	0.143234	0.159167	0.137646
519	Allysine	0.556337	43.9055	146.081	0.0460354	0.0665586	0.0592763	0.0777991	0.0374747	0.0710695	0.0488705	0.043623	0.0726673	0.0812273	0.0742713	0.0386467	0.0551536	0.0636419	0.0569651	0.0420228	0.0535191	0.0483628	0.0383203	0.0401002	0.0346575	0.0675405	0.00429118	0.054452	0.0337555	0.0241368	0.0348594	0.0395636	0.0469358	0.0288535	0.0357536	0.0286745	0.0321925	0.0257628	0.0332718	0.0328287	0.0367399	0.035809	0.0351419	0.0446317	0.074937	0.0499147	0.0474397	0.0553881	0.0607656
520	1-Methyl-2-pyrrolecarboxaldehyde	0.556187	853.463	110.06	0.0295496	0.0546336	0.0296127	0.0478952	0.014715	0.0246754	0.0229219	0.0125094	0.0144951	0.0147769	0.0112216	0.0218783	0.0214791	0.0131711	0.0237566	0.0171663	0.0326457	0.0283403	0.0331832	0.0231205	0.0195253	0.0268419	0.010194	0.0264407	0.0186636	0.00966219	0.0207427	0.0143088	0.0181678	0.0113301	0.0186994	0.0230129	0.014238	0.0173982	0.0129355	0.0173086	0.0129216	0.0162067	0.0151879	0.0177345	0.0164941	0.0299604	0.0122854	0.017679	0.0185372
521	Avenanthramide E	0.555445	342.415	314.1	0.0109741	0.0121585	0.0130991	0.0124618	0.0115428	0.0113099	0.0116258	0.0113079	0.0108759	0.0123302	0.0115388	0.0125092	0.011604	0.0115655	0.0127087	0.010863	0.00995292	0.0104602	0.0108441	0.0116549	0.0119432	0.0119918	0.00720283	0.0116446	0.0114652	0.00838224	0.0102459	0.0112657	0.0120458	0.0102625	0.0111242	0.0112958	0.0103683	0.0108085	0.012079	0.012702	0.0113753	0.0109227	0.0113282	0.0113643	0.0134512	0.0115499	0.0114476	0.0115647	0.0111798
522	Biotin amide	0.555195	89.0667	244.111	0.04241	0.0396964	0.0591601	0.0389927	0.0418909	0.383245	0.352137	0.625457	0.664128	0.550547	0.41084	0.0525907	0.0861849	0.100719	0.0919702	0.100593	0.087459	0.0902007	0.130181	0.142181	0.187661	0.180317	0.0999498	0.191328	0.174837	0.139415	0.137564	0.341509	0.212375	0.178154	0.787524	0.789681	0.941025	0.221383	0.263209	0.375081	0.300809	0.186668	0.186375	0.127841	0.189951	0.163875	0.11722	0.155013	0.104468
523	7-Ketodeoxycholic acid	0.554303	620.781	424.364	0.109485	0.118603	0.12547	0.110191	0.119168	0.107725	0.102896	0.0999035	0.0981017	0.113451	0.102039	0.103656	0.106681	0.113361	0.109853	0.09936	0.0965973	0.100483	0.105165	0.114362	0.100109	0.113033	0.0683132	0.103465	0.100084	0.0791519	0.0936249	0.104725	0.106916	0.122803	0.100688	0.110614	0.0969834	0.0958	0.135399	0.11269	0.186051	0.101741	0.0999954	0.101198	0.145803	0.101976	0.102808	0.114546	0.0990992
524	Spirobrassinin	0.553974	42.264	251.031	0.29677	0.101266	0.193306	0.0962206	0.303789	0.0353617	0.0731557	0.129303	0.0508688	0.0978457	0.0262812	0.425939	0.264732	0.148038	0.137077	0.0776729	0.0805162	0.0812165	0.155226	0.068088	0.156744	0.25363	0.196355	0.323181	0.172365	0.164243	0.163592	0.107075	0.119054	0.14787	0.0774427	0.176861	0.0676444	0.194783	0.0868462	0.089961	0.163914	0.258963	0.293174	0.205025	0.221358	0.162905	0.197999	0.0980933	0.0991096
525	3,4-Dimethylphenol	0.553582	775.668	123.079	0.0399292	0.03503	0.0499164	0.0338224	0.0719139	0.033572	0.0215002	0.0330036	0.0252243	0.051894	0.036485	0.0307697	0.029318	0.0305647	0.0359636	0.0301021	0.0694736	0.0389104	0.0282637	0.0328321	0.0193026	0.0388344	0.0259291	0.035946	0.0307946	0.0186811	0.0311042	0.0370249	0.0279856	0.0393805	0.0316079	0.0280083	0.0203294	0.0254114	0.0281594	0.0416924	0.0249578	0.0329856	0.0329486	0.03899	0.0367428	0.0229443	0.0291878	0.027917	0.0330488
526	Isoamylamine	0.553578	203.377	88.112	0.00621198	0.00665358	0.00696541	0.0056207	0.00588166	0.0143234	0.0116893	0.0101702	0.0122133	0.0128509	0.0123849	0.00588235	0.01109	0.0126994	0.0141277	0.00500146	0.00566881	0.00480658	0.00424017	0.0039483	0.00503748	0.0154666	0.0125556	0.0199937	0.0116132	0.0067592	0.0085205	0.0103812	0.0113438	0.01078	0.00991398	0.0100861	0.00881267	0.00680023	0.00701313	0.00609296	0.00939285	0.00851736	0.00947938	0.00983634	0.0195237	0.0105655	0.015911	0.0131752	0.0150615
527	Thermophillin	0.552625	279.462	169.049	0.0028974	0.00330613	0.003097	0.00296641	0.00345588	0.00198885	0.0147132	0.0112899	0.0170598	0.0214893	0.0136192	0.00587626	0.00292768	0.00457788	0.00395542	0.00334249	0.00338518	0.00318626	0.00351218	0.00424097	0.00326644	0.0044366	0.00218522	0.00411658	0.00387266	0.00192013	0.0026149	0.00420017	0.00529492	0.00409878	0.00404888	0.00373547	0.00387052	0.00228273	0.00484007	0.00302987	0.00410941	0.00414406	0.00300416	0.00277643	0.00289473	0.0028497	0.0025345	0.00324398	0.00302729
528	Nepetariaside	0.552618	251.794	349.183	0.0267796	0.027979	0.0261379	0.024741	0.0130027	0.0229095	0.0124888	0.0123044	0.00956319	0.0105917	0.0103379	0.0189695	0.0167621	0.0134961	0.0139338	0.0106075	0.00723572	0.00694306	0.00841207	0.00890431	0.010052	0.0176073	0.0116017	0.0133135	0.01295	0.010397	0.0147001	0.0117402	0.0141753	0.00935446	0.00926055	0.0101042	0.00965569	0.0118718	0.012809	0.00134683	0.00901479	0.0102899	0.00989528	0.0111434	0.0119153	0.0101871	0.00996121	0.011748	0.0140787
529	Cis-zeatin-7-N-glucoside	0.550873	201.162	382.171	0.0159036	0.0162749	0.021089	0.0149072	0.0131468	0.0238138	0.00126633	0.0262244	0.0196517	0.0221041	0.0198717	0.0136143	0.0227568	0.0185374	0.0208231	0.0133906	0.011682	0.0143839	0.0179829	0.01768	0.0190074	0.0170345	0.00902372	0.00302693	0.0157186	0.0141901	0.0175861	0.0130537	0.014416	0.0114702	0.0132303	0.0143498	0.0145043	0.0173176	0.0212358	0.0204492	0.0178017	0.0199705	0.0200067	0.0136378	0.0183388	0.0169684	0.0176909	0.0173767	0.0175739
530	Hydroxyprolyl-Alanine	0.550517	84.3179	203.103	0.140372	0.140278	0.143167	0.120031	0.175346	0.147463	0.146969	0.124547	0.117653	0.101869	0.11195	0.142587	0.172981	0.211018	0.231199	0.0637884	0.055234	0.0557256	0.111294	0.00665635	0.126665	0.215622	0.128669	0.196535	0.170349	0.110893	0.129366	0.123737	0.110177	0.13382	0.123005	0.127419	0.121831	0.0851682	0.0898558	0.0877995	0.0960365	0.112368	0.110125	0.231307	0.0882366	0.181785	0.219127	0.261595	0.236501
531	3,8-Dihydroxy-6-methoxy-7(11)-eremophilen-12,8-olide	0.548975	356.284	297.169	0.00387832	0.0034027	0.00423916	0.00542716	0.00415013	0.00193522	0.00432557	0.00275626	0.00235036	0.00279006	0.00186018	0.00339965	0.0043443	0.00251636	0.00241569	0.00307592	0.00324792	0.00197696	0.00217604	0.0038357	0.00211218	0.0084062	0.00275468	0.00408318	0.00445532	0.00308486	0.00369058	0.00544026	0.00163779	0.00267964	0.00453357	0.00292947	0.00289768	0.00295274	0.00596237	0.0052865	0.00249291	0.00220209	0.00179064	0.00389113	0.0050991	0.00442688	0.00574398	0.00468294	0.00447881
532	3'-Hydroxydihydrodaidzein	0.548785	232.762	273.087	0.00564292	0.00434225	0.00508432	0.00429341	0.00515659	0.00542138	0.00665551	0.006121	0.00644058	0.00607251	0.00541388	0.00512836	0.00504631	0.00533402	0.00548754	0.00470816	0.00508012	0.00501505	0.00460661	0.00516056	0.00413834	0.0055139	0.00116878	0.00526374	0.00549885	0.0044953	0.00514257	0.00482743	0.00591377	0.00557716	0.00611792	0.00641497	0.0057016	0.0069235	0.00828746	0.0087645	0.0069882	0.00695757	0.00626433	0.004748	0.00558726	0.00346896	0.00437389	0.00512106	0.00418793
533	Acetone cyanohydrin	0.548575	122.046	86.06	0.162828	0.162469	0.1445	0.156064	0.164976	0.1982	0.179542	0.16809	0.127832	0.153567	0.136852	0.162002	0.158599	0.177843	0.21234	0.0922079	0.092076	0.0867306	0.104957	0.11924	0.0984655	0.249393	0.176578	0.288301	0.185118	0.122267	0.16069	0.150294	0.160662	0.133606	0.183093	0.165019	0.166532	0.122614	0.14797	0.128553	0.112808	0.135678	0.128964	0.165803	0.300445	0.171947	0.22868	0.200201	0.219776
534	Malvidin	0.548237	222.399	331.066	0.0028785	0.00335573	0.0031602	0.00324004	0.00243341	0.00254568	0.00231288	0.00280582	0.00261432	0.00266629	0.00252143	0.00242554	0.00227371	0.00308547	0.00242146	0.00265196	0.00212828	0.00251975	0.00222621	0.00307131	0.00211348	0.00410364	0.00248673	0.00367632	0.00158537	0.00162276	0.00208823	0.00215592	0.00229265	0.00188877	0.00221896	0.00292453	0.00247961	0.00289271	0.00377146	0.00350508	0.00310295	0.00238571	0.00302708	0.00325271	0.00395119	0.00289577	0.00207225	0.00284267	0.00268728
535	Smilagenin	0.548038	670.415	417.336	0.00199534	0.00131141	0.00173775	0.0011434	0.00136585	0.00140258	0.00126921	0.00129202	0.00149274	0.00122273	0.00135207	0.00142479	0.00085483	0.00139218	0.00136191	0.00075951	0.00120711	0.00137046	0.00121364	0.00103959	0.00171098	0.001313	0.000767209	0.0011211	0.00106457	0.00208546	0.000916693	0.00145383	0.00110381	0.000908024	0.0010653	0.000983112	0.00107142	0.0014427	0.000888923	0.0013201	0.00134105	0.00177201	0.00127983	0.00123651	0.00172617	0.00158328	0.00122389	0.00161036	0.00115903
536	Prostaglandin F1a	0.547564	314.414	379.252	0.00731275	0.00842932	0.00943521	0.00610268	0.00728121	0.0117874	0.00958876	0.0117919	0.0117313	0.01307	0.0115593	0.00674606	0.00485145	0.00612511	0.00641394	0.00668294	0.00699221	0.00616553	0.00712463	0.00732919	0.0069254	0.00804314	0.00405814	0.0074094	0.0063276	0.00473201	0.00566719	0.0075276	0.00651048	0.00590955	0.00672388	0.00921146	0.00606214	0.00888122	0.00932289	0.010681	0.0083313	0.00822413	0.00840939	0.0076503	0.0130703	0.00667035	0.00753202	0.0085451	0.00681367
537	2,4,6-Octatriynoic acid	0.545879	113.124	133.032	0.0929701	0.092413	0.101152	0.0891482	0.093845	0.0763121	0.0749006	0.0735305	0.0737539	0.0958635	0.0772532	0.0886086	0.0862439	0.0931808	0.0888377	0.0826115	0.0767918	0.0806372	0.0827537	0.0842945	0.087225	0.0986023	0.0600209	0.0906912	0.0921896	0.0669753	0.0838773	0.0895469	0.0916423	0.079404	0.076033	0.0821612	0.0787425	0.0986934	0.105227	0.109066	0.0805316	0.0897099	0.0836214	0.0685296	0.0961852	0.076873	0.0857242	0.095486	0.0875446
538	S-(Formylmethyl)glutathione	0.545247	92.2694	350.107	0.201443	0.188186	0.208647	0.195075	0.193744	0.159345	0.146324	0.170219	0.143909	0.175059	0.147317	0.171695	0.19661	0.200637	0.187426	0.180731	0.184138	0.194867	0.24817	0.234392	0.228382	0.23924	0.140885	0.215757	0.185653	0.16105	0.186679	0.161798	0.180485	0.147589	0.163149	0.167227	0.158452	0.19508	0.248888	0.23771	0.17195	0.190519	0.187792	0.157881	0.207309	0.177548	0.20391	0.21845	0.207994
539	(R)-Marmin	0.545117	98.3638	333.166	0.00288255	0.0036667	0.00318552	0.00216325	0.00248286	0.00214079	0.000708675	0.000262915	0.00178813	0.00108092	0.00092529	1.09062e-05	0.0045382	0.00767336	0.00808533	0.00237631	0.0020182	0.00132206	0.00222015	0.00313813	0.00248003	0.0122018	0.00860067	0.00896851	0.0032909	0.00151583	0.00201404	0.00282695	0.0031428	0.00226815	0.00236647	0.0018622	0.00213007	0.00182889	0.00294605	0.00260591	0.00210584	0.00195499	0.00188184	0.00212555	0.00392033	0.0028403	0.00407283	0.00381493	0.00471148
540	Homofureanol	0.543798	144.595	143.07	0.0110307	0.0144773	0.0167485	0.0124837	0.0111007	0.00746743	0.00694839	0.00808459	0.00742072	0.0102752	0.00930853	0.0113834	0.00921765	0.00817157	0.0081134	0.0119497	0.0121499	0.0107721	0.0103108	0.0107207	0.0104513	0.006356	0.00374316	0.00593421	0.0127804	0.0111614	0.0123589	0.0127493	0.0119114	0.0107809	0.0118821	0.0130543	0.0122303	0.0109501	0.0140393	0.0137575	0.0116207	0.0117824	0.0111179	0.00965256	0.0095766	0.00831262	0.00904944	0.0100435	0.00837311
541	3-O-Feruloylquinic acid	0.54292	248.539	369.118	0.00353457	0.00480512	0.00470563	0.00443425	0.00362229	0.00728116	0.00198287	0.00759832	0.0020532	0.00368129	0.00258005	0.00388606	0.00244236	0.00262906	0.00277509	0.00486035	0.00540015	0.00397749	0.00292417	0.00248464	0.00244584	0.00254746	0.00163171	0.00249708	0.00303562	0.00210216	0.00349146	0.0045629	0.00526961	0.00501248	0.00478609	0.00456748	0.00598986	0.00234872	0.0035012	0.00309554	0.00332298	0.00331588	0.00370915	0.00244198	0.002847	0.00234151	0.00301606	0.00236325	0.00168901
542	Fragransol B	0.542365	343.835	331.154	0.0134062	0.0186479	0.0198357	0.0161951	0.0123664	0.0254057	0.0263697	0.0296776	0.0480559	0.0450876	0.0406295	0.0132629	0.0201695	0.013595	0.0189725	0.0206417	0.020184	0.0169461	0.00896685	0.00913645	0.0104589	0.00937203	0.00846177	0.00207107	0.0140712	0.0106281	0.0115304	0.0201318	0.0243709	0.0201706	0.0163988	0.0139657	0.0167937	0.0102211	0.0125302	0.0124176	0.0149099	0.0151095	0.0173022	0.0269916	0.0334959	0.0265586	0.0137428	0.0163349	0.013851
543	Geranyl acetoacetate	0.541788	471.775	239.165	0.00780538	0.00858014	0.00925572	0.00742593	0.00694977	0.00777619	0.00748804	0.00650722	0.00717705	0.00847924	0.00768054	0.0080004	0.00774409	0.00811122	0.00734548	0.00718341	0.00667186	0.00691006	0.00655773	0.00746932	0.00654726	0.00796398	0.00482796	0.00737326	0.00733452	0.00615067	0.00742419	0.00750875	0.00774209	0.0071352	0.00787136	0.00736603	0.00707702	0.00687003	0.00843126	0.00799564	0.00738681	0.00754617	0.0077493	0.00749952	0.00893981	0.00732253	0.00722573	0.00739889	0.00718093
544	3,3'-Di-O-galloylprodelphinidin B5	0.541404	259.058	915.162	0.0387419	0.0696738	0.0457252	0.0408148	0.0537623	0.046525	0.0709056	0.0602657	0.0996943	0.114579	0.100178	0.042611	0.0738835	0.0703357	0.0785102	0.0848757	0.0688935	0.076688	0.0823828	0.0698216	0.073284	0.0685013	0.0394583	0.0593915	0.045688	0.0405847	0.0422506	0.0623035	0.0791865	0.0667581	0.0671128	0.0583702	0.0696299	0.0513113	0.0634967	0.0724448	0.0566411	0.0520526	0.0575802	0.0716337	0.0811341	0.0754464	0.0633929	0.0631845	0.0718468
545	Adrenoyl ethanolamide	0.540905	616.587	376.319	0.0290974	0.0321652	0.0338926	0.0290464	0.0289966	0.0295512	0.028588	0.0288079	0.0284705	0.0316736	0.0295619	0.0299316	0.0302352	0.0305987	0.0317147	0.0283285	0.0247288	0.0279293	0.0276222	0.0273484	0.0293211	0.0307717	0.018866	0.0299826	0.0280385	0.0223578	0.0272047	0.0271176	0.0293712	0.0262349	0.0280236	0.0374292	0.0265176	0.0268128	0.0301826	0.030663	0.0275337	0.0286807	0.029146	0.0284771	0.0353225	0.0281996	0.028209	0.0302711	0.0271607
546	Diadenosine diphosphate	0.540652	217.214	677.117	0.00420542	0.00298423	0.00365349	0.00311282	0.00419895	0.00180656	0.0020517	0.00142564	0.00216032	0.00306263	0.00240959	0.00333152	0.00207442	0.00212481	0.00326083	0.00193393	0.00210021	0.00224363	0.00250337	0.00331781	0.00287989	0.00279125	0.00152852	0.00207272	0.00268917	0.00205159	0.00252415	0.000954623	0.00135996	0.00121136	0.00168098	0.000998636	0.00180518	0.00234039	0.00315299	0.00341235	0.00178805	0.00162662	0.00122329	0.00230517	0.00311922	0.00285125	0.00185477	0.00290945	0.00246525
547	Lucidenic acid N	0.540559	523.648	461.286	0.00276964	0.00293772	0.00340352	0.00290267	0.00282749	0.00273658	0.00274751	0.00266799	0.00252754	0.00281113	0.0027895	0.00300802	0.00280747	0.00274417	0.0031764	0.00252374	0.00241071	0.00256072	0.00254841	0.00264613	0.00268391	0.00301051	0.00170828	0.00270854	0.00245102	0.0019131	0.00251162	0.00258065	0.00284134	0.00251295	0.00259673	0.00254177	0.00247155	0.00257225	0.00307783	0.00301508	0.0028648	0.00253586	0.00260743	0.00264179	0.00317424	0.00246249	0.00277801	0.00284234	0.00261787
548	12-KETE	0.540243	575.416	319.225	0.0181561	0.0114055	0.0209146	0.0195439	0.0185119	0.00897769	0.015216	0.0156113	0.0156504	0.0181076	0.0161838	0.0195424	0.0207139	0.0170777	0.0186122	0.0179916	0.0140538	0.0147804	0.0142137	0.0164414	0.00629657	0.020772	0.0121375	0.0160704	0.0179212	0.0141781	0.0156571	0.0187697	0.0183814	0.0156308	0.0174425	0.014866	0.0159809	0.015979	0.0183095	0.0195625	0.0153868	0.0164532	0.0166273	0.0183972	0.0210361	0.0171341	0.0171044	0.0181352	0.0185133
549	Epiafzelechin 3-O-gallate-(4beta->6)-epigallocatechin 3-O-gallate	0.540236	288.442	883.17	0.0269869	0.0441655	0.0487967	0.0341437	0.0378761	0.0277305	0.0559342	0.0550675	0.0937336	0.108819	0.108953	0.0245785	0.0584874	0.0698014	0.0734979	0.104229	0.0916177	0.105188	0.0843444	0.087695	0.0774385	0.0690459	0.0443658	0.0541528	0.0470043	0.0507287	0.0515467	0.0746603	0.0839226	0.0713398	0.0808757	0.0922646	0.09952	0.0675147	0.0802408	0.0783466	0.0542811	0.0613815	0.058439	0.0495206	0.0623529	0.0672246	0.0733448	0.0687795	0.063583
550	9-Hydroxyphenanthrene	0.540233	262.994	213.112	0.013462	0.0119887	0.0152473	0.0116815	0.00915017	0.00535605	0.00627153	0.00521747	0.00533602	0.003378	0.00451339	0.0105174	0.0139936	0.0125222	0.0124982	0.0116773	0.0133534	0.0127394	0.014941	0.0165526	0.0145286	0.0122312	0.00754316	0.0113008	0.0126428	0.0120844	0.0120748	0.0123478	0.0116223	0.0099491	0.00977364	0.0112502	0.003774	0.0134384	0.0189581	0.0161723	0.0114376	0.0128701	0.0128993	0.00819545	0.00857458	0.0108987	0.011539	0.0124	0.0107171
551	Ferreirin	0.539549	266.959	303.084	0.0273519	0.0265462	0.0340843	0.0296584	0.0354601	0.0332937	0.0506941	0.062037	0.0542641	0.0442641	0.0440845	0.0351554	0.0219074	0.0279019	0.03865	0.0460415	0.0483092	0.0586342	0.0514224	0.0439343	0.0500872	0.0337709	0.0211694	0.0474084	0.0337915	0.0275039	0.0265507	0.0383873	0.0413151	0.0344737	0.0373939	0.0361477	0.0367888	0.0486603	0.0513766	0.0372699	0.0456227	0.0556133	0.0573126	0.0287827	0.0391323	0.0351235	0.0287526	0.0358995	0.0288498
552	4-O-Methyl-a-D-glucosyl-(1->2)-b-D-xylosyl-(1->4)-D-xylose	0.5394	486.614	473.143	0.00500859	0.00547637	0.00623257	0.00501848	0.00573762	0.00454674	0.00496693	0.00453032	0.00473791	0.0052699	0.00482178	0.00509704	0.00465386	0.00505589	0.00531286	0.00473379	0.00479698	0.00476364	0.00455506	0.00487027	0.00472376	0.00549252	0.00318218	0.00442057	0.00466258	0.00344245	0.00443473	0.00449561	0.00481543	0.00469472	0.00441788	0.00460318	0.00442703	0.00427231	0.00578114	0.00546618	0.00490084	0.00482969	0.00460489	0.00451696	0.00616861	0.00479081	0.00484797	0.00498188	0.00469363
553	Dihydro-3-(1-octenyl)-2,5-furandione	0.539316	309.659	211.133	0.00709834	0.00858284	0.0107062	0.00915233	0.00781987	0.00778486	0.00641883	0.00630373	0.00411823	0.00672734	0.00644963	0.00830978	0.00730963	0.008161	0.00921787	0.00770736	0.00739402	0.00780568	0.00691121	0.0066351	0.00708558	0.00870729	0.00521685	0.00840112	0.00599986	0.00550876	0.00665437	0.0109685	0.0106137	0.0091226	0.00995909	0.0100632	0.00931027	0.00668456	0.00807241	0.00707872	0.00749102	0.00757857	0.00676889	0.00631553	0.00882022	0.00653632	0.00702915	0.00870795	0.00776129
554	Malvidin 3-(6-acetylglucoside)	0.538492	285.257	535.145	0.0879831	0.134251	0.144567	0.122262	0.0822234	0.317094	0.33837	0.322423	0.321626	0.333842	0.316704	0.0965412	0.132572	0.103727	0.141026	0.0873462	0.0886905	0.0814695	0.0977409	0.0779087	0.0882951	0.0602909	0.034492	0.0490244	0.0972164	0.0734394	0.077193	0.114861	0.118502	0.0901541	0.107458	0.0986118	0.0974113	0.0910926	0.117798	0.0907519	0.0990828	0.0789826	0.106621	0.189921	0.247533	0.204811	0.0950516	0.100959	0.0965952
555	Kojibiose	0.538154	343.117	325.113	0.00432893	0.00442999	0.00514303	0.00483839	0.00528249	0.00487441	0.00602617	0.00605716	0.00459977	0.00460467	0.00410034	0.00578204	0.00296559	0.00320961	0.00268844	0.00508994	0.00514059	0.00562539	0.00307803	0.00309683	0.00303513	0.00374091	0.00213101	0.00307229	0.00337876	0.00255875	0.00259334	0.00519808	0.00523316	0.00457602	0.00497669	0.00491047	0.00489334	0.00686878	0.00850646	0.00903749	0.00319421	0.00615653	0.0034844	0.00349166	0.00599096	0.00393131	0.00242322	0.0026138	0.00214534
556	5-Methyl-2-propyloxazole	0.537421	287.144	126.091	0.0609181	0.0590768	0.0684379	0.0586128	0.0610221	0.0642715	0.0614203	0.0628633	0.0697095	0.070454	0.0701332	0.0610035	0.0587047	0.0529271	0.0632073	0.0437644	0.043945	0.0459972	0.0505251	0.0486533	0.0502031	0.0567058	0.0343949	0.0535631	0.0633844	0.0522681	0.0598269	0.0474804	0.0464503	0.0441553	0.0562396	0.0487063	0.0499529	0.0562974	0.0615269	0.0629147	0.0556199	0.0557127	0.0505534	0.0593846	0.0740044	0.0572428	0.0516878	0.0564809	0.0509026
557	1-Deoxy-D-ribitol	0.537283	88.8272	137.079	0.00298756	0.00178059	1.29347e-05	0.00454591	0.00356784	0.00399918	0.00490351	0.0042312	0.00300534	0.00179407	0.00341552	0.0016132	0.00777478	0.00781017	0.00915427	0.00268926	0.00240452	0.00192429	0.00280689	0.00410304	0.00326354	0.00671439	0.000973792	0.00675654	0.0106904	0.00731085	0.00846596	0.0083157	0.00844054	0.00888168	0.00853193	0.00229154	0.00902118	0.00463584	0.00184861	0.0061336	0.00520281	0.00498619	0.00603108	0.00566342	0.0017854	0.000709187	0.00224278	0.00745337	0.00731682
558	2,3-Octanedione	0.53716	330.905	143.106	0.0077617	0.00620412	0.00837489	0.00765629	0.0128895	0.022392	0.0237802	0.0207286	0.017546	0.0238793	0.0436541	0.00593136	0.00771876	0.00715063	0.00683752	0.0051646	0.00657701	0.00761188	0.0117715	0.00972562	0.00746902	0.0113919	0.00784484	0.0124021	0.00849608	0.00520995	0.0130127	0.0165165	0.0094339	0.00716662	0.00665016	0.00927112	0.0061316	0.0160391	0.0157985	0.0170234	0.00970665	0.00948207	0.00976493	0.00939401	0.0187348	0.0113193	0.0144475	0.0164868	0.0160037
559	7,18-Dihydroxykaurenolide	0.536929	416.182	333.204	0.0104801	0.0117809	0.0116485	0.0112022	0.0118043	0.012642	0.0134865	0.0142546	0.0117079	0.0146319	0.0140705	0.0101187	0.0126062	0.0130003	0.0148419	0.0154995	0.0146579	0.0154941	0.0167615	0.0171962	0.0174907	0.0118565	0.00780961	0.0104546	0.010805	0.0100231	0.0106666	0.01235	0.0136053	0.0121715	0.0131084	0.0117683	0.0115552	0.0209461	0.0294096	0.0205606	0.0173255	0.0223673	0.0201176	0.0145937	0.0177725	0.0136095	0.0149214	0.0211331	0.0156836
560	gamma-L-Glutamyl-L-methionine sulfoxide	0.536688	351.938	295.102	0.0537662	0.0571771	0.0648411	0.0456629	0.0552205	0.0814922	0.0770821	0.0718206	0.185631	0.0797655	0.0894375	0.0508263	0.0460327	0.0565127	0.055383	0.0538676	0.0564153	0.054364	0.0550512	0.0499919	0.0572822	0.0629835	0.039688	0.0558712	0.0495618	0.041415	0.0463208	0.0575756	0.0734498	0.0570246	0.0623773	0.0570085	0.0561006	0.061095	0.0533587	0.048125	0.0752843	0.0552878	0.0570361	0.186582	0.0967861	0.0818489	0.0554373	0.068149	0.0568035
561	5-Methyl-2-furancarboxaldehyde	0.536045	85.5653	111.043	0.0186364	0.0207807	0.0111414	0.0188651	0.0228924	0.0217511	0.0228634	0.0190864	0.0180945	0.0242568	0.0183843	0.0213716	0.020347	0.0263776	0.0226377	0.0224211	0.0186675	0.0195017	0.0238519	0.0211541	0.0228585	0.0253774	0.0130104	0.0214578	0.0184997	0.0163709	0.0186766	0.019754	0.0237833	0.0183392	0.0187325	0.0215572	0.0200552	0.018459	0.0208036	0.022881	0.0121938	0.0163255	0.0156467	0.0181548	0.0220004	0.017992	0.0190134	0.0197046	0.0224839
562	Linalool 3,6-oxide primeveroside	0.534979	304.568	465.233	0.0127368	0.0465701	0.0487599	0.0325732	0.0489613	0.0387182	0.0377107	0.0381987	0.0411958	0.0411746	0.0464281	0.0461254	0.03515	0.0461809	0.0432141	0.0455254	0.043908	0.046005	0.0438073	0.045276	0.0418173	0.0598708	0.0341311	0.0501631	0.0478938	0.0383736	0.0417716	0.0458755	0.0476073	0.0453504	0.0548057	0.0598171	0.0537108	0.050391	0.0560472	0.0612926	0.040001	0.041565	0.043605	0.0321878	0.0464009	0.0376129	0.0497225	0.0534744	0.040406
563	Piperanine	0.534262	477.625	288.16	0.00420115	0.00375009	0.00351929	0.0028588	0.0062658	0.00227282	0.00268002	0.00272964	0.00557698	0.00513766	0.00630127	0.00598698	0.00329267	0.00443001	0.00534964	0.00220832	0.00189284	0.00268383	0.00333666	0.00274393	0.00256543	0.00416655	0.003176	0.00535902	0.00220878	0.00182602	0.00183355	0.00369858	0.00294616	0.0031623	0.00244754	0.00244642	0.00232645	0.00196941	0.00201714	0.00179581	0.00297863	0.00244162	0.00300529	0.00348697	0.00338512	0.00248107	0.00164974	0.00143982	0.001333
564	Methyl (2E,6Z)-dodecadienoate	0.534177	435.455	211.169	0.0210295	0.0269837	0.0196486	0.0253059	0.0165504	0.0225702	0.01913	0.0167784	0.0146198	0.0173916	0.0250898	0.0152899	0.0155841	0.0142383	0.0173779	0.0199499	0.0237307	0.0152357	0.0142837	0.0216137	0.0151186	0.0163658	0.0153334	0.0195355	0.0152739	0.0115803	0.0138421	0.0146971	0.0153038	0.0126701	0.0147978	0.0148607	0.0115004	0.0144034	0.0174151	0.0172027	0.0156155	0.0153614	0.0151964	0.013818	0.027247	0.0154695	0.0153532	0.0182426	0.0163893
565	(1'R)-Nepetalic acid	0.53184	253.817	185.117	0.00600594	0.00698299	0.00902789	0.00626247	0.0088882	0.00714172	0.00736992	0.00261142	0.00657707	0.00764871	0.00812827	0.007003	0.00676568	0.00549313	0.00675098	0.00876965	0.00555055	0.00558568	0.00597364	0.00416536	0.00777662	0.00782153	0.00358645	0.00747251	0.00899643	0.0045252	0.00548109	0.00765111	0.00748146	0.00746267	0.00693383	0.00890037	0.00692602	0.00542996	0.00846057	0.00516588	0.00635469	0.00722258	0.00582493	0.00634913	0.00904068	0.00651958	0.0043942	0.00738227	0.00709671
566	Semilepidinoside B	0.530997	224.618	367.149	0.0812905	0.141066	0.148513	0.158911	0.063435	0.216442	0.157376	0.131893	0.235094	0.28498	0.323761	0.0704085	0.249927	0.175994	0.129636	0.208872	0.248901	0.219478	0.0713429	0.0796514	0.0798904	0.0638943	0.0366456	0.0413285	0.0687288	0.0560097	0.0982599	0.149446	0.210299	0.0964198	0.154974	0.141424	0.148072	0.088814	0.076085	0.0511836	0.0983565	0.0997433	0.0844942	0.157296	0.13556	0.175221	0.205441	0.158313	0.164391
567	Glechomafuran	0.530882	109.058	231.134	1.02964	1.12398	1.08268	1.0599	0.964421	1.01552	0.818602	0.963363	0.945172	1.00199	0.973033	1.1376	1.14011	1.36074	1.28807	0.64931	0.762592	0.669646	0.703769	0.695443	0.683328	1.31787	0.822229	1.36	0.756463	0.551124	0.664451	0.721661	0.735854	0.56249	0.719949	0.616216	0.63642	0.671488	0.657836	0.650163	0.767195	0.859959	0.80007	0.863552	1.4473	0.975184	0.961783	0.980424	1.05087
568	(6alpha,7alpha,10alpha)-1(5),3-Aromadendradiene	0.530315	350.588	203.179	0.0239601	0.0200275	0.0242768	0.0189542	0.0238761	0.0275321	0.0297146	0.027094	0.0287723	0.0312428	0.0294426	0.0228392	0.0186248	0.0241735	0.0195322	0.0162217	0.0161172	0.0188764	0.0196975	0.019596	0.020899	0.0341042	0.0193794	0.028231	0.0239371	0.019681	0.0290361	0.026125	0.0262682	0.023035	0.019915	0.0224246	0.0218258	0.0244129	0.0266691	0.0244557	0.0292776	0.0244512	0.0249427	0.0214662	0.0318662	0.0251068	0.0293288	0.0344974	0.0286058
569	Isoleptospermone	0.528413	286.636	267.159	0.00226601	0.00296189	0.00299514	0.0026896	0.00200594	0.00190606	0.00359667	0.00311499	0.00229555	0.00215947	0.00312829	0.00350292	0.0028453	0.00242452	0.00281485	0.00253267	0.00233296	0.00304933	0.00208799	0.0039236	0.00270772	0.00215196	0.00121384	0.00176042	0.00283262	0.00122861	0.00433568	0.00118602	0.00197937	0.00201814	0.00207146	0.00270369	0.0016436	0.00414307	0.00330692	0.00455182	0.00227549	0.0022791	0.00387597	0.00180287	0.00169321	0.0023449	0.00229745	0.00308051	0.00252979
570	Fumonisin AK1	0.528245	353.481	604.353	0.0532551	0.0566237	0.0689673	0.0502242	0.0803354	0.0541108	0.0600018	0.0484922	0.0515149	0.0558348	0.0537484	0.0530799	0.0515518	0.0497761	0.0574872	0.0519545	0.0494229	0.0515787	0.0506653	0.0483221	0.0507108	0.0519636	0.0321798	0.0479091	0.0493224	0.0388522	0.0427154	0.0560003	0.0564416	0.061065	0.0524448	0.0562636	0.0478526	0.0521169	0.0698222	0.0559124	0.000597337	0.00146721	0.0475289	0.053894	0.0635888	0.0470119	0.0478484	0.0539605	0.0488913
571	Artomunoxanthentrione	0.527654	754.852	445.12	0.00213903	0.00248842	0.00313981	0.00246688	0.00187456	0.00244218	0.0026134	0.00216089	0.00191122	0.00217555	0.00182943	0.00269221	0.00285535	0.0025164	0.00224621	0.00206749	0.00220175	0.00261471	0.002653	0.00186527	0.00238148	0.00183557	0.00156405	0.00264092	0.00244053	0.00214025	0.00371341	0.00268062	0.00279625	0.00196891	0.00252247	0.0025004	0.00250009	0.00152048	0.0026697	0.00293672	0.00243123	0.00216715	0.00220432	0.0023354	0.00202611	0.00187102	0.00235401	0.00165424	0.00174931
572	Hibiscitrin	0.527562	206.936	497.092	0.0758445	0.076175	0.0795546	0.0655881	0.0836464	0.0648128	0.0649697	0.067928	0.0651181	0.0777498	0.0690997	0.0820377	0.0767242	0.0955344	0.0797817	0.0914533	0.0843098	0.0859803	0.0953871	0.0959818	0.0854093	0.110538	0.0751895	0.110193	0.0607923	0.0512961	0.0631529	0.0597534	0.0667297	0.0635707	0.0709305	0.0768624	0.0774322	0.0642034	0.0756313	0.0682987	0.0657978	0.0676393	0.075587	0.0691544	0.0831251	0.0768555	0.0803516	0.0838094	0.0830818
573	Epicatechin 3-O-(3-O-methylgallate)	0.52406	318.099	457.113	0.00508732	0.00645194	0.00706944	0.00652801	0.00514205	0.0891603	0.00533682	0.12687	0.147564	0.166403	0.20604	0.00568841	0.0302475	0.00965982	0.0332232	0.00478899	0.00475707	0.00470746	0.0108916	0.00413812	0.0144405	0.00392462	0.00257789	0.00418692	0.00512244	0.0032609	0.00426146	0.00483969	0.0101578	0.00574734	0.000661427	0.00550199	0.00555008	0.0173052	0.0146652	0.00423575	0.0160862	0.0247708	0.0242448	0.0829106	0.149862	0.128801	0.0150785	0.0276492	0.0165366
574	Dihydro-5-methyl-2(3H)-furanone	0.52246	56.8516	101.06	0.0191721	0.0255053	0.025602	0.0224549	0.0207364	0.0288267	0.0131777	0.0152405	0.0115382	0.0144374	0.0174832	0.0172168	0.0222916	0.0236916	0.0251291	0.0204796	0.0217739	0.0147224	0.0176333	0.0208662	0.0205509	0.0207221	0.0123412	0.0208834	0.0215228	0.0152183	0.0190295	0.0215628	0.0217573	0.0202384	0.022913	0.0172203	0.0211935	0.0215888	0.0241972	0.0256374	0.0250058	0.0229221	0.0244007	0.0160509	0.0244998	0.02361	0.0242559	0.0269741	0.00753987
575	Isoamericanol A	0.521472	126.997	331.118	0.00261763	0.00228931	0.00216099	0.00222817	0.00275086	0.00226648	0.00245252	0.00205393	0.00198516	0.00191464	0.00227105	0.00327062	0.00374636	0.00313978	0.00338009	0.00199622	0.00182348	0.00233063	0.00298615	0.00257099	0.00316501	0.00280831	0.00192176	0.00290176	0.00247206	0.00189539	0.00214415	0.00242271	0.00242583	0.00212295	0.00199522	0.00173014	0.00191915	0.00261951	0.00302388	0.00317662	0.00278845	0.00333141	0.00283107	0.00227012	0.0022646	0.00194156	0.0023662	0.00267209	0.00277245
576	Cyanidin 3-(3''-malonyl-glucoside)	0.521253	295.618	535.108	0.0236152	0.0288483	0.0493596	0.0259068	0.0302624	0.042632	0.0635693	0.0578132	0.0363901	0.081215	0.0397024	0.026542	0.026921	0.0348178	0.0247191	0.0249903	0.0250058	0.025957	0.0294032	0.0281101	0.0274013	0.0314096	0.0220314	0.0241573	0.0193455	0.0151468	0.0212665	0.0262403	0.0321628	0.028681	0.0218146	0.0270308	0.0239373	0.0511592	0.0541265	0.0557686	0.034709	0.0356293	0.0337586	0.0444143	0.0445022	0.0406391	0.032363	0.0352375	0.0230567
577	LysoPC(18:2(9Z,12Z))	0.520941	511.981	520.34	0.00568336	0.00322011	0.00207931	0.0030919	0.00267447	0.00874063	0.00593872	0.0069738	0.000800738	0.00137386	0.00210848	0.00462577	0.00529488	0.00332096	0.00184277	0.00122714	0.000865698	0.000765425	0.00136156	0.00111927	0.00140351	0.00100855	0.00109689	0.00560227	0.00138508	0.000799792	0.00259291	0.000867702	0.00140293	0.0020665	0.00181502	0.00148974	0.00238181	0.000306451	0.000558346	0.000202731	0.000598968	0.000980135	0.00117165	0.000691765	0.000956218	0.000780909	0.00119118	0.00130793	0.000313934
578	2-Phenylethyl 2-methylbutanoate	0.520171	349.184	207.138	0.00371564	0.00443708	0.00531576	0.00335553	0.00291738	0.00418364	0.00494134	0.00679301	0.00697878	0.00441812	0.00334384	0.00324786	0.00371577	0.00356926	0.00452146	0.00622536	0.00314012	0.00387537	0.00309445	0.00404533	0.0032026	0.00354591	0.00278907	0.00471417	0.00454035	0.00313919	0.0037138	0.00421066	0.00299474	0.00389365	0.00392326	0.00396247	0.00341896	0.00320485	0.00527946	0.0064018	0.00237771	0.00293984	0.00555089	0.00434589	0.00606322	0.00926029	0.00450584	0.00637016	0.00446195
579	Methyl 2-hydroxybenzoate	0.518006	242.256	153.055	0.00530138	0.00768849	0.0097788	0.0056756	0.0053748	0.00944728	0.00835744	0.007384	0.00753745	0.0100076	0.0107202	0.00416349	0.00545342	0.00467673	0.0077738	0.00675446	0.00691401	0.00660187	0.00468977	0.00469801	0.00475753	0.00663604	0.00396313	0.00684226	0.00461845	0.00371992	0.00396419	0.00631851	0.00841568	0.00784702	0.00832083	0.00742229	0.00740403	0.00433435	0.00591871	0.00525671	0.00526244	0.00642165	0.00617461	0.00531422	0.0106631	0.00671753	0.00475119	0.00362017	0.0049492
580	Falcarindione	0.514402	136.191	257.15	0.00566978	0.00484386	0.00195915	0.00351616	0.00568954	0.00621751	0.0048352	0.00495494	0.0050795	0.00507614	0.00466598	0.00142959	0.00692156	0.0095126	0.0085649	0.00245759	0.00256267	0.00245434	0.0039943	0.00387347	0.00330956	0.0135837	0.0088733	0.013921	0.00418759	0.00263495	0.00322111	0.00389355	0.00394079	0.00328307	0.00373321	0.00347285	0.00191835	0.00493347	0.00364604	0.00415046	0.00365627	0.00557784	0.00467472	0.00500327	0.00912116	0.00615941	0.00555392	0.00584037	0.006759
581	(-)-Epigallocatechin 3-cinnamate	0.514258	351.299	437.123	0.00443491	0.00440206	0.00497978	0.00306797	0.00503387	1.09906e-05	0.00424327	0.00346076	0.00717912	0.00866264	0.00760073	0.00317655	0.00741404	0.00659259	0.00711259	0.00696028	0.00676479	0.00867108	0.00772765	0.00736055	0.00738337	0.0062604	0.0037877	0.00646608	0.00861305	0.00765573	0.00833396	0.00900938	0.00934856	0.00751203	0.0103746	0.00960745	0.0101299	0.00719142	0.00792904	0.00804471	0.00628592	0.00630311	0.00622615	0.00528121	0.00934075	0.00806889	0.00941859	0.0106641	0.00730457
582	Lysyl-Tryptophan	0.512566	314.433	333.191	0.0724939	0.0867715	0.0926376	0.0759415	0.0764199	0.181217	0.145455	0.182941	0.213785	0.232415	0.208208	0.0772589	0.0542415	0.0667096	0.0657391	0.0699947	0.0672437	0.0725916	0.0810758	0.0804354	0.0820729	0.0910006	0.0488772	0.085393	0.0712936	0.0523763	0.060291	0.076604	0.0793894	0.0711228	0.0822163	0.0870746	0.0792703	0.0984001	0.114535	0.119221	0.0936305	0.0908389	0.109891	0.107379	0.138194	0.0925175	0.0739097	0.0798962	0.0689963
583	Medicanine	0.511927	51.509	160.097	0.120245	0.138053	0.133023	0.13463	0.112928	0.154759	0.133896	0.111083	0.116013	0.119292	0.156037	0.104519	0.108867	0.111959	0.13415	0.0909574	0.100751	0.0979857	0.103373	0.124316	0.10374	0.122898	0.0732317	0.107008	0.105594	0.0748901	0.0944185	0.104425	0.100417	0.0728756	0.095884	0.0876137	0.0868594	0.104073	0.131361	0.133854	0.113457	0.0955952	0.104213	0.120963	0.144898	0.114894	0.105669	0.138943	0.12882
584	(+/-)-2-(5-Methyl-5-vinyltetrahydrofuran-2-yl)propionaldehyde	0.511914	286.605	169.122	0.0157417	0.0162398	0.00974012	0.0117359	0.016379	0.0129008	0.0127579	0.0141924	0.0140527	0.0143722	0.0143862	0.0144682	0.0140088	0.0170911	0.016163	0.00637119	0.0115511	0.013828	0.0135963	0.0157896	0.012573	0.0137392	0.00942449	0.0119394	0.00755856	0.0109107	0.0109022	0.0156077	0.0145717	0.0142215	0.0151965	0.0159332	0.0123552	0.0154695	0.0150561	0.0163098	0.0125473	0.0110466	0.0140807	0.0151176	0.0160775	0.0140022	0.0125004	0.0144792	0.0137484
585	(2R)-2-Hydroxy-2-(4-hydroxyphenyl)ethyl glucosinolate	0.511902	51.7854	456.067	0.0654538	0.0661545	0.0949121	0.0780315	0.0681332	0.0629617	0.0597461	0.0928183	0.0624906	0.081163	0.0510259	0.0808677	0.0457826	0.033004	0.0256401	0.0274989	0.031091	0.0286025	0.0399394	0.0280105	0.0435148	0.0684936	0.0370304	0.057435	0.0614125	0.0504401	0.064836	0.0267642	0.0356018	0.0272342	0.0356758	0.0345495	0.0395283	0.0330523	0.0300114	0.0215028	0.0269828	0.0341454	0.03212	0.0433368	0.0612886	0.053155	0.0445214	0.0312082	0.0346871
586	Anonaine	0.50924	46.7714	266.123	0.0774565	0.157327	0.0963963	0.194379	0.035659	0.135689	0.0823459	0.0763432	0.110544	0.12473	0.119589	0.0464562	0.0908333	0.0986753	0.074776	0.0936156	0.128583	0.127236	0.044939	0.0633956	0.0462679	0.0304436	0.0159347	0.0158544	0.0383795	0.0367429	0.0439774	0.0678688	0.0851292	0.0384464	0.0951734	0.0528876	0.0726921	0.0681899	0.0740495	0.0767424	0.0519662	0.0501091	0.0360167	0.0861229	0.132031	0.0940672	0.0884615	0.0952993	0.101154
587	L-Linalool 3-[xylosyl-(1->6)-glucoside]	0.508798	267.587	449.243	0.00664536	0.0105956	0.0105023	0.00934791	0.00545305	0.00881489	0.00901875	0.00857563	0.00847965	0.0103287	0.00850308	0.00650146	0.00564635	0.00712593	0.00611919	0.00718715	0.00745077	0.00768324	0.00654364	0.00661381	0.00639036	0.00657709	0.00379452	0.00494113	0.00660958	0.00532844	0.00693444	0.00829889	0.0105432	0.00914919	0.00832275	0.00809297	0.00766135	0.00952738	0.0096072	0.0103615	0.00925868	0.00785468	0.00731066	0.00656572	0.00627846	0.00516043	0.00617641	0.00527568	0.00597919
588	Asterosterol	0.508448	565.019	371.335	0.0146736	0.0154118	0.015862	0.0160817	0.0140743	0.014923	0.0132519	0.0127587	0.0136798	0.0158433	0.0144463	0.0143309	0.0141313	0.0152932	0.014915	0.0134185	0.0132194	0.0135993	0.0162763	0.0136266	0.0150298	0.0147499	0.00983591	0.0142096	0.0145513	0.0116605	0.0132871	0.0135254	0.0152905	0.012903	0.0133504	0.0139257	0.0133929	0.0127909	0.0159517	0.0148201	0.0141334	0.0147672	0.0137543	0.0128002	0.0172173	0.0144094	0.0125926	0.0147613	0.0144316
589	Tricetin	0.507851	364.195	303.05	0.00680324	0.00589749	0.00565146	0.00515603	0.00830352	0.00635521	0.00964057	0.00885228	0.0179772	0.0166261	0.0162422	0.00569551	0.0115587	0.00993496	0.0130602	0.00663692	0.00669861	0.00698789	0.00865527	0.00878358	0.00857212	0.0121001	0.00777303	0.0134847	0.0102135	0.00830265	0.0101491	0.0119748	0.0109164	0.0101192	0.0118449	0.0113546	0.0125588	0.01023	0.0104923	0.0118576	0.00816491	0.00927303	0.00863169	0.010367	0.0128827	0.0117098	0.0114002	0.0102363	0.00843017
590	2,5-Dihydro-2,4,5-trimethyloxazole	0.507687	82.9309	114.091	0.226826	0.304435	0.232154	0.254282	0.248194	0.335834	0.258479	0.250038	0.320274	0.312635	0.320837	0.215685	0.2291	0.292275	0.28424	0.156453	0.144468	0.141224	0.135539	0.110078	0.0988972	0.423465	0.143339	0.433071	0.173552	0.124961	0.147354	0.187423	0.206789	0.179225	0.181004	0.16086	0.166851	0.106095	0.0971938	0.09794	0.18286	0.195684	0.159574	0.220431	0.417135	0.285539	0.226112	0.229458	0.252593
591	Precocene II	0.506538	562.037	221.117	0.00881247	0.00715145	0.0083403	0.00782421	0.00989119	0.00626012	0.00761303	0.00711437	0.00773137	0.0101791	0.00819276	0.00849345	0.0103457	0.0122579	0.00958548	0.0094581	0.00818655	0.00773926	0.0102242	0.0100436	0.0098457	0.008904	0.00679011	0.00787496	0.0130034	0.00926307	0.0102507	0.00843635	0.00936606	0.00861564	0.0114839	0.00898052	0.010924	0.00911039	0.0133421	0.0124143	0.00915603	0.00768551	0.00775316	0.00802889	0.00947106	0.00997782	0.00985912	0.00892122	0.00957729
592	4'-O-Methylglucoliquiritigenin	0.506283	242.368	433.16	0.00185224	0.0021279	0.00380022	0.00394292	0.00244924	0.00272869	0.00146603	0.00196773	0.00108627	0.00169925	0.00306047	0.00287133	0.00280516	0.00388795	0.00404638	0.0029414	0.00280792	0.00245342	0.00256761	0.00286322	0.00261094	0.00355931	0.00226809	0.00401917	0.00315087	0.00161286	0.00214053	0.0037253	0.00284764	0.00388063	0.00209636	0.0029212	0.00262672	0.00199411	0.00289656	0.0023924	0.00106115	0.00181113	0.00182371	0.00325053	0.00431003	0.00250419	0.00246475	0.00206174	0.00260717
593	4-Hydroxynornantenine	0.505703	51.8436	342.139	0.18887	0.217138	0.217657	0.218602	0.14321	0.13037	0.0936329	0.0999884	0.146612	0.159656	0.142858	0.145865	0.110415	0.0697863	0.0755207	0.220323	0.262272	0.229638	0.108655	0.103644	0.109078	0.0623267	0.0275505	0.0421406	0.10704	0.0924717	0.117565	0.0460883	0.0658146	0.0333138	0.0795274	0.0717112	0.0763393	0.0714914	0.0972611	0.0911336	0.0794923	0.0666931	0.0564327	0.113249	0.19545	0.148238	0.0720658	0.0921553	0.0797848
594	Malonylcarnitine	0.505559	121.641	248.112	0.00512677	0.00679632	0.00987815	0.00913582	0.00479479	0.00528312	0.00822093	0.00818177	0.00606325	0.00814514	0.00606315	0.00124851	0.00342982	0.00437988	0.00350658	0.00732546	0.00645059	0.00751441	0.00668185	0.00562946	0.00626522	0.00455479	0.00268415	0.00362751	0.00512892	0.00373236	0.00493085	0.00598294	0.00657073	0.00581702	0.00432331	0.00532219	0.0075308	0.00452231	0.00471927	0.00399839	0.00631089	0.00582745	0.00609088	0.00442116	0.00521821	0.00571716	0.00460991	0.00431714	0.00393896
595	2''-(6''-p-Coumaroylglucosyl)quercitrin	0.505429	337.888	757.195	0.00162603	0.00102798	0.00123006	0.0022416	0.00117705	0.00654818	0.00877716	0.00763913	0.0137885	0.0112215	0.0144963	0.00193677	0.00282949	0.00161627	0.00375734	0.00307807	0.00107745	0.00258542	0.00268339	0.00218811	0.00207899	0.0020413	0.00152884	0.00064477	0.00148251	0.00204335	0.0014683	0.0024508	0.00226877	0.0022693	0.00127997	0.00280003	0.000988383	0.00203318	0.0023515	0.00245856	0.00342664	0.00302737	0.00350414	0.00799075	0.00632938	0.00763115	0.00193175	0.00272365	0.00197589
596	(8E,15E)-1,8,15-Heptadecatriene-11,13-diyne	0.505397	684.585	227.175	0.0341498	0.120001	0.158961	0.134885	0.154985	0.166885	0.142451	0.120475	0.0223353	0.133032	0.149639	0.196603	0.195693	0.115326	0.0310559	0.12365	0.120051	0.17576	0.134182	0.116686	0.149659	0.19875	0.0168386	0.19671	0.187073	0.0882112	0.135872	0.144083	0.023824	0.101394	0.119512	0.0262769	0.135811	0.119413	0.214027	0.195508	0.028265	0.02175	0.132267	0.027214	0.134886	0.0723763	0.125266	0.0336172	0.0333877
597	Succinic acid semialdehyde	0.505173	165.367	125.023	0.0175373	0.0147869	0.0158426	0.0127399	0.0172242	0.0205633	0.020746	0.019804	0.0155699	0.0207013	0.0186249	0.0166044	0.010409	0.0136625	0.0138364	0.0224886	0.0215068	0.0226776	0.0178293	0.018618	0.0175835	0.0154003	0.010574	0.0143703	0.00839999	0.00792979	0.00910816	0.010807	0.0133386	0.0114355	0.0125834	0.0132822	0.0129041	0.0160899	0.0207531	0.0186929	0.016998	0.0152519	0.0176777	0.0184373	0.0174984	0.0184675	0.0140234	0.0151095	0.0140364
598	3'-Galloylprodelphinidin B2	0.504969	241.732	763.15	0.158041	0.165737	0.164543	0.127597	0.157196	0.166131	0.221447	0.186875	0.232735	0.24634	0.213563	0.178345	0.222097	0.205455	0.210901	0.225971	0.217959	0.204669	0.196342	0.156981	0.166568	0.135267	0.0822492	0.113912	0.15986	0.127862	0.142434	0.197254	0.241116	0.207319	0.206101	0.17349	0.201851	0.133489	0.156521	0.163585	0.158499	0.143962	0.13608	0.177769	0.221033	0.202774	0.218997	0.182527	0.175103
599	Capsiate	0.500647	408.093	309.205	0.0146311	0.0170552	0.0186439	0.0135274	0.0141753	0.015725	0.0124839	0.013608	0.0137948	0.0152485	0.0136175	0.0132068	0.0132429	0.0130476	0.0151827	0.0128724	0.0123763	0.0122538	0.0120752	0.0135878	0.0134756	0.0139543	0.00772598	0.0118955	0.0126095	0.0100281	0.0124902	0.0144634	0.0144503	0.0112106	0.0103387	0.0126647	0.0104249	0.0135996	0.0144866	0.0154534	0.0132901	0.0154071	0.0170833	0.0133592	0.0176447	0.0135671	0.0140551	0.0151442	0.0149425
600	L-Kynurenine	0.500004	172.4	209.081	0.00432804	0.00543641	0.00636913	0.00437587	0.00365716	0.00279351	0.00171244	0.00279897	0.0025343	0.00360804	0.00375588	0.00412753	0.0038942	0.00397888	0.00382476	0.00336486	0.00333439	0.00313875	0.00431528	0.00515358	0.00407809	0.00539872	0.00264733	0.00431913	0.00363989	0.00293627	0.00429654	0.00396047	0.00368252	0.0029115	0.00376681	0.0037391	0.00385135	0.00360938	0.00405746	0.00373082	0.00295604	0.00307068	0.00362192	0.00220722	0.00360548	0.00198057	0.00458042	0.00371173	0.00347146
601	N-acetyltryptophan	0.498927	188.096	269.086	0.0111503	0.00886453	0.0100442	0.00930019	0.010878	0.00794233	0.00756557	0.00799357	0.0085498	0.00938655	0.00752197	0.00395301	0.00875043	0.00792428	0.00857109	0.0109586	0.0110953	0.011235	0.0116561	0.0101415	0.0112831	0.0093873	0.00901571	0.00883141	0.00967685	0.00901466	0.00879242	0.00935474	0.00864292	0.00841429	0.00900823	0.00891963	0.00817182	0.00894957	0.00834174	0.00493213	0.00894614	0.00841378	0.00762366	0.00901525	0.0109472	0.0102269	0.00950207	0.00415067	0.00902613
602	L-erythro-5-(1-Hydroxyethyl)-2(5H)-furanone	0.49783	238.452	129.054	0.0053529	0.00710769	0.00754581	0.00605844	0.00654792	0.00729841	0.00570855	0.00623781	0.00640181	0.0070605	0.00763676	0.00590354	0.00858164	0.00856819	0.00969587	0.00547868	0.00513257	0.00548908	0.00375096	0.00482896	0.00498128	0.0115267	0.0071386	0.0122648	0.005912	0.00393196	0.004638	0.00644391	0.00668433	0.00542976	0.00461672	0.00568851	0.00584511	0.00475952	0.00590186	0.00456441	0.00529854	0.00488015	0.00551831	0.00643512	0.00889598	0.00771683	0.00761123	0.00730977	0.00767722
603	7-Aminomethyl-7-carbaguanine	0.49783	165.315	180.086	0.222075	0.197187	0.20475	0.190527	0.218316	0.258508	0.243422	0.237097	0.206178	0.259382	0.249118	0.215974	0.166148	0.183309	0.17006	0.286862	0.26978	0.280248	0.239354	0.23987	0.223486	0.214516	0.136187	0.203509	0.140196	0.111649	0.12707	0.154087	0.183845	0.161209	0.172394	0.17431	0.18263	0.214481	0.255077	0.244815	0.208101	0.202472	0.21128	0.229938	0.256596	0.251422	0.189228	0.210674	0.196782
604	4-Hydroxyproline galactoside	0.497078	357.639	294.118	0.0089985	0.0104916	0.00761884	0.0086928	0.00867401	0.00745893	0.00814664	0.0075607	0.00872213	0.00913257	0.00738517	0.00744994	0.00876077	0.00829535	0.00801356	0.00821433	0.00811933	0.00698961	0.00743456	0.00745067	0.00847077	0.00903246	0.00551435	0.0078438	0.00842103	0.00551849	0.00706432	0.00796554	0.00876242	0.00663555	0.00833183	0.00757695	0.00801482	0.00801658	0.00869677	0.00899777	0.00807814	0.00901152	0.00776611	0.00756791	0.0114959	0.00884146	0.00801442	0.00819332	0.00730963
605	Epigallocatechin-(4beta->8)-catechin	0.496385	232.072	595.144	0.112501	0.108278	0.114672	0.587527	0.103234	0.137891	0.134771	0.146354	0.157633	0.159528	0.165904	0.111347	0.171696	0.130775	0.14216	0.107786	0.119923	0.106466	0.10795	0.103976	0.107234	0.101903	0.0606846	0.077023	0.162536	0.14176	0.146552	0.135285	0.1532	0.805942	0.121962	0.130113	0.13643	0.127932	0.1546	0.155119	0.127601	0.120594	0.111636	0.113922	0.163411	0.125704	0.152591	0.154713	0.156488
606	S-[1-[2-(Acetyloxy)ethyl]butyl] ethanethioate	0.492282	303.147	219.101	0.0919014	0.125131	0.137483	0.1249	0.089808	0.133316	0.135512	0.136548	0.112427	0.132015	0.143716	0.088135	0.112352	0.121427	0.121967	0.100353	0.104824	0.108474	0.112056	0.104186	0.104793	0.107102	0.0644332	0.110147	0.0934863	0.071493	0.0895233	0.109334	0.122021	0.100729	0.107475	0.114967	0.113699	0.102395	0.127658	0.119163	0.115103	0.118374	0.115058	0.098201	0.112607	0.104413	0.0824832	0.0882264	0.0831581
607	Dihydroxyacidissiminol	0.489267	338.304	428.25	0.155727	0.16842	0.17731	0.154554	0.149513	0.146535	0.141785	0.136953	0.139528	0.157147	0.145478	0.152116	0.146611	0.163615	0.162313	0.143669	0.139671	0.144748	0.148892	0.141568	0.145811	0.156564	0.0959878	0.143966	0.152036	0.11715	0.140504	0.140458	0.152033	0.129952	0.147046	0.145208	0.13938	0.139022	0.162169	0.156291	0.142564	0.142333	0.143563	0.141197	0.17592	0.147988	0.14251	0.157028	0.146036
608	Procyanidin B6	0.489145	292.513	579.149	0.125571	0.152898	0.150629	0.126504	0.128228	0.121037	0.131712	0.128483	0.159189	0.155053	0.168214	0.140436	0.159388	0.158101	0.156605	0.181268	0.177912	0.154863	0.153286	0.139756	0.151346	0.159448	0.0943359	0.132922	0.151714	0.119756	0.12529	0.155385	0.18235	0.142853	0.167507	0.147777	0.156913	0.120956	0.139968	0.143594	0.146462	0.146786	0.123165	0.125061	0.166015	0.132225	0.141311	0.154392	0.143885
609	2-Azetidinecarboxylic acid	0.488734	78.9612	102.055	0.0733253	0.0776835	0.084368	0.0848151	0.0624614	0.0654764	0.0656986	0.0626493	0.0702413	0.0770458	0.063341	0.0617731	0.0752416	0.0695645	0.0826619	0.0472249	0.0614976	0.050118	0.0449477	0.0476469	0.0473631	0.0945064	0.0551601	0.0849182	0.0913496	0.0533067	0.0802322	0.0551252	0.0575574	0.0704015	0.0626663	0.0567025	0.0559597	0.0545037	0.0520565	0.0578771	0.0538815	0.0526565	0.0800353	0.0785622	0.131979	0.0901457	0.0759203	0.0877213	0.0964929
610	Irisolidone 7-O-glucuronide	0.486157	208.286	491.116	0.0022427	0.00272784	0.003211	0.00244649	0.00230352	0.00326928	0.00299655	0.00334842	0.00240052	0.0034564	0.00291317	0.00236858	0.00222066	0.00250435	0.00260258	0.00247696	0.00212512	0.00287188	0.00223693	0.00221867	0.00267818	0.00322744	0.00173667	0.00307355	0.00238457	0.00231236	0.00267873	0.00277517	0.00331121	0.00241163	0.00313928	0.00268568	0.0033959	0.00272981	0.00348763	0.0033379	0.00187313	0.00195507	0.00215389	0.0027975	0.00374547	0.00266999	0.00244696	0.0030484	0.00250162
611	Aspartyl-Alanine	0.486095	307.431	205.086	0.00285007	0.00254567	0.00250881	0.00280511	0.00227736	0.00701744	0.00673331	0.00593083	0.00865869	0.0109453	0.00844892	0.003199	0.00326445	0.00294087	0.00365284	0.002267	0.00302792	0.00251726	0.00277572	0.00249033	0.00327885	0.00260948	0.00151025	0.00335607	0.00313936	0.00244022	0.00320173	0.00276516	0.00314586	0.0022401	0.00246585	0.00297268	0.00241562	0.00246546	0.00252764	0.00295075	0.003134	0.00356825	0.00270045	0.00567891	0.00238678	0.00248043	0.00261448	0.00245963	0.00262174
612	p-Xylene	0.486016	253.818	107.085	0.0041441	0.00360971	0.00414907	0.00426776	0.00423683	0.00515846	0.00467002	0.00500081	0.00374817	0.00084019	0.00490293	0.00459426	0.00363507	0.00325964	0.00441888	0.00325781	0.00250993	0.00308178	0.00339182	0.0038343	0.00381295	0.00378475	0.0028319	0.00376094	0.00461164	0.00267316	0.00364983	0.0040864	0.00447647	0.00406729	0.00369584	0.00446659	0.00413591	0.00426579	0.00410344	0.00423217	0.00407717	0.00379025	0.00409877	0.00341557	0.00568591	0.00110161	0.00396556	0.00454865	0.00404575
613	Prunus inhibitor b	0.484933	244.409	561.144	0.000484123	0.00038155	0.000425718	0.000320725	0.000463918	0.000789722	0.000990472	0.000909483	0.00111856	0.0011997	0.000786908	0.000555483	0.000897212	0.0012822	0.00161321	0.000583206	0.000463365	0.000842941	0.000659334	0.000637135	0.000770113	0.0010804	0.000669444	0.0013101	0.000860292	0.00060815	0.00087372	0.000824612	0.000866087	0.000809196	0.000701221	0.00077205	0.00100959	0.000427846	0.000665715	0.000609809	0.000556082	0.000187341	0.00061386	0.000708091	0.00111837	0.000768753	0.00130117	0.000781528	0.00103171
614	5,9:6,9-Diepoxy-4-megastigmene	0.484846	364.959	209.154	0.0118119	0.0158741	0.014776	0.0162092	0.0120672	0.0192215	0.0181953	0.018806	0.0169543	0.0210393	0.0173264	0.0147304	0.014114	0.0146364	0.0173185	0.0133457	0.0119184	0.0130138	0.0137248	0.0131164	0.0121846	0.0114575	0.00673086	0.0104649	0.0166603	0.0120436	0.0147596	0.0169444	0.0146923	0.0141846	0.0181867	0.0145536	0.014783	0.0172257	0.0164808	0.014686	0.0173769	0.0153274	0.0146506	0.0200441	0.026849	0.0166336	0.0154704	0.0134845	0.0169468
615	Oxidized glutathione	0.484643	45.7319	613.158	0.195386	0.198332	0.0559806	0.190076	0.108694	0.173924	0.178844	0.0524647	0.157186	0.111204	0.175689	0.0782346	0.151747	0.201369	0.192424	0.155359	0.164775	0.165508	0.18959	0.248396	0.184983	0.197305	0.112261	0.177255	0.195105	0.145687	0.166379	0.183733	0.189976	0.126532	0.168527	0.145366	0.172991	0.196905	0.251563	0.263006	0.288183	0.198156	0.199206	0.144391	0.208447	0.167644	0.149636	0.260398	0.213351
616	Urolithin D	0.484161	268.267	261.039	0.0108224	0.01702	0.0172641	0.0143946	0.00944818	0.00600511	0.00642035	0.00707394	0.00513939	0.00874121	0.00638912	0.0100391	0.00902142	0.0128012	0.00982013	0.012275	0.0110741	0.01044	0.01167	0.0118989	0.0125169	0.012584	0.00839568	0.0104501	0.0111484	0.00848479	0.00909874	0.0119625	0.0109464	0.013028	0.0128634	0.0117617	0.0122508	0.0134889	0.0116076	0.0129094	0.010681	0.00981431	0.011376	0.0105559	0.0119224	0.0105107	0.00853083	0.00826185	0.00940754
617	2,5-Dihydro-2,4-dimethyloxazole	0.482751	299.113	100.076	0.0270278	0.0342559	0.0338472	0.027024	0.0284404	0.0270895	0.0285164	0.0372	0.0256563	0.0322794	0.0288775	0.0246255	0.0748888	0.0270762	0.0238241	0.0265673	0.0270827	0.0289009	0.0259545	0.0273423	0.0251347	0.0323288	0.0179995	0.0284884	0.0257402	0.065144	0.0300356	0.0232239	0.0278403	0.0231822	0.0285035	0.0268703	0.0288512	0.0287361	0.0304124	0.0292195	0.0303288	0.0265818	0.030824	0.0668159	0.0291813	0.0327884	0.0290012	0.0277375	0.0231693
618	S-Nitrosoglutathione	0.482355	65.0917	337.089	0.0132462	0.0114654	0.00825128	0.00963044	0.00883024	0.00935851	0.0130056	0.0144272	0.00801804	0.00991635	0.00903147	0.0158443	0.0152483	0.0107455	0.0084158	0.0150324	0.011977	0.0139559	0.0113466	0.0132938	0.00994534	0.0141058	0.00352225	0.0109224	0.0118753	0.00772601	0.00943447	0.0177182	0.0166748	0.0112064	0.0126431	0.0120251	0.020819	0.00913787	0.0125425	0.0133413	0.0116324	0.0138673	0.0125554	0.00904769	0.00196701	0.0124384	0.00846974	0.0126616	0.00644331
619	Huajiaosimuline	0.48235	202.489	326.18	0.00252153	0.00283213	0.00323093	0.00253196	0.00182457	0.00189602	0.00152429	0.00177801	0.00223045	0.00132246	0.000997357	0.00195912	0.00233216	0.00197155	0.00172818	0.00292527	0.00302227	0.00290603	0.00254782	0.00239951	0.00262498	0.00181962	0.00098453	0.00197621	0.00169728	0.00103699	0.00162605	0.00253858	0.00265831	0.00256164	0.00207947	0.0026342	0.00268574	0.00279923	0.00365729	0.00301119	0.00216543	0.00266405	0.00176479	0.00150131	0.00244673	0.0019401	0.00126238	0.00177243	0.000781961
620	Mauritianin	0.482319	292.33	763.204	0.0027737	0.00442407	0.00264336	0.00366791	0.00241806	0.00421339	0.00604308	0.00521879	0.00288024	0.00808981	0.010419	0.00218771	0.00146097	0.00175002	0.00347723	0.00216747	0.00106812	0.00240002	0.00221435	0.00135327	0.00257155	0.00232043	0.0012551	0.00114233	0.00189573	0.00136785	0.00185955	0.00427039	0.000769725	0.00317487	0.00249446	0.00253626	0.00195251	0.0117009	0.0103439	0.0119264	0.00445101	0.00690478	0.00259587	0.00412404	0.00735255	0.00745003	0.00276244	0.00330135	0.00218122
621	Oleoside dimethyl ester	0.481988	214.319	419.146	0.00874171	0.00844527	0.00891755	0.00731862	0.00684182	0.00543058	0.00659427	0.00750684	0.00809712	0.00961841	0.00706705	0.00702884	0.0111712	0.00987565	0.0131889	0.0070152	0.00983607	0.00591124	0.0060922	0.00580375	0.00555168	0.0141554	0.00756564	0.011017	0.0133804	0.0088445	0.0109353	0.00679747	0.00547631	0.00497596	0.00182175	0.0095252	0.0092917	0.00701448	0.00858835	0.00801412	0.00500844	0.00454755	0.00587531	0.00943571	0.0120429	0.00956713	0.0127568	0.0119362	0.0148277
622	Acidissiminol	0.48162	336.131	394.243	0.0481562	0.0796569	0.0847895	0.0829148	0.0412413	0.0484063	0.0452392	0.0469378	0.040798	0.0480222	0.0471179	0.0592983	0.0468574	0.051291	0.0525664	0.0449683	0.0484432	0.049448	0.0476949	0.0352335	0.0432977	0.0438144	0.0259456	0.0416763	0.0553847	0.0453087	0.048863	0.0765401	0.0840022	0.0725713	0.0645039	0.0697511	0.0706624	0.0390163	0.0445212	0.0410521	0.0489571	0.0432986	0.0483435	0.039747	0.0624841	0.0517276	0.0479506	0.0510953	0.0453841
623	beta-Ionyl acetate	0.480722	332.616	237.185	0.00829001	0.00861457	0.00930359	0.00905688	0.00716686	0.0182192	0.01686	0.0224579	0.042101	0.0417977	0.0293	0.00721885	0.00928228	0.00846448	0.00945658	0.00704845	0.00749538	0.00869499	0.00445398	0.0106316	0.00640203	0.0121737	0.00942695	0.0147203	0.00827259	0.00773638	0.00913417	0.0113353	0.0098704	0.00838269	0.0107534	0.00870011	0.0112284	0.0100821	0.0100252	0.0122967	0.0166901	0.0158446	0.0170165	0.0152063	0.028375	0.0261519	0.0207833	0.022967	0.0187988
624	Vinylacetylglycine	0.480598	96.1414	144.065	0.0199392	0.0343607	0.0288441	0.022738	0.023447	0.0188877	0.0168803	0.0159229	0.017709	0.0204315	0.0228266	0.0187	0.0212345	0.0202622	0.0207247	0.0140748	0.0349625	0.0186298	0.0143256	0.0140961	0.0159944	0.020277	0.0132661	0.0235913	0.0154473	0.0130036	0.0194945	0.0176634	0.0216083	0.0191531	0.0168478	0.0194987	0.0172736	0.0122051	0.0142661	0.0147775	0.0152147	0.019539	0.016439	0.019701	0.0254491	0.0208228	0.0180722	0.020172	0.0213043
625	L-Acetylcarnitine	0.480175	60.7037	204.123	1.11e-05	0.0275069	0.0280659	0.0236712	1.0889e-05	0.0219189	0.00358048	0.0226083	0.0281387	0.0349553	0.0310477	1.09062e-05	1.10059e-05	1.13099e-05	1.15085e-05	1.01263e-05	1.01085e-05	1.02825e-05	1.05317e-05	1.02753e-05	1.05266e-05	0.000550941	0.000373404	0.00208472	1.06375e-05	8.2083e-06	9.90375e-06	0.0100875	0.0132504	0.0104355	1.03108e-05	1.05057e-05	0.00130971	0.0150697	0.0133163	0.0128233	0.00248131	0.00518026	0.0297323	0.0168022	0.0362482	0.0266202	0.0149251	0.0212798	0.0124162
626	10beta-12,13-Dinor-8-oxo-6-eremophilen-11-al	0.480022	268.877	207.138	0.0180103	0.0162959	0.0194635	0.0166239	0.0154933	0.022752	0.0226182	0.0246554	0.0306781	0.0241042	0.0210495	0.016564	0.0265974	0.025816	0.0287046	0.0101371	0.0114839	0.0121398	0.0162078	0.0180413	0.0211154	0.0227698	0.0128429	0.017449	0.0240836	0.0197213	0.0227183	0.018174	0.0161766	0.0154275	0.0173587	0.0187236	0.0156573	0.0254472	0.0319378	0.031674	0.0188583	0.024239	0.0199646	0.0226963	0.0365546	0.0231015	0.0252139	0.026975	0.0267175
627	Ethyl octynecarboxylate	0.479156	310.877	183.138	0.00624571	0.00689674	0.00808948	0.00571517	0.00605001	0.00772453	0.00685647	0.00936902	0.00848434	0.00843539	0.00688749	0.00594956	0.00615421	0.00659017	0.00711005	0.00588303	0.00512217	0.00550338	0.00528173	0.00608043	0.00543906	0.00767079	0.00397219	0.00683285	0.00632121	0.00428071	0.00578091	0.00778804	0.00682618	0.00650339	0.0058116	0.00903329	0.00693098	0.00684527	0.00770665	0.00942791	0.00721899	0.00830005	0.00695717	0.00676469	0.0108571	0.00702296	0.00871203	0.0122744	0.008343
628	Guaiacol	0.478797	144.563	125.06	0.0261328	0.0369701	0.0430012	0.0296115	0.0262116	0.0162468	0.0164392	0.0190273	0.0188594	0.0234819	0.0223363	0.0270744	0.0204813	0.0189547	0.0207433	0.0278723	0.0308697	0.0301853	0.0264517	0.0253281	0.0256828	0.0144788	0.00765499	0.0116674	0.032834	0.0268109	0.0287028	0.0306814	0.0297594	0.0263143	0.0300193	0.0334928	0.0293683	0.0261944	0.0319191	0.0339935	0.0291893	0.0268096	0.0292652	0.0254508	0.0215109	0.0216369	0.0204395	0.0221386	0.0193539
629	2-Methoxy-3-methyl-9H-carbazole	0.477469	159.124	212.103	0.0121782	0.00850276	0.0108035	0.0091401	0.0105882	0.00695655	0.00627601	0.00558805	0.00615656	0.00808251	0.00667856	0.00912871	0.0110813	0.0140301	0.0133853	0.00464654	0.00480253	0.00424871	0.00747688	0.00754134	0.00691177	0.0110746	0.00919611	0.0142211	0.00914892	0.00732697	0.00814617	0.00768651	0.00743629	0.00425688	0.00565188	0.00510155	0.00276876	0.00872093	0.00956019	0.00948524	0.0102212	0.00965512	0.0112674	0.00951263	0.0164689	0.0111688	0.0113117	0.0124288	0.0108741
630	(R)-Dihydromaleimide	0.476633	36.1389	100.039	0.0120205	0.0115881	0.0111429	0.0128507	0.0151838	0.0136672	0.0110841	1.04111e-05	0.00953054	0.018406	0.0118281	0.00444196	0.0103803	0.0140944	0.0131825	0.0121517	0.0125145	0.0135493	0.010738	0.0103736	0.0109638	0.0108001	0.00664901	0.0118907	0.0135815	0.0105044	0.0117926	0.0100236	0.0121884	0.0113977	0.0117619	0.0159919	0.00947105	0.0107191	0.0144156	0.0142434	0.00966429	0.0130256	0.0116122	0.00967007	0.0124926	0.0110231	0.0135904	0.0119431	0.0107195
631	Tsangane L 3-glucoside	0.476384	303.781	375.237	0.00636148	0.00777632	0.00833993	0.00750631	0.0045372	0.0165433	0.0168077	0.016228	0.0213827	0.020682	0.0237717	0.00656066	0.0155096	0.0111003	0.0137484	0.00249745	0.00355335	0.00291272	0.00909771	0.00686783	0.0072801	0.00762056	0.00484275	0.0087363	0.0102832	0.00987193	0.0106199	0.0072024	0.00860038	0.00568854	0.00703773	0.00569412	0.00733195	0.00842843	0.0117076	0.00950896	0.00804496	0.00865767	0.00903396	0.0113931	0.0167395	0.0154415	0.00825497	0.0103606	0.011004
632	8-hydroxymirtazapine	0.474704	192.206	282.155	0.0282328	0.0268528	0.030122	0.0279614	0.0275548	0.026022	0.0250993	0.0294436	0.0240632	0.0260353	0.0249648	0.0328593	0.0279988	0.0246295	0.0276134	0.0212833	0.0186227	0.025521	0.0290901	0.0297053	0.0302432	0.0277238	0.0153007	0.027575	0.0220497	0.0189667	0.0269303	0.0213249	0.0213196	0.0163962	0.0248004	0.0206866	0.0251789	0.0217763	0.0318437	0.0310296	0.0243717	0.0232383	0.0203881	0.0265997	0.028018	0.0261968	0.0295397	0.0293881	0.0295816
633	Chloropanaxydiol	0.47441	378.204	313.165	0.0229514	0.0602913	0.0624164	0.0441943	0.0275239	0.00463779	0.0766916	0.0633515	0.0717824	0.0743219	0.0634474	0.0264246	0.013643	0.017407	0.0230213	0.063443	0.0549274	0.0627727	0.0231458	0.0250767	0.0217847	0.019361	0.0100919	0.0147482	0.00415888	0.0123855	0.0177837	0.0465615	0.0472574	0.0438602	0.0478194	0.0526005	0.0517217	0.0480116	0.0712838	0.0724232	0.0286615	0.044746	0.0290922	0.0035926	0.0376813	0.039704	0.0168854	0.0160836	0.0152686
634	3-Hydroxy-carbofuran	0.470583	277.454	238.107	0.00131006	0.002146	0.00187973	0.000702957	0.00947858	0.00209526	0.00131174	0.00052368	0.00144674	0.00145914	0.00279863	0.00149588	0.00212579	0.00277954	0.00178685	0.000731158	0.000780208	0.00100464	0.000853787	0.000617505	0.000606294	0.00663148	0.00147755	0.0116489	0.00333711	0.000808102	0.000934929	0.000831678	0.00123049	0.000475087	0.000815238	0.000795372	0.000846604	0.000558662	0.000923758	1.15064e-05	0.000840677	0.00117527	0.00035536	0.00667616	0.0034996	0.0022141	0.0228977	0.000732751	0.00246414
635	4-Methoxybenzyl O-(2-sulfoglucoside)	0.470247	240.508	381.095	0.0443261	0.0465686	0.0484375	0.0439788	0.0432718	0.0276298	0.0259349	0.0240795	0.0243995	0.0258534	0.0258507	0.0441136	0.0364334	0.0376389	0.0358522	0.0364218	0.0407435	0.0374035	0.033331	0.0317777	0.0344423	0.0388241	0.0239932	0.0331003	0.0424621	0.0326535	0.0374071	0.0371406	0.0440864	0.0368943	0.040331	0.0404528	0.0406991	0.0284314	0.0318475	0.0307947	0.0301522	0.0333784	0.0315551	0.0285296	0.038719	0.030093	0.0314884	0.0311907	0.030339
636	1,4-Di-O-caffeoylquinic acid	0.46952	275.691	517.135	0.00118226	0.00359562	0.00443855	0.00239575	0.00143649	0.0399646	0.00672367	0.0418718	0.0436332	0.0591275	0.00701252	0.002307	0.00213193	0.00294591	0.00843664	0.0031788	0.00287576	0.00314682	0.00130356	0.000758853	0.00296445	0.00103597	0.000779282	0.000564704	0.00110954	0.000726291	0.000878788	0.00452285	0.00696107	0.00350456	0.00349339	0.00300077	0.00269423	0.00498286	0.00719052	0.00446901	0.0122111	0.0061436	0.0102597	0.0304686	0.00364501	0.00588404	0.00320362	0.00830008	0.00571506
637	Inositol 1,3,4,5,6-pentakisphosphate	0.467975	32.4632	580.902	0.00436721	0.0207706	0.0104554	0.0216074	0.0215339	0.03003	0.0441023	0.0213963	0.0117339	0.0132777	0.0153602	0.0199442	0.0282222	0.035076	0.0348616	0.0325213	0.0258786	0.036763	0.0235933	0.0220091	0.0195262	0.0154083	0.0145376	0.0232613	0.0240798	0.0176178	0.0217124	0.0192849	0.0244687	0.0207555	0.0225373	0.0169538	0.0273291	0.037613	0.0490369	0.0405276	0.0192075	0.0200913	0.0209188	0.00760826	0.0249427	0.0196072	0.0193799	0.023042	0.0201404
638	Solerol	0.467608	169.687	131.07	0.0952608	0.101968	0.087787	0.0903275	0.0936872	0.0942405	0.0757665	0.0961253	0.0783389	0.085648	0.216509	0.110162	0.0890435	0.0848265	0.0817859	0.0951023	0.0638265	0.0545243	0.0886902	0.0691152	0.0921263	0.089399	0.0389371	0.0749868	0.0758103	0.0596488	0.0794558	0.083139	0.0828448	0.0786467	0.0836029	0.080061	0.0723195	0.0820517	0.0954682	0.0919451	0.0867073	0.0798155	0.0851035	0.0805498	0.0943219	0.0745057	0.0779251	0.0867936	0.0771315
639	Domoic acid	0.46693	227.552	312.144	0.00440258	0.00306362	0.00357026	0.00188809	0.00501719	0.00788075	0.00887088	0.00674935	0.00641783	0.00553642	0.0059786	0.00488734	0.0192886	0.0132936	0.0140344	0.00387217	0.00395814	0.00375757	0.00398697	0.00369656	0.00436147	0.00876962	0.00456492	0.00608658	0.012631	0.00874979	0.010888	0.0195737	0.0236418	0.0192415	0.01612	0.0157764	0.0185689	0.00876201	0.0142591	0.00930863	0.011272	0.010384	0.0106094	0.0112152	0.00670786	0.00806053	0.0217949	0.0162092	0.0145411
640	Galactosylsphingosine	0.466654	451.122	462.353	0.00331345	0.00366855	0.00189615	0.00362438	0.00325848	0.00339097	0.00343282	0.00322019	0.00334234	0.00339514	0.00342351	0.00331353	0.00327625	0.00333977	0.00169521	0.00333667	0.0030238	0.00302058	0.00299151	0.00323195	0.00318062	0.00357777	0.00389576	0.00305184	0.00300513	0.0033166	0.0030925	0.00329968	0.00361065	0.0027177	0.0035167	0.00327867	0.00329295	0.00314144	0.00304419	0.00374185	0.00300774	0.00308672	0.00333023	0.00327325	0.00308758	0.00301928	0.00308688	0.00297002	0.00321486
641	(2S,4S,6S)-2-[2-(4-Hydroxy-3-meyhoxyphenyl)ethyl]tetrahydro-6-(4,5-dihydroxy-3-methoxyphenyl)-2H-pyran-4-ol	0.466149	300.388	391.176	0.00933129	0.00979793	0.012009	0.00576659	0.00415991	0.00662327	0.0139241	0.0136486	0.0135824	0.0136303	0.0104177	0.00975089	0.0109821	0.00587994	0.0122047	0.00775985	0.00540646	0.0053019	0.00303803	0.00577589	0.00707671	0.00797463	0.00253087	0.00839863	0.00406077	0.00374263	0.00849595	0.00813489	0.0115888	0.00605405	0.00556619	0.00886098	0.0108819	0.0032158	0.00969939	0.00984715	0.00782152	0.00586188	0.0106254	0.00692765	0.0115302	0.0107133	0.00944011	0.00838715	0.00479982
642	(2R)-6,8-Diglucopyranosyl-4',5,7-trihydroxyflavanone	0.465323	279.396	597.171	0.0361409	0.0478538	0.0511471	0.0446621	0.0339967	0.028152	0.0335151	0.0292264	0.0232051	0.0293995	0.0355124	0.039223	0.0353582	0.0396842	0.0425673	0.0319398	0.0305009	0.031108	0.0327617	0.0243857	0.029578	0.0329817	0.0189381	0.0277237	0.0378498	0.0300611	0.0346308	0.0451503	0.0456217	0.0373461	0.0387586	0.0415749	0.041909	0.0228176	0.0280101	0.0256681	0.0286556	0.0255288	0.0250072	0.0292398	0.0431814	0.0341689	0.0375302	0.0341349	0.0331585
643	Thiamine	0.463279	212.705	265.118	0.141081	0.198557	0.218347	0.260286	0.108187	0.321568	0.206305	0.198414	0.338626	0.378983	0.313227	0.15678	0.225132	0.277696	0.203953	0.185838	0.275634	0.188546	0.108358	0.11216	0.100552	0.151367	0.0940592	0.148377	0.0582623	0.0630375	0.085904	0.131316	0.186669	0.0823017	0.142916	0.0892759	0.104198	0.0927494	0.0758283	0.0755104	0.10858	0.113008	0.103429	0.140344	0.2597	0.191503	0.158722	0.149474	0.166447
644	Lithocholic acid glycine conjugate	0.463278	360.406	434.32	0.423162	0.43428	0.279063	0.40002	0.416974	0.411232	0.385298	0.386512	0.381114	0.398477	0.40197	0.40185	0.402244	0.416414	0.282085	0.351248	0.368193	0.368077	0.405381	0.397974	0.385777	0.413085	0.409058	0.404218	0.388003	0.372914	0.377343	0.395797	0.418499	0.368739	0.372867	0.377977	0.389756	0.365304	0.395687	0.42334	0.386578	0.399626	0.387825	0.397715	0.424329	0.394846	0.385122	0.343404	0.401809
645	N-Acetyl-L-tyrosine	0.462318	152.558	224.092	0.00127685	0.00177774	0.00172387	0.00159811	0.001519	0.00208825	0.00238545	0.00254095	0.00159399	0.000992909	0.00178145	0.00242812	0.0026521	0.00564698	0.00287211	0.00126425	0.00112915	0.00115548	0.0016065	0.00142106	0.00137668	0.00409915	0.0020669	0.00503361	0.00331012	0.00224716	0.00232396	0.00174229	0.00394982	0.002687	0.00183684	0.00131367	0.00301722	0.00368704	0.00295287	0.002088	0.00263058	0.00313789	0.00363852	0.0024701	0.00293191	0.00312812	0.00368488	0.00287103	0.00310096
646	Betonicine	0.461827	188.037	160.097	0.0208114	0.0235538	0.0223318	0.0270902	0.0178678	0.0244335	0.0164963	0.0199629	0.0295756	0.0270917	0.0311832	0.0204816	0.0220674	0.0244577	0.0022503	0.016544	0.0206666	0.019258	0.0199139	0.0209285	0.0185406	0.0216902	0.0166317	0.0344663	0.00260179	0.0155493	0.0164721	0.0123043	0.0144712	0.0104228	0.0129463	0.0121471	0.0123015	0.0162661	0.0192035	0.0195829	0.0185485	0.0233246	0.0218756	0.0204063	0.041877	0.0284751	0.0235836	0.0247859	0.0334604
647	Elaidic acid	0.459993	604.689	283.263	0.100853	0.0234744	0.0163739	0.0250475	0.0257523	0.026366	0.0372306	0.0676548	0.00936265	0.0207073	0.0506625	0.0246401	0.0117377	0.0615518	0.0281325	0.0193009	0.0107143	0.0494808	0.0374989	0.0236344	0.0238025	0.0399929	0.0312558	0.0273777	0.0175025	0.0307562	0.0413013	0.00541733	0.047861	0.0417887	0.0478793	0.067365	0.0320156	0.0242532	0.0227968	0.0112277	0.034194	0.0178446	0.00621232	0.0409817	0.0153737	0.0160921	0.0662152	0.0142408	0.0863615
648	Naringenin 8-C-(2''-rhamnosylglucoside)	0.459394	285.007	581.176	0.0428011	0.0424431	0.049442	0.0516792	0.0322315	0.0201228	0.0497948	0.024317	0.0424771	0.0516066	0.0289143	0.0353918	0.032954	0.0287872	0.0351646	0.0257051	0.0230251	0.0231964	0.0279416	0.0218026	0.0232506	0.0306021	0.0154056	0.0283733	0.0396137	0.0315042	0.0339552	0.042321	0.0445254	0.0349035	0.0342395	0.0486448	0.0339214	0.0211749	0.0256168	0.0286619	0.0242926	0.0375942	0.0376649	0.0214245	0.0332186	0.0230731	0.0395327	0.032749	0.0348023
649	6-Methyl-2-methylene-6-octene-1,3,8-triol	0.459229	349.898	187.133	0.00806203	0.00938885	0.0119045	0.00928225	0.00883804	0.0127346	0.0126187	0.0138664	0.0124509	0.0149012	0.0112172	0.00917298	0.00908564	0.0105007	0.0119812	0.0089223	0.00717312	0.00938534	0.0113284	0.0124566	0.0106606	0.00674567	0.00386348	0.00669609	0.0144001	0.0106514	0.0125435	0.00718363	0.0074969	0.00630907	0.00806734	0.00808126	0.00847477	0.00708941	0.00963502	0.00705329	0.00769015	0.00672379	0.00572293	0.0132851	0.0171736	0.010837	0.0112953	0.0130293	0.0110127
650	1-(3-Aminopropyl)-4-aminobutanal	0.457633	784.317	145.133	0.0463877	0.0487115	0.0514002	0.0472307	0.0437191	0.0451628	0.0429687	0.047652	0.0460021	0.0509823	0.0452402	0.0459909	0.043987	0.0452263	0.0466954	0.0432852	0.0420437	0.0421611	0.0439492	0.0429775	0.0447557	0.0484123	0.0287817	0.0477804	0.0428571	0.0335266	0.0384796	0.0424889	0.0447828	0.0415758	0.0414582	0.042696	0.0416364	0.0440327	0.0484539	0.0495003	0.0434967	0.0433263	0.0423216	0.0425255	0.0530544	0.0442675	0.0469847	0.0472603	0.0445783
651	1-Isothiocyanato-7-(methylsulfinyl)heptane	0.453507	131.019	220.082	0.0120828	0.00635378	0.00584562	0.0128066	0.0172246	0.00785654	0.00782787	0.00653724	0.0119265	0.00961243	0.00568393	0.0173962	0.00531774	0.00774439	0.00940437	0.0104482	0.00912352	0.00583455	0.00377204	0.00605037	0.0070356	0.0240403	0.0122723	0.0139234	0.00600644	0.00549324	0.00291666	0.00361536	0.00106088	0.00305477	0.00481976	0.00436337	0.00267199	0.00521252	0.00252904	0.00525754	0.00794678	0.00493378	0.0041622	0.00727059	0.00571176	0.0132	0.0058679	0.0032613	0.00250914
652	Acetylhomoserine	0.453368	53.2729	162.076	0.0113239	0.0972588	0.0330974	0.0920383	0.0820655	0.10699	0.102706	0.0853708	0.0876843	0.104632	0.105468	0.0757092	0.0598581	0.0797863	0.0711373	0.0964363	0.0875725	0.0871149	0.115379	0.094312	0.0986178	0.0800451	0.0405202	0.070354	0.0570958	0.0553849	0.00959465	0.08763	0.106674	0.060635	0.0657007	0.0732104	0.0599612	0.102777	0.0774032	0.0761776	0.022426	0.109369	0.119811	0.0810933	0.098281	0.075019	0.0607569	0.0990576	0.0795311
653	1,5-Bis(4-hydroxy-3-methoxyphenyl)-1,4-pentadien-3-one	0.452904	199.008	327.118	0.27691	0.226105	0.22137	0.212736	0.306356	0.11017	0.110531	0.0931286	0.0931117	0.117375	0.00189599	0.238683	0.262488	0.335086	0.294407	0.127219	0.109021	0.118609	0.201752	0.20188	0.196833	0.459763	0.358112	0.521678	0.222993	0.154867	0.179075	0.150981	0.156955	0.135072	0.151679	0.142994	0.13444	0.210437	0.206695	0.00157982	0.197346	0.227603	0.229791	0.133634	0.293688	0.206368	0.219233	0.245455	0.225721
654	5,7-dihydroxy-2-(4-hydroxy-3-methoxyphenyl)-3-{[3,4,5-trihydroxy-6-(hydroxymethyl)oxan-2-yl]oxy}-4H-chromen-4-one	0.452551	99.2529	501.106	0.0217731	0.0320326	0.0339697	0.0306488	0.0247517	0.0573109	0.0548356	0.0481129	0.0420917	0.0524247	0.0531852	0.0249662	0.0260475	0.0337178	0.0287033	0.0390905	0.0339201	0.0425254	0.034294	0.0355095	0.0376511	0.0330676	0.0213309	0.0328491	0.0273207	0.0226041	0.025032	0.031724	0.0398517	0.0334705	0.0358807	0.0369263	0.0402543	0.0379652	0.0426307	0.0412323	0.0371896	0.0443843	0.0456705	0.0338912	0.0339311	0.0378118	0.0315235	0.0373109	0.0317786
655	N-Methylcalystegine C1	0.44939	51.1611	206.102	0.0191832	0.0211898	0.0388824	0.0445305	0.0185429	0.0239532	0.0219833	0.0169602	0.0577611	0.0219333	0.0257453	0.0283424	0.023788	0.0379183	0.0242203	0.0181177	0.0177409	0.0193538	0.0186765	0.0203181	0.0182766	0.0218891	0.0198165	0.0202094	0.0212401	0.0152413	0.0207851	0.0248342	0.0243127	0.023417	0.0234096	0.0215319	0.0258642	0.0253101	0.0299865	0.0306968	0.0321422	0.0251993	0.0300953	0.0221743	0.0354746	0.0203294	0.0168691	0.0241435	0.0228495
656	7Z-tetradecenoic acid	0.448094	506.982	227.2	0.00552047	0.00676207	0.00718532	0.00718078	0.00371519	0.00556383	0.00287305	0.0030878	0.00303953	0.00350213	0.00356611	0.00526236	0.00374817	0.00343581	0.00332496	0.00242535	0.00262385	0.00222583	0.00244889	0.00292798	0.00245279	0.00345995	0.00194765	0.00285039	0.00391653	0.0021301	0.00262622	0.00314247	0.00295269	0.00289693	0.00310749	0.00281653	0.00300632	0.00299001	0.00351009	0.00335541	0.00295967	0.00258191	0.00299597	0.0029057	0.00345049	0.00273814	0.00313832	0.00315794	0.0036438
657	Resveratrol	0.447584	310.226	229.086	0.00304392	0.0059141	0.00607789	0.00580697	0.0037886	0.00369099	0.00389904	0.00356872	0.004203	0.00402683	0.00372443	0.00378915	0.00428397	0.00470858	0.00474182	0.00567888	0.0060324	0.00593237	0.00478596	0.00463905	0.00472757	0.00471906	0.00242197	0.00359783	0.00372861	0.00310274	0.00361554	0.00518697	0.00632164	0.0049982	0.00523688	0.00619025	0.00498747	0.00450665	0.00544768	0.00519044	0.00390182	0.00421124	0.00410607	0.00412619	0.00456117	0.00441028	0.0043902	0.00415024	0.00390163
658	Ethyl acetoacetate	0.447257	843.45	131.07	0.0559486	0.0625315	0.0341806	0.0566107	0.0607043	0.137392	0.0584769	0.0677032	0.0481583	0.0576929	0.052458	0.0576046	0.0580705	0.114488	0.068192	0.0505915	0.047989	0.0457626	0.0503259	0.00564628	0.0607811	0.0579485	0.0443892	0.0494747	0.0515936	0.0381882	0.0451533	0.00434999	0.049612	0.049093	0.051161	0.12611	0.0404367	0.0507286	0.140359	0.0284308	0.0465779	0.0525576	0.0633168	0.0463841	0.0273446	0.0504843	0.109711	0.0199508	0.0246907
659	5'-O-Desmethyl omeprazole	0.446328	191.554	332.111	0.015597	0.013776	0.0129598	0.0124265	0.0142846	0.00834098	0.008801	0.00685244	0.00859232	0.00900213	0.00905214	0.0165637	0.0131421	0.0131624	0.012486	0.00939644	0.00988313	0.0110333	0.0131711	0.013845	0.0131844	0.0111046	0.00678631	0.0115427	0.0132145	0.00924829	0.0131034	0.0105867	0.0114969	0.00879303	0.0107184	0.00795511	0.00929943	0.0125271	0.0156759	0.0160023	0.0120351	0.0120529	0.0104825	0.00736184	0.00956986	0.00737827	0.00859985	0.0108842	0.00951335
660	6-Hydroxymelatonin	0.446163	244.515	249.122	0.0153612	0.0185191	0.0161404	0.015812	0.013328	0.0201381	0.0128576	0.0127158	0.00407159	0.0156852	0.0163103	0.0144412	0.0207645	0.0230017	0.0243206	0.0077249	0.00892672	0.00750033	0.00801846	0.00669578	0.00234289	0.0304679	0.0184226	0.0316781	0.0104258	0.00799839	0.00882304	0.0115692	0.0121686	0.00855751	0.0103792	0.00842319	0.00965813	0.00758993	0.00740905	0.00730921	0.0100408	0.0126774	0.0109925	0.0141397	0.0308587	0.0193617	0.0148096	0.0144396	0.0174934
661	Rutacridone	0.442522	230.675	308.13	0.00783073	0.00686723	0.00649722	0.00719806	0.00762763	0.00826239	0.0075538	0.00689329	0.00785859	0.00833789	0.00721074	0.00827532	0.010396	0.0127588	0.0125347	0.00481847	0.00523842	0.00467196	0.00579067	0.00479939	0.00596957	0.0143872	0.00947702	0.0149702	0.00626717	0.00345548	0.0044845	0.00635678	0.00771344	0.0056362	0.00613111	0.00511108	0.00575436	0.00463963	0.00528147	0.005027	0.00667211	0.00790068	0.00797561	0.00665486	0.00964559	0.00831247	0.00690251	0.00702641	0.00704816
662	Muzanzagenin	0.442356	308.529	443.272	0.0976887	0.155618	0.0985935	0.13384	0.0625093	0.121928	0.0337352	0.0347392	0.0297385	0.040608	0.0442685	0.0941796	0.08498	0.0634494	0.0381167	0.0304044	0.0200857	0.0168595	0.0252458	0.0259366	0.0322591	0.0694001	0.0446623	0.0548973	0.0425274	0.0288563	0.0645767	0.0442641	0.0502858	0.0404181	0.0219235	0.0197585	0.0263649	0.0225451	0.0403487	0.0475322	0.0272081	0.0378788	0.030248	0.0277914	0.0407393	0.0342461	0.0240515	0.0279112	0.0413341
663	1,2-Bis(4-hydroxy-3-methoxyphenyl)ethylene	0.442288	324.351	273.112	0.0111684	0.0158729	0.0158986	0.0133696	0.0132243	0.0160706	0.0185853	0.0156085	0.0196776	0.0257304	0.022051	0.0120947	0.0125008	0.0117127	0.0142868	0.0136105	0.0128904	0.013453	0.0142139	0.0134848	0.0144119	0.0129858	0.00786336	0.0108133	0.0123417	0.00927094	0.0114992	0.0153119	0.01895	0.0156372	0.0150603	0.0167643	0.0158436	0.0160174	0.0185542	0.0178432	0.0114769	0.0122593	0.0112226	0.01791	0.0195518	0.0158895	0.0160192	0.0156024	0.0142349
664	Taraxinic acid glucosyl ester	0.441974	336.11	425.174	0.0176402	0.0134224	0.012626	0.0132258	0.0200149	0.0147578	0.0210632	0.0192284	0.0183364	0.0192193	0.0184864	0.0173531	0.0145519	0.0166788	0.0176581	0.0173682	0.0169546	0.0211557	0.0236607	0.0229078	0.0267804	0.0210571	0.0124281	0.0121739	0.0148774	0.0108135	0.01361	0.0152444	0.0152602	0.0122906	0.0165253	0.0112164	0.0141498	0.0194273	0.0194959	0.0220178	0.0168704	0.0190414	0.0191181	0.02106	0.0227609	0.016198	0.020936	0.0183912	0.0147383
665	Scopoletin	0.441304	199.55	193.05	0.00698518	0.00589925	0.0089379	0.00616728	0.00612759	0.00547415	0.00503725	0.00625331	0.00783319	0.00580515	0.00621795	0.00639821	0.00675463	0.00483205	0.00782095	0.00609315	0.00702269	0.00592167	0.00697728	0.0050599	0.00772788	0.00632072	0.00345338	0.00518755	0.00866163	0.00653827	0.00596562	0.00816996	0.00627715	0.00601749	0.00653769	0.00755657	0.00644617	0.0155253	0.00823906	0.00805358	0.00706073	0.00699827	0.00733396	0.00636123	0.00759451	0.0059082	0.00559549	0.00769537	0.00503174
666	5,7-Dihydroxy-6,8-dimethylflavanone	0.438282	101.409	285.108	0.00444482	0.00554104	0.00523188	0.004483	0.00522518	0.00631071	0.00738921	0.00862808	0.00531471	0.00652457	0.0059695	0.00635499	0.00545866	0.00377284	0.00605796	0.00675972	0.00598643	0.00657817	0.00718136	0.00761056	0.00798789	0.00718129	0.00633389	0.00692527	0.00700277	0.00364389	0.00370614	0.00219536	0.0060141	0.0059568	0.00553027	0.00510379	0.00590113	0.00615782	0.00860638	0.00678637	0.00826974	0.00750354	0.00711511	0.00660716	0.00659142	0.00881315	0.00572278	0.00723306	0.00708089
667	Alpha-CEHC	0.434898	202.49	317.121	0.0577307	0.0740896	0.0816988	0.0654237	0.061027	0.054701	0.0527949	0.0496245	0.0424684	0.0506389	0.0465083	0.0699234	0.0572047	0.0609085	0.0600988	0.0679527	0.0599261	0.0712291	0.0651071	0.0617343	0.0662692	0.0631266	0.0357335	0.062491	0.0593531	0.0485153	0.0571433	0.0678361	0.0717786	0.0650368	0.0669637	0.0692313	0.0694068	0.0662488	0.0799834	0.0716322	0.0658592	0.0651854	0.0619665	0.0445995	0.0452367	0.0388962	0.0480305	0.0486235	0.0437496
668	Acetoacetic acid	0.434894	165.357	85.0283	0.0369603	0.0313824	0.0303738	0.0314834	0.0309578	0.0384029	0.0413605	0.0363524	0.0323717	0.0406141	0.038351	0.0392109	0.0283352	0.0343525	0.0283064	0.0457921	0.0465354	0.048092	0.0358203	0.0401447	0.033671	0.0338612	0.0230101	0.0313661	0.0254201	0.0212367	0.02219	0.0228896	0.0282085	0.0234423	0.031206	0.0267411	0.0281911	0.0318025	0.0409474	0.0351093	0.0339457	0.0293871	0.0367632	0.0363594	0.042264	0.0396554	0.0310046	0.0334876	0.0318894
669	Allantoic acid	0.434746	223.926	177.066	0.00716256	0.00689706	0.00623649	0.00544448	0.00729007	0.00623172	0.00663579	0.00610828	0.0072247	0.00753285	0.00795227	0.00737898	0.0073856	0.00740731	0.00730404	0.00560141	0.00526371	0.00582436	0.00634541	0.00668105	0.00546409	0.00877927	0.0063246	0.00928445	0.00498535	0.00395273	0.00519482	0.00556619	0.00513517	0.00452745	0.00467372	0.00443055	0.00445077	0.00568499	0.00689561	0.00617804	0.00475879	0.00423104	0.0050295	0.00828799	0.00936895	0.00831344	0.00870736	0.00805519	0.00830679
670	Assamicain C	0.434285	279.329	917.195	0.00280122	0.0020134	0.00302711	0.00152393	0.00146399	0.00143133	0.00153756	0.00145059	0.00170811	0.0028723	0.00359099	0.00132519	0.00242787	0.00240225	0.00285825	0.00276152	0.00293834	0.00340356	0.00235366	0.00251006	0.00318399	0.00264506	0.00212873	0.00239908	0.00525843	0.0018286	0.00188825	0.00232169	0.00451683	0.00352016	0.00299481	0.00382714	0.00299278	0.00248201	0.00221244	0.00439537	0.00281824	0.00263782	0.0052595	0.00333699	0.00225918	0.0021041	0.00238952	0.00227272	0.0036402
671	Curcumin I	0.42977	331.926	397.165	0.0168016	0.0203953	0.0205283	0.0189039	0.0141685	0.0286081	0.0310202	0.0299368	0.0335876	0.037985	0.00417342	0.015937	0.0188372	0.0207643	0.0205616	0.016964	0.0175506	0.015508	0.0174995	0.0143949	0.0177537	0.0161095	0.0115919	0.0191512	0.0155518	0.0137962	0.0182091	0.0224489	0.022863	0.0178347	0.0177844	0.0178982	0.0201425	0.0137267	0.0183789	0.0177134	0.0167237	0.0168986	0.0185554	0.028502	0.0306409	0.0262142	0.017847	0.0183889	0.0196664
672	Quercetin 3-(2-galloylglucoside)	0.42942	264.322	617.114	0.00164741	0.00428671	0.0037102	0.00252474	0.00253271	0.00325522	0.00575776	0.00352917	0.00497862	0.00580487	0.00463216	0.00283213	0.00295874	0.0027746	0.00427783	0.00304565	0.00235021	0.00490076	0.00390915	0.00415261	0.0032873	0.00287504	0.00114038	0.00269868	0.00392786	0.002652	0.00382765	0.00397065	0.00567681	0.00627205	0.00310384	0.00259385	0.00379753	0.00499286	0.00505373	0.00375581	0.00310474	0.00407559	0.00713221	0.00131279	0.00119782	0.00099921	0.00104461	0.00159339	0.000884074
673	3-Indoleacrylic acid	0.427812	325.627	188.071	0.00321005	0.00433578	0.00451598	0.00418706	0.00309355	0.00317205	0.00376838	0.00339388	0.00306494	0.00301336	0.00324006	0.00301367	0.00356102	0.00348229	0.00386412	0.003746	0.00342567	0.00371977	0.00234654	0.00226323	0.0020996	0.00451408	0.00266738	0.00402259	0.00308608	0.00245292	0.00265882	0.00835428	0.00868325	0.00692853	0.00671703	0.00820092	0.00649281	0.00129677	0.00159517	0.00182806	0.00403147	0.0041439	0.00350069	0.00416677	0.00631158	0.00494426	0.00442959	0.0042381	0.00390397
674	Phenethylamine glucuronide	0.42484	210.507	298.128	0.0016288	0.00106704	0.00149975	0.00102734	0.00129367	0.00275424	0.0027721	0.00254125	0.00300563	0.00214408	0.00233209	0.00152526	0.00477751	0.0030159	0.00342946	0.0014243	0.00129165	0.00199461	0.00176031	0.0017967	0.00218424	0.00131101	0.00113689	0.00148717	0.00682094	0.00486218	0.00499785	0.0064892	0.00776908	0.00687804	0.00483766	0.00529623	0.0061705	0.00444556	0.00489456	0.00471842	0.00478075	0.00487097	0.00307247	0.00349879	0.00187666	0.00446461	0.00378217	0.00672624	0.00454728
675	6'-Methoxypolygoacetophenoside	0.422481	186.944	361.11	0.00756567	0.00420503	0.00438876	0.00358798	0.0083942	0.00210859	0.0016365	0.00312016	0.00202194	0.00239138	0.00214196	0.00876581	0.00573609	0.00592205	0.00612829	0.00684343	0.00606897	0.0076242	0.00672361	0.00699574	0.00708969	0.00598885	0.00284038	0.00508443	0.00939892	0.00674354	0.00852098	0.00607008	0.00623037	0.00586517	0.0101424	0.0121565	0.00985868	0.0114136	0.0110401	0.0114539	0.00505597	0.0106381	0.00556734	0.00238673	0.00298952	0.00255099	0.00451638	0.00479097	0.00426089
676	Suberic acid	0.421534	30.4878	175.096	0.0277634	0.0279167	0.0270634	0.0198748	0.0238729	0.0380881	0.0186541	0.0260566	0.0269102	0.0291087	0.022524	0.00521943	0.0225915	0.044969	0.0512556	0.0282654	0.0191068	0.0278095	0.0250314	0.0294134	0.0369482	0.0254104	0.0171901	0.0236794	0.0289525	0.0139676	0.00761458	0.0183589	0.0338662	0.0254395	0.0298397	0.0208176	0.0256941	0.0271504	0.0272819	0.0337092	0.0357643	0.0238591	0.0218718	0.0320859	0.0364447	0.0202141	0.026009	0.0409215	0.0414807
677	(8alpha,10beta,11beta)-3-Hydroxy-4,15-dinor-1(5)-xanthen-12,8-olide	0.419529	313.116	225.148	0.0188421	0.0164575	0.0192649	0.0154967	0.0167145	0.0191281	0.0205776	0.0192691	0.018078	0.0208248	0.0183145	0.0167117	0.0227796	0.0198518	0.0199026	0.0130403	0.0138462	0.0131388	0.0195578	0.0197354	0.0228394	0.0213925	0.011935	0.01929	0.0198282	0.0141623	0.0183893	0.0180298	0.0182861	0.014519	0.0241834	0.018135	0.0161237	0.0256874	0.024016	0.022425	0.0172011	0.0182425	0.0179155	0.0239843	0.0236048	0.0256015	0.0192264	0.0221983	0.022142
678	Gyrocyanin	0.41943	521.893	297.082	0.00611106	0.00707602	0.00704037	0.00610039	0.00556344	0.00586691	0.00518041	0.00544847	0.00495123	0.00618011	0.00564743	0.00576903	0.0056388	0.0064713	0.00580063	0.00523947	0.00527568	0.00570988	0.00575132	0.00575607	0.00489911	0.00677307	0.00396489	0.00520468	0.00537919	0.00427127	0.00570573	0.00577209	0.00612449	0.00493737	0.0058922	0.00582543	0.0051645	0.00492986	0.00638463	0.00684646	0.00545613	0.00622769	0.00533139	0.00522287	0.00664643	0.00371859	0.00554569	0.00622815	0.00647508
679	Taurocholic acid	0.419377	272.249	516.302	0.0844101	0.138974	0.101667	0.101598	0.0511928	0.0943773	0.0304089	0.0311071	0.0237293	0.0303105	0.0341238	0.0761948	0.0692735	0.0461003	0.0316224	0.0303517	0.0184327	0.0155544	0.0195174	0.0203064	0.028602	0.0625516	0.0418597	0.0408447	0.0354872	0.0274946	0.055537	0.0358317	0.0467344	0.0309588	0.0275869	0.0299328	0.0304565	0.0282962	0.0394418	0.0475467	0.0278698	0.036264	0.0263355	0.026518	0.0378945	0.0284018	0.0234236	0.0297788	0.0366806
680	Catechin 5-glucoside	0.417392	235.741	453.14	0.020048	0.0052386	0.0280877	0.0410287	0.030939	0.0206021	0.0242509	0.0203448	0.0240754	0.0341217	0.0271171	0.0206924	0.025668	0.0266309	0.0386246	0.0272994	0.0297793	0.0275268	0.0276293	0.0251312	0.0279537	0.0243863	0.00229215	0.0231496	0.0213934	0.0171553	0.0372786	0.0200238	0.0242837	0.0218455	0.0450709	0.0249711	0.0254055	0.00490099	0.0320533	0.00203825	0.0242371	0.0266212	0.0240734	0.0173657	0.0284019	0.0224167	0.0207348	0.02294	0.0195688
681	Leucyl-Tryptophan	0.417297	272.817	318.181	0.0145718	0.0220233	0.0129216	0.0188662	0.0153117	0.0127613	0.0120528	0.0194608	0.017602	0.0228369	0.0225898	0.0151093	0.0219423	0.0191922	0.0193889	0.00876409	0.0188588	0.0200884	0.0100254	0.0177822	0.0144875	0.0124283	0.00493479	0.010755	0.0132267	0.00722392	0.0123095	0.0196157	0.0218835	0.0178503	0.0200277	0.0196189	0.0185013	0.0184653	0.0128794	0.0240571	0.0122562	0.0215093	0.0135826	0.0163752	0.0197371	0.0157647	0.0173938	0.0153513	0.0168123
682	Hydroxytanshinone	0.417219	310.127	311.127	0.00696513	0.00836127	0.00915443	0.0083215	0.00830142	0.0105414	0.00924852	0.0116881	0.000750007	0.0134302	0.00979769	0.00687793	0.00603898	0.00639857	0.00723492	0.00747984	0.00724334	0.00632625	0.00660443	0.005563	0.00634564	0.0083615	0.00402146	0.00565838	0.00704126	0.00605759	0.00585013	0.00764018	0.00903121	0.00545176	0.00748714	0.00715037	0.00712077	0.00710163	0.00863498	0.0096541	0.00698205	0.00746502	0.00686573	0.00793309	0.00753378	0.00759243	0.00582781	0.00686047	0.00693568
683	Dihydro-alpha-santalic acid	0.415736	296.455	237.185	0.0155555	0.0157719	0.0206812	0.0152946	0.0136229	0.0126046	0.0142667	0.0274743	0.0215806	0.0158385	0.0161404	0.0131269	0.00901389	0.0116116	0.014271	0.0149584	0.0136557	0.0131144	0.00992041	0.0107133	0.0123136	0.00912226	0.00769554	0.0154377	0.011368	0.00933552	0.0120669	0.0154389	0.0170837	0.0150591	0.0172409	0.0172028	0.0161927	0.0179419	0.0183905	0.017918	0.0193682	0.0211503	0.0231187	0.0128159	0.0233572	0.0123898	0.00968149	0.0116303	0.011487
684	6-Epi-7-isocucurbic acid glucoside	0.413006	364.193	375.202	0.00320295	0.00331544	0.00334485	0.00544071	0.00466282	0.00849283	0.00504827	0.00612968	0.00754017	0.01059	0.00800088	0.00440129	0.00300541	0.00488934	0.00412193	0.00594215	0.00252045	0.00253496	0.00265481	0.00240821	0.00212108	0.00952783	0.00802574	0.012166	0.00339208	0.00192057	0.00262059	0.00337173	0.00393849	0.00359685	0.00406074	0.00439175	0.00323704	0.00208936	0.00369808	0.00301613	0.00241644	0.00317282	0.00298428	0.00424287	0.0083733	0.00579763	0.00424438	0.00537065	0.00512339
685	Taxiphyllin	0.412895	168.079	312.108	0.00613711	0.00521203	0.0062469	0.00461554	0.00572355	0.00372366	0.00436642	0.0032982	0.00341556	0.00373931	0.00381563	0.00583807	0.00284112	0.00395001	0.00390179	0.00516772	0.0052705	0.00554828	0.00425051	0.00385452	0.0042955	0.00459306	0.00327031	0.00492034	0.00444201	0.00283652	0.00414019	0.00416287	0.00488005	0.00417904	0.00531786	0.0055982	0.00506171	0.00355546	0.00452943	0.00453762	0.00539652	0.00501049	0.00486686	0.00444025	0.00416466	0.00394265	0.00397294	0.00512646	0.00386775
686	(Â±)-Flufenprox	0.41215	345.312	451.138	0.230546	0.339085	0.427233	0.2565	0.397218	0.335676	0.350011	0.363172	0.299437	0.339252	0.297888	0.307108	0.236214	0.299011	0.197244	0.393863	0.430977	0.375467	0.287424	0.248381	0.351265	0.265222	0.102962	0.21135	0.272108	0.152579	0.244782	0.247018	0.315877	0.259438	0.317374	0.386038	0.363437	0.346605	0.316434	0.3849	0.202706	0.211456	0.219386	0.178804	0.213934	0.321713	0.246278	0.230308	0.184887
687	Triethylamine	0.409416	778.045	102.128	0.107088	0.116334	0.145907	0.105864	0.107965	0.11278	0.0964316	0.116818	0.0785168	0.103519	0.0995531	0.100075	0.10076	0.101307	0.0978489	0.0966729	0.0981827	0.0944532	0.10371	0.107315	0.0915971	0.0898074	0.0649626	0.114616	0.0927394	0.0592514	0.08942	0.102356	0.101167	0.107127	0.0890478	0.102266	0.0909484	0.103233	0.101851	0.110167	0.0927981	0.0923583	0.0967795	0.0944182	0.145231	0.0890747	0.0874346	0.104381	0.105
688	9,13-Dihydroxy-4-megastigmen-3-one 9-glucoside	0.408293	268.996	389.217	0.0711244	0.0526348	0.0632147	0.0264059	0.0215639	0.135822	0.119591	0.107024	0.178574	0.121273	0.128121	0.0577499	0.130015	0.0898221	0.00441784	0.035973	0.0381765	0.000858037	0.0571191	0.0653412	0.0685427	0.0739929	0.0477722	0.0649167	0.0336605	0.0704157	0.0760955	0.0613241	0.0560348	0.0510948	0.0254969	0.0438036	0.0439148	0.0905046	0.10145	0.0908065	0.0701765	0.0765187	0.0681711	0.0850463	0.141612	0.112733	0.0950795	0.103923	0.104645
689	Eugenyl benzoate	0.405856	172.805	269.103	0.00140862	0.00159515	0.00175237	0.00115475	0.00163037	0.00284119	0.00302528	0.00346062	0.00249673	0.00259843	0.00289299	0.00174304	0.00182976	0.00159982	0.00149605	0.0021868	0.00193508	0.00185778	0.00128317	0.00173573	0.00136459	0.00121271	0.0017135	0.00426597	0.00129997	0.00117606	0.00120938	0.00183362	0.00220076	0.00190047	0.0012951	0.00182661	0.00189772	0.00217505	0.00277577	0.00265522	0.00125071	0.00201441	0.00223453	0.00194832	0.00182712	0.00214278	0.00142674	0.00224525	0.00162867
690	Veranisatin B	0.404892	218.127	357.118	0.00641266	0.00629797	0.008561	0.00577154	0.00521021	0.00897612	0.0096045	0.0101776	0.00981416	0.0133654	0.0103307	0.00427532	0.0097159	0.00910175	0.00772168	0.00640012	0.00627011	0.00621246	0.00836074	0.0086772	0.00956291	0.00420891	0.00137175	0.00457911	0.00507903	0.00522494	0.00577139	0.00694349	0.00665273	0.00568936	0.00577341	0.00555372	0.00642339	0.00677694	0.00814226	0.00762279	0.00590242	0.00595588	0.00614885	0.00837562	0.00910171	0.00782135	0.00779151	0.0082601	0.00882288
691	Sarmentosin	0.403838	101.414	276.108	0.00198982	0.0013175	0.00644571	0.00174121	0.00540339	0.00275626	0.00440736	0.00782019	0.00263003	0.00569647	0.00249845	0.00267062	0.00350772	0.00159089	0.00185291	0.00270905	0.0019731	0.00331929	0.00216948	0.00265793	0.00505106	0.00207277	0.00367596	0.00199039	0.00255723	0.0019322	0.00375904	0.00173068	0.00410423	0.00137509	0.00205777	0.00302863	0.00308672	0.00378815	0.00263824	0.00132712	0.00548174	0.00282794	0.00321334	0.00429546	0.00147662	0.00428251	0.00126923	0.0023047	0.00157988
692	7-Methoxycoumarin	0.402537	388.108	177.055	0.00196302	0.00231374	0.00210254	0.00189554	0.00206736	0.00313979	0.00427498	0.00348832	0.00566188	0.00518677	0.00533511	0.00248039	0.00235793	0.00263504	0.00305746	0.00184834	0.00184053	0.00213834	0.00215596	0.00190605	0.00205335	0.00219696	0.00126179	0.00168128	0.00248287	0.00208974	0.00223127	0.00282439	0.00294548	0.00233219	0.00223587	0.00231077	0.00255048	0.0028498	0.00325936	0.00396562	0.00186226	0.00225384	0.00204855	0.00368764	0.00428057	0.00399019	0.00328058	0.00357408	0.002967
693	Pteroside B	0.399655	94.8316	381.186	0.00896794	0.00585813	0.010559	0.00678936	0.0104892	0.00312101	0.00491074	0.00296348	0.0048569	0.00502437	0.0026105	0.00712168	0.0108494	0.00697449	0.00647781	0.00939779	0.00870044	0.0103975	0.0135866	0.008008	0.0125345	0.0161743	0.0100062	0.0133313	0.00987398	0.00672026	0.00865218	0.00825908	0.0102585	0.0106877	0.00454438	0.00842847	0.00812687	0.00837973	0.00747219	0.00661741	0.0128069	0.0150072	0.0137057	0.00612823	0.00868182	0.00822177	0.012013	0.00772129	0.00928431
694	Norbixin	0.399121	286.677	381.202	0.0205366	0.0233723	0.0237632	0.0251521	0.0158575	0.0244695	0.0186486	0.0186208	0.0230042	0.0302261	0.0348023	0.0232207	0.0162534	0.0151484	0.0133045	0.0261583	0.0244148	0.0285976	0.0175506	0.0237106	0.0205452	0.0147636	0.00725199	0.0116142	0.0143266	0.0109566	0.012942	0.0126285	0.0136659	0.0116142	0.0178631	0.0132491	0.0138265	0.0125132	0.014433	0.0123366	0.0174637	0.0140958	0.0167344	0.0226788	0.0218033	0.0296945	0.0141882	0.0122635	0.0134623
695	N-Methyl-1-deoxynojirimycin	0.398001	51.3747	178.107	0.0401379	0.0346929	0.0347561	0.0271598	0.0360525	0.0430187	0.0367169	0.032495	0.0365849	0.0402207	0.0463582	0.0375789	0.0195834	0.019759	0.0210032	0.0211257	0.0232618	0.0233332	0.0256384	0.0274881	0.0266356	0.0201745	0.0111906	0.0167417	0.0193293	0.014054	0.0218418	0.021866	0.0260754	0.0176372	0.0182649	0.0165901	0.018459	0.0299731	0.0352033	0.0343867	0.029564	0.0271399	0.0219854	0.0269492	0.0296966	0.0246061	0.018006	0.0222661	0.0245935
696	Koenigicine	0.396611	226.647	324.155	0.00850013	0.0108303	0.00893345	0.00815377	0.00813258	0.0144426	0.0124557	0.0112165	0.0122947	0.0120999	0.0105257	0.00750696	0.0131791	0.0183977	0.0182158	0.00746561	0.00681345	0.00594125	0.00862742	0.0075852	0.00706697	0.0241165	0.0158958	0.0207052	0.00604401	0.00449822	0.0061617	0.0139573	0.0139414	0.0118284	0.0112944	0.00987568	0.00879363	0.0105597	0.00886094	0.0095003	0.0114015	0.0131238	0.0134623	0.00837307	0.0141718	0.0106035	0.0111038	0.0128276	0.0102181
697	12-Hydroxy-8,10-octadecadienoic acid	0.396394	576.144	297.242	0.0478717	0.0494511	0.0456161	0.0419358	0.0386063	0.0398239	0.03252	0.0344384	0.0305998	0.0447835	0.0389651	0.0423689	0.0476411	0.0372711	0.0422284	0.0253438	0.039144	0.0362141	0.0345829	0.0419123	0.0376595	0.0275597	0.0295172	0.0380349	0.0412843	0.0317567	0.0680584	0.0242154	0.0228032	0.0346899	0.0410157	0.0424701	0.0249733	0.040364	0.027819	0.0468422	0.0350732	0.0202684	0.0381908	0.0376595	0.0468656	0.0361062	0.0369233	0.0421568	0.0405741
698	2-(Ethylamino)-4,5-dihydroxybenzamide	0.393837	74.083	197.09	0.665152	0.598683	0.705683	0.574159	0.680289	0.559108	0.492059	0.491971	0.446548	0.667193	0.559549	0.525197	0.583389	0.578488	0.589706	0.545978	0.563926	0.542081	0.591294	0.524834	0.594283	0.623682	0.382094	0.624292	0.582971	0.513249	0.525521	0.543747	0.584608	0.513815	0.493622	0.549444	0.530457	0.547477	0.627211	0.619742	0.493955	0.620902	0.568041	0.551031	0.687027	0.599796	0.5355	0.58585	0.526868
699	4-Ethyl-2-hydroxy-3-methyl-2-cyclopenten-1-one	0.387375	250.384	141.091	0.0105863	0.0135386	0.0186946	0.0153316	0.00963585	0.0201695	0.0191817	0.0228994	0.0162932	0.0226897	0.0179888	0.0112426	0.0098304	0.0109445	0.01258	0.0120648	0.0117067	0.0117303	0.00593651	0.0122513	0.0110326	0.00604604	0.00242079	0.00426707	0.014836	0.0106202	0.0122851	0.0103788	0.00979525	0.00832866	0.00797583	0.00522136	0.00797048	0.00907374	0.00778906	0.00629697	0.0101532	0.00938343	0.00886577	0.0173593	0.0180709	0.0133094	0.0101498	0.0109988	0.011356
700	Arnamiol	0.38708	109.35	451.192	0.00135173	0.000892167	0.00039318	0.00109152	0.00153777	0.000986991	0.00151446	0.00156446	0.00122847	0.000991151	0.000677203	0.00170394	0.00108982	0.000841115	0.000575296	0.00100069	0.000923644	0.00105576	0.00121643	0.00128798	0.00129052	0.00137253	0.000400701	0.000672072	0.000885556	0.000630448	0.00107464	0.000865708	0.00147249	0.00146652	0.00153615	0.00151974	0.00151881	0.00196526	0.00122477	0.00179294	0.00122626	0.00171827	0.00124125	0.000604716	0.000346068	0.000871734	0.00104627	0.000779495	0.000541373
701	Bismahanine	0.381793	351.286	693.381	0.00401456	0.00504013	0.00493254	0.00448435	0.0042228	0.00381223	0.00323326	0.00351442	0.00373923	0.00402195	0.00365881	0.00381647	0.00416685	0.00458111	0.00475229	0.00483782	0.00442035	0.00537853	0.00442654	0.00401342	0.00473554	0.00502292	0.00335461	0.00380015	0.00546295	0.00363744	0.00469964	0.00487921	0.00575688	0.00451023	0.005964	0.00531133	0.00639083	0.0043169	0.00442415	0.00415361	0.00566644	0.00545658	0.00536531	0.00324865	0.00458026	0.00377625	0.00362506	0.00402565	0.00355154
702	3-O-Acetylepisamarcandin	0.381515	489.796	460.268	0.128299	0.117867	0.132176	0.10496	0.137341	0.0992336	0.0995303	0.123431	0.128024	0.150021	0.145354	0.109618	0.131538	0.123369	0.134898	0.125426	0.137712	0.133658	0.139814	0.146822	0.128591	0.155063	0.0844851	0.120755	0.141024	0.106835	0.121421	0.150667	0.12889	0.115601	0.132907	0.211163	0.125902	0.142702	0.15233	0.179347	0.128455	0.129284	0.132777	0.130618	0.225629	0.141157	0.149067	0.21693	0.144462
703	2-(3-carboxy-3-(trimethylammonio)propyl)-L-histidine	0.380259	255.116	300.181	0.0159071	0.0096639	0.0140718	0.00912336	0.0129614	0.00533401	0.0036911	0.00529381	0.00457966	0.00615286	0.00557603	0.0125674	0.0170511	0.0138538	0.0116784	0.0108011	0.0124474	0.0101662	0.012208	0.0127556	0.013205	0.0152364	0.00752698	0.0136246	0.0148083	0.0110405	0.0131223	0.0126309	0.0138427	0.0119855	0.0115569	0.0105792	0.0114048	0.0104148	0.010711	0.0122297	0.0126012	0.0133021	0.0154931	0.00608282	0.0116612	0.00809743	0.0105651	0.00931282	0.0105996
704	4,8 Dimethylnonanoyl carnitine	0.380105	575.297	330.264	0.00625951	0.00663013	0.00794849	0.00648664	0.00655176	0.0060897	0.0059935	0.00585914	0.0060059	0.00732548	0.00570408	0.00602878	0.00653667	0.00619625	0.00718834	0.00582412	0.00551274	0.00599816	0.00607304	0.00581856	0.00630273	0.00654684	0.00406387	0.00663462	0.00602013	0.00435037	0.0060381	0.00631513	0.00671614	0.00531465	0.0056081	0.00636458	0.00573529	0.00559027	0.00639944	0.0066272	0.00605134	0.00676732	0.00552391	0.00554584	0.00786719	0.00584483	0.00596934	0.00665186	0.00620336
705	Verimol F	0.379477	200.737	273.144	0.00922966	0.0106776	0.00907635	0.0157717	0.00675997	0.0090697	0.0107019	0.00735227	0.0122561	0.00958411	0.0110653	0.00944074	0.0138175	0.0131353	0.0124951	0.0049793	0.00853048	0.00525085	0.00488151	0.00498394	0.00492101	0.0134902	0.0101679	0.020338	0.00955455	0.00599423	0.00762848	0.00425846	0.00563085	0.00335357	0.00549684	0.00545389	0.00507825	0.0015292	0.00404456	0.00504094	0.00397396	0.00543161	0.0119222	0.0072334	0.0229361	0.0130944	0.00964669	0.0100374	0.0196615
706	6-O-p-Coumaroyl-1,2-digalloylglucose	0.377341	279.278	631.129	0.00215337	0.00388059	0.00389871	0.00366652	0.00231237	0.00181038	0.00157991	0.001456	0.001998	0.00283098	0.00217979	0.00243414	0.00177581	0.00279607	0.00169378	0.00296402	0.00294539	0.00340387	0.00304599	0.0035112	0.00282175	0.00242689	0.00135803	0.00284207	0.00186397	0.00140549	0.00184177	0.00139789	0.00220296	0.00176816	0.00278901	0.00296968	0.00296393	0.00200736	0.00306435	0.0024664	0.00189626	0.00192068	0.00168488	0.00146684	0.00169342	0.00185644	0.00154622	0.00146641	0.00103629
707	7-Chloro-3,3',4',5,6,8-hexamethoxyflavone	0.37719	221.862	437.107	0.00811768	0.0125931	0.012062	0.00867516	0.00440718	0.0108892	0.0109775	0.0106243	0.013222	0.0119032	0.0142576	0.0070282	0.00808225	0.00766994	0.00785887	0.00829069	0.0106981	0.00890765	0.00780011	0.00649274	0.00900948	0.00537014	0.00400363	0.00491241	0.00634729	0.00523456	0.005221	0.00960486	0.0132705	0.0119594	0.00907892	0.00954653	0.0110457	0.00709303	0.00994527	0.00962828	0.00680871	0.00668466	0.00611643	0.0083258	0.0124377	0.00807763	0.0060998	0.00518851	0.00566357
708	2-Pyrrolidineacetic acid	0.375894	4.1217	130.086	0.149784	1.19862e-05	0.301485	0.296696	0.181584	0.31006	1.05747e-05	0.252577	0.134884	1.17704e-05	0.329205	0.210188	0.378691	0.308521	0.177352	0.187588	0.108481	0.18271	0.234532	0.271992	1.05266e-05	0.150962	0.100117	0.175111	1.06375e-05	8.2083e-06	0.326141	0.239683	0.261845	9.59914e-06	0.192071	1.05057e-05	0.151322	1.00773e-05	1.17517e-05	0.120409	1.03555e-05	0.148555	0.174076	0.325684	0.320041	0.212461	0.264958	1.13868e-05	0.294868
709	Hexahydro-6,7-dihydroxy-5-(hydroxymethyl)-3-(2-hydroxyphenyl)-2H-pyrano[2,3-d]oxazol-2-one	0.375853	190.907	298.092	0.0100469	0.0133973	0.0123115	0.0122602	0.00955796	0.0155432	0.0141019	0.0135586	0.0148804	0.0167542	0.01376	0.010217	0.0149944	0.0209849	0.0176802	0.00799582	0.00729538	0.00765854	0.00992156	0.00991154	0.00816755	0.0253063	0.0162856	0.0244494	0.00943488	0.00652197	0.00914205	0.00954993	0.0102986	0.00972409	0.0106953	0.009824	0.00977917	0.013312	0.0114235	0.00927409	0.011765	0.010207	0.013742	0.0154259	0.0155362	0.0137585	0.0134112	0.0141386	0.0144766
710	(Â±)-Furilazole	0.375014	247.755	278.037	0.0193952	0.0260297	0.0270486	0.0212508	0.0228116	0.0338606	0.0339918	0.0327479	0.0350554	0.0428417	0.0386158	0.0201948	0.0191737	0.0272639	0.0232135	0.0357963	0.03194	0.0325547	0.0277548	0.0298349	0.0271977	0.0291312	0.0185538	0.0282813	0.0170683	0.0154244	0.0177358	0.0235483	0.0247712	0.0237852	0.0282222	0.0327371	0.0277028	0.0272245	0.0289885	0.0297117	0.0265377	0.0265583	0.0251688	0.0274947	0.029952	0.0268378	0.025178	0.0286028	0.0243973
711	Sonchuionoside C	0.374903	302.42	387.201	0.0131235	0.0127316	0.0151798	0.0143822	0.010214	0.00459618	0.00449152	0.00446629	0.00422265	0.0043817	0.00246476	0.0110338	0.0133968	0.0117766	0.012551	0.00919237	0.0100293	0.0115336	0.0135933	0.0129154	0.0140094	0.0104985	0.00688804	0.0108794	0.0160448	0.0123869	0.0158024	0.0138768	0.0148479	0.0113876	0.0135284	0.0124103	0.0141861	0.0113304	0.0148941	0.01338	0.013105	0.0138014	0.0105601	0.00466631	0.00717407	0.00721658	0.0111041	0.0133506	0.0108824
712	2',4',6'-Trihydroxyacetophenone	0.374327	242.451	169.049	0.0449923	0.0710574	0.0699597	0.0524055	0.0451393	0.0723545	0.0697157	0.0751193	0.0776891	0.0806482	0.0789094	0.0491098	0.0507545	0.0464114	0.0617961	0.0625301	0.0641221	0.0565122	0.0477811	0.0385181	0.0453301	0.0370217	0.0213592	0.0311707	0.0450228	0.0357061	0.0406464	0.075419	0.0750536	0.0694536	0.0681208	0.0717274	0.0703645	0.0462171	0.0482162	0.0499362	0.0478975	0.0483954	0.0455295	0.0548536	0.071698	0.0521009	0.03734	0.0421402	0.0371498
713	Pterosin N	0.374324	78.0955	235.128	0.00910578	0.00813266	0.00827367	0.00818843	0.00835715	0.00610913	0.00424632	0.00275585	0.00469036	0.00741264	0.00678679	0.00624839	0.00644984	0.00679954	0.00540439	0.00714676	0.00801183	0.00718266	0.00747011	0.00782736	0.00824482	0.00749969	0.00385147	0.00557908	0.00534916	0.00435368	0.00571075	0.00459532	0.00427211	0.00358102	0.00526142	0.00465425	0.00320776	0.00559087	0.00697323	0.00555998	0.00105522	0.0055164	0.00449923	0.00543341	0.00758276	0.00555474	0.00527903	0.00569011	0.00535088
714	Aegle marmelos Alkaloid C	0.359834	300.137	366.212	0.0482453	0.0782797	0.0795084	0.0647054	0.0511738	0.0523451	0.0670263	0.0634344	0.0619911	0.0691777	0.0585194	0.0482765	0.0369105	0.0368447	0.0418283	0.0489595	0.0486258	0.0523253	0.0353429	0.035947	0.0330194	0.0395923	0.0236732	0.0368355	0.0463885	0.0320093	0.0391178	0.0648511	0.0592994	0.0537028	0.0517733	0.0583139	0.0584769	0.0944346	0.108876	0.118733	0.0439359	0.0909116	0.0464053	0.054957	0.0547293	0.0524119	0.0361022	0.0404523	0.0346361
715	p-Hydroxyphenobarbital	0.355488	200.129	249.076	0.00212567	0.00264015	0.00258289	0.00259436	0.00206488	0.00196735	0.00191546	0.00191274	0.00193471	0.00208227	0.00193404	0.00956176	0.00226678	0.00228504	0.00260099	0.0113835	0.00186781	0.00210798	0.00212613	0.00193125	0.00203733	0.00247216	0.00152004	0.0019064	0.00229804	0.00669759	0.0022656	0.00230641	0.00236564	0.00223492	0.00237121	0.00239154	0.00240123	0.00215781	0.00293266	0.00278804	0.0021863	0.0103224	0.00265244	0.00198398	0.00262271	0.0022672	0.00212451	0.00223255	0.00197854
716	(-)-Gossypol	0.350497	489.754	519.194	0.00248966	0.00201533	0.00228128	0.00236969	0.00323341	0.00177499	0.00252238	0.00307547	0.00423672	0.00419041	0.00447106	0.00249609	0.00424857	0.0041256	0.00364844	0.0033359	0.00310112	0.0033607	0.00448272	0.003894	0.00419672	0.00394514	0.00237903	0.00313299	0.00405824	0.00398008	0.004368	0.00315793	0.00453066	0.00288496	0.00412567	0.00310585	0.00442518	0.00375841	0.00434443	0.00415825	0.00395884	0.00365959	0.00401258	0.00418133	0.00414806	0.00474802	0.00341725	0.00373206	0.00284223
717	N-Acetyl-L-methionine	0.34263	94.8591	192.065	0.00378883	0.00265025	0.0043907	0.00873482	0.00430386	0.00189125	0.00338935	0.00190936	0.00173931	0.00868492	0.00248977	0.00321936	0.00443297	0.00301088	0.00490541	0.00187706	0.00255575	0.00304167	0.00339161	0.00404206	0.00420407	0.00295861	7.01688e-06	0.00298636	0.0172131	0.0116238	0.0127209	0.00501854	0.00598696	0.00590984	0.00307844	0.00603524	0.00536289	0.0086716	0.00870458	0.00829458	0.00888443	0.00981253	0.00952812	0.00434483	0.00337697	0.00340884	0.00497964	0.00639209	0.00431048
718	(E)-8-(3,6-Dimethyl-2-heptenyl)-4',5,7-trihydroxyflavanone	0.300442	489.811	397.201	0.0158416	0.0151548	0.0166724	0.015521	0.018909	0.0132285	0.0148399	0.0182605	0.023097	0.0257933	0.0277076	0.0164903	0.0248351	0.0206816	0.0219731	0.0187173	0.0219359	0.0200322	0.0241156	0.023349	0.0227626	0.0216691	0.0136827	0.020505	0.0239396	0.0194521	0.0245344	0.0227264	0.0223708	0.0202731	0.0232123	0.023771	0.0247092	0.0223341	0.026096	0.0265307	0.0219313	0.0214704	0.0248459	0.0254567	0.0319983	0.0278611	0.0240747	0.0251943	0.0224071
[truncated: 87 more columns]

## Sheet: negative mode
id	MS2 name	MS2 score	rt	mz	C1	C13	C14	C15	C2	C22	C23	C24	C25	C26	C27	C3	C40	C41	C42	C52	C53	C54	C55	C56	C57	C64	C65	C66	C67	C68	C69	C76	C77	C78	C79	C80	C81	C91	C92	C93	C97	C98	C99	C106	C107	C108	C109	C110	C111
1	Maltotetraose	1	56.7306	665.216	0.015393	0.0364788	0.0255429	0.0299726	0.0117024	0.0211927	0.0223967	0.0262195	0.0269045	0.0172262	0.0273445	0.0199764	0.00955099	0.0136878	0.0151047	0.0244129	0.0242077	0.0215381	0.0205859	0.0223601	0.0183691	0.00992523	0.0039803	0.0112585	0.0118307	0.00853305	0.0114952	0.017347	0.0175685	0.0115998	0.0160518	0.0102304	0.0186289	0.0126754	0.0191784	0.0201004	0.0172594	0.0126979	0.0149498	0.0144887	0.0149553	0.016108	0.0076586	0.0158108	0.0164049
2	3-Hydroxydecanoic acid	1	359.81	187.134	0.112794	0.141779	0.1261	0.127271	0.114853	0.135038	0.139558	0.112148	0.15947	0.123458	0.130782	0.219399	0.11294	0.107578	0.113185	0.135524	0.102179	0.129638	0.123966	0.111453	0.127225	0.108052	0.0677237	0.0980785	0.105914	0.0926946	0.113663	0.114376	0.124113	0.110285	0.0942568	0.10902	0.10981	0.110953	0.154028	0.124923	0.10822	0.180839	0.0984036	0.131903	0.143965	0.134368	0.10227	0.114679	0.0979232
3	cis,cis-Muconic acid	1	781.63	141.017	6.29223	7.06368	7.78627	6.0656	6.29206	6.96407	6.65086	6.85784	6.72011	7.46859	7.70251	6.39197	7.11518	6.53061	6.59436	6.53694	6.20082	6.28322	6.02021	6.39053	6.297	6.29827	3.23323	6.00082	5.8769	4.70321	6.44934	6.41305	6.55071	5.92556	6.08649	6.41008	6.27003	6.48777	7.4764	7.17398	6.38698	6.22209	6.59918	6.49648	7.99149	6.47563	6.23654	6.82432	6.3321
4	Glyoxylic acid	1	786.942	72.9932	0.0376109	0.0348012	0.059889	0.0412395	0.0464816	0.0497001	0.0238159	0.0729267	0.0453219	0.0409227	0.0623722	0.0555643	0.0558933	0.075799	0.0369843	0.0477361	0.0456386	0.052698	0.0454937	0.0428052	0.0604877	0.0395569	0.0253029	0.0705533	0.0524479	0.193101	0.0448941	0.0388789	0.10528	0.0986086	0.0590864	0.044501	0.0900468	0.0544361	0.0450302	0.0493973	0.05338	0.0435334	0.0530731	0.074398	0.0578299	0.0525989	0.0446194	0.0420851	0.045786
5	Hydrogen phosphate	1	39.2895	96.9696	2.50352	3.71103	4.55229	2.87858	2.46213	4.66803	2.14946	6.19531	4.44053	4.17613	4.86266	4.176	4.24931	3.51485	2.65884	3.06256	4.1154	3.25091	3.05875	3.29084	3.60898	3.90188	1.72657	3.01559	3.50536	3.23994	3.62251	2.12886	3.18191	2.67348	2.36736	2.52343	3.10561	4.25153	4.97725	5.31611	1.74657	3.41161	4.99939	4.81973	4.39218	4.0969	3.75154	6.55951	4.63745
6	Succinic acid	0.999933	81.5892	117.019	4.6812	5.06037	5.67576	4.15298	4.02441	5.14037	3.83459	5.6153	3.49466	5.65683	5.28728	5.05928	4.52034	4.33826	4.20706	4.77399	4.57308	4.96015	4.0676	4.26325	4.30337	3.81208	2.37229	4.03679	4.93516	3.05113	3.78271	4.24522	4.17517	4.07593	3.82581	4.07406	3.56594	4.61958	5.4615	5.10225	3.34995	4.11231	3.83704	4.00333	5.33412	4.47022	4.19557	4.59561	4.71761
7	Epigallocatechin gallate	0.99975	271.089	457.078	312.048	406.757	556.455	323.544	341.933	435.705	377.834	389.838	427.379	483.222	459.804	421.922	381.368	358.342	533.47	410.57	411.32	399.674	367.852	411.671	367.426	393.62	185.676	329.81	327.515	267.533	453.844	379.758	411.704	367.186	380.968	416.776	560.449	376.695	597.264	449.992	477.606	352.275	474.358	395.956	476.125	398.661	398.979	392.275	468.591
8	4-Hydroxycinnamic acid	0.999737	265.894	163.04	0.46521	0.714356	0.756756	0.612585	0.554737	0.720204	0.780466	1.06306	0.842864	0.830763	0.929698	0.593631	0.426027	0.493222	0.589267	0.736695	0.7008	0.722015	0.622775	0.662539	0.668501	0.592615	0.341055	0.628946	0.479065	0.364599	0.479797	0.967286	0.647867	0.588926	0.66331	0.666725	0.662817	0.851556	0.806769	0.728599	0.710159	0.729487	0.752205	0.522525	0.753271	0.504484	0.470803	0.569507	0.488965
9	2-Hydroxycinnamic acid	0.999724	219.493	163.04	0.636041	0.532556	0.550368	0.447787	0.469672	0.761762	0.833838	1.13958	0.682784	1.2266	0.792883	0.466719	0.570387	0.418838	0.459403	0.5496	0.806206	0.497621	0.578635	0.616028	0.375205	0.394734	0.304456	0.354569	0.437899	0.292359	0.357271	0.518081	0.644554	0.818153	0.533639	0.607602	0.854136	0.444112	0.490376	0.476992	0.48105	0.448624	0.440383	0.772552	0.543061	0.491201	0.525866	0.300237	0.300852
10	3-Galloylquinic acid	0.999617	84.8521	343.066	179.199	208.424	219.291	174.422	185.319	198.164	210.494	200.527	183.522	191.855	189.141	210.421	182.53	195.273	197.518	195.024	178.221	190.096	187.028	200.089	193.976	194.857	107.999	191.277	172.781	134.135	173.839	175.507	200.497	171.631	184.811	198.966	213.849	186.968	218.508	204.16	194.885	173.982	182.662	166.879	202.572	169.126	185.217	205.885	190.785
11	(-)-Gallocatechingallate	0.999494	414.625	457.077	0.620113	0.851199	0.928489	0.376008	0.683592	0.653432	0.797464	0.779966	1.01821	0.934393	1.05273	0.654533	0.755929	0.733068	0.970745	0.55015	0.937905	0.886138	0.477705	0.819836	0.679489	0.75462	0.362729	0.655065	0.670609	0.382243	0.749153	0.920204	0.804471	1.23965	0.836069	2.66527	0.798686	0.794494	1.32187	0.958766	0.691513	0.461831	0.635969	0.767835	1.06932	0.714606	0.84718	0.838513	0.779374
12	Urocanic acid	0.999177	89.507	137.036	0.0367227	0.0429287	0.0614458	0.0396556	0.0398571	0.0639641	0.0731409	0.0586688	0.0531343	0.0587682	0.0576811	0.0382725	0.0529205	0.0466142	0.0479973	0.0411157	0.046654	0.0548872	0.0663603	0.0560284	0.0510529	0.034509	0.0199934	0.0363829	0.0480628	0.0331978	0.0334034	0.034656	0.053003	0.0386521	0.0302442	0.0265568	0.0326396	0.0748886	0.061815	0.0718298	0.0575218	0.0457234	0.0462964	0.0378187	0.0478493	0.0452853	0.044799	0.0340706	0.0352297
13	Polydatin	0.999132	277.759	389.124	0.0463086	0.0907097	0.0826071	0.0458448	0.0592467	0.280807	0.232339	0.230248	0.180831	0.257388	0.229505	0.0523898	0.0924118	0.0806232	0.10732	0.0830083	0.0877499	0.0973661	0.0756527	0.081056	0.0774315	0.0680077	0.0410147	0.0635395	0.0514064	0.042057	0.0470098	0.0860962	0.0987825	0.0907094	0.0801046	0.0964662	0.0741903	0.131074	0.151208	0.127935	0.11695	0.0981109	0.116853	0.147981	0.217371	0.13034	0.0902503	0.109685	0.0912449
14	D-Malic acid	0.999118	783.095	133.014	0.0704064	0.104355	0.104404	0.169802	0.0691147	0.095079	0.075327	0.0931702	0.0803154	0.148212	0.0869929	0.0851167	0.0711831	0.124549	0.074698	0.102481	0.222625	0.0709335	0.149246	0.086171	0.114634	0.118959	0.0310242	0.0877796	0.0601256	0.0570282	0.0631361	0.21225	0.0759336	0.0921322	0.0643959	0.0761827	0.0702006	0.185455	0.0754741	0.130197	0.0672604	0.152739	0.0704768	0.100976	0.096919	0.0826648	0.0964189	0.181294	0.0792516
15	p-Anisic acid	0.999073	305.413	151.04	0.102464	0.112418	0.112111	0.131623	0.0887799	0.145447	0.136232	0.161792	0.169604	0.172048	0.173612	0.0976395	0.128056	0.107357	0.124779	0.0906262	0.0916797	0.0839192	0.0941799	0.115833	0.104801	0.102594	0.0515638	0.0913997	0.107767	0.0840396	0.0998903	0.105156	0.105966	0.0916829	0.095306	0.0903024	0.11275	0.100055	0.118757	0.109465	0.102947	0.111142	0.130233	0.123664	0.14528	0.141	0.115253	0.124671	0.120345
16	Azelaic acid	0.998316	302.651	187.097	0.609185	0.461886	0.530728	0.473095	0.324904	0.511228	0.629017	0.548924	0.345921	0.402508	0.410299	0.452854	0.318777	0.314017	0.472051	0.315859	0.243426	0.250022	0.291119	0.324719	0.318484	0.276794	0.22932	0.289203	0.353541	0.265207	0.309753	0.317315	0.347804	0.225024	0.26884	0.253177	0.311818	0.341946	0.341653	0.337426	0.273407	0.305178	0.347051	0.441573	0.364535	0.437625	0.324656	0.423829	0.515802
17	D-Glutamic acid	0.998238	40.102	146.046	6.58018	4.9819	5.67476	4.74966	6.66971	3.98802	4.79786	4.16636	3.79562	4.17611	4.13121	6.55589	5.60244	5.4928	5.99753	3.9083	4.0377	3.934	5.41804	5.98636	5.78108	7.02449	3.63379	6.61143	6.62328	5.21044	6.78025	5.17803	5.16111	4.05821	5.18952	5.02193	5.45413	5.99053	7.82331	7.77745	6.1116	5.49398	5.96722	4.63373	5.56986	4.37878	5.06386	6.0855	4.99135
18	Hyperoside	0.997948	294.676	463.089	12.9439	13.1825	14.0763	10.408	11.2588	16.2523	20.6934	17.7613	22.8126	22.5868	23.2423	12.2751	17.2344	13.4483	15.9463	9.57963	10.4828	9.42922	13.6332	13.7081	14.4204	15.5492	7.66247	13.54	12.6261	9.54099	13.5104	15.683	15.6605	13.8301	15.0908	13.9974	15.1644	17.3409	19.1765	19.5031	14.0271	12.6284	11.9796	17.6348	19.4545	16.7496	15.1013	15.0346	13.0705
19	Gallic acid	0.99791	92.8406	169.014	75.3069	88.9211	100.666	76.4251	79.5474	79.4476	75.8303	77.4538	65.5379	77.4063	76.6482	79.2373	75.5379	87.6215	84.3283	80.8601	75.2465	79.5184	79.7636	87.6239	81.0259	89.1135	49.6888	87.8826	80.6236	60.399	83.3648	78.0677	88.2312	76.4286	83.8822	91.4667	85.7919	114.86	115.313	114.557	83.4511	88.1287	89.8134	75.4227	89.3771	77.5459	83.7886	94.5136	81.6812
20	2,3-Dihydroxybenzoic acid	0.997732	183.543	153.019	0.223238	0.284724	0.298097	0.250616	0.245176	0.308856	0.286499	0.283532	0.311245	0.349754	0.313887	0.256434	0.218859	0.235182	0.225422	0.271871	0.263696	0.278688	0.224814	0.205259	0.228935	0.210182	0.120226	0.209922	0.216248	0.168038	0.201214	0.241904	0.295517	0.255942	0.256101	0.235152	0.257997	0.193802	0.236827	0.224961	0.199964	0.200733	0.215447	0.26336	0.315685	0.257285	0.234211	0.215049	0.210079
21	Caffeic acid	0.997491	223.338	179.035	0.172772	0.297762	0.266191	0.213459	0.186033	0.0810528	0.0929283	0.0871305	0.0821758	0.136725	0.0988792	0.208491	0.170238	0.166798	0.146277	0.309509	0.350672	0.30034	0.129091	0.120927	0.131455	0.156256	0.080866	0.116241	0.169296	0.130621	0.133608	0.292082	0.449013	0.358939	0.289457	0.345798	0.380135	0.150069	0.141045	0.144582	0.174823	0.166529	0.143333	0.0995953	0.170815	0.110519	0.131194	0.117823	0.112662
22	Adenine	0.997093	256.627	134.047	0.412128	0.452237	0.497368	0.408818	0.431851	0.511696	0.543507	0.460836	0.414919	0.483461	0.465051	0.448601	0.484893	0.482046	0.558731	0.365791	0.330784	0.381331	0.410473	0.0400512	0.432077	0.443031	0.243931	0.443918	0.536059	0.401605	0.474905	0.467032	0.513312	0.411398	0.438997	0.490364	0.509179	0.548833	0.680202	0.602691	0.489056	0.462099	0.466076	0.533047	0.565637	0.423579	0.471513	0.546033	0.480429
23	Dexamethasone	0.997005	354.363	433.208	0.0989182	0.230275	0.10641	0.104911	0.111016	0.362306	0.150929	0.295151	0.225399	0.228413	0.225772	0.104062	0.0979127	0.133285	0.135722	0.0960058	0.0806928	0.0827744	0.0773835	0.0853798	0.0658921	0.255124	0.203668	0.3374	0.142308	0.0552159	0.0752115	0.118361	0.117875	0.11	0.172291	0.131358	0.100811	0.100543	0.110721	0.0902056	0.0763225	0.117411	0.0923708	0.117611	0.445946	0.15115	0.172848	0.189679	0.157612
24	(-)-Epicatechingallate	0.996578	298.675	441.082	259.588	349.065	379.199	281.407	270.797	248.502	304.234	291.223	331.385	399.837	397.277	251.654	342.937	336.048	366.177	399.423	382.747	384.412	351.419	380.344	347.427	347.631	180.017	311.07	322.222	258.954	320.649	360.033	387.764	334.147	391.376	414.045	411.593	378.727	454.549	413.915	329.576	317.83	321.132	303.371	398.552	317.683	346.871	368.461	336.277
25	Dihydromyricetin	0.996239	280.867	319.046	5.38888	5.94561	5.98857	4.32138	6.1477	5.25659	5.00939	6.19557	6.05094	7.08332	5.96875	5.94817	5.37847	5.64245	5.16325	7.45507	7.10111	6.26425	6.31529	6.98464	5.51671	5.04302	3.09676	4.16121	5.22237	4.53329	5.47237	7.62558	6.85815	6.28208	6.46901	6.32138	6.90001	5.53361	7.09944	7.50543	4.35348	3.83819	4.22419	7.42183	8.0248	5.103	6.51177	5.02471	5.62706
26	Naringenin	0.995963	317.026	271.061	0.111494	0.175009	0.174988	0.135065	0.122473	0.233625	0.289432	0.234796	0.251434	0.31329	0.306101	0.118686	0.124653	0.123568	0.160884	0.149212	0.145997	0.143757	0.135146	0.150281	0.154769	0.150247	0.0737815	0.125237	0.130161	0.111518	0.134747	0.123437	0.133535	0.125438	0.134913	0.166135	0.169941	0.157908	0.192009	0.149845	0.127919	0.133952	0.148312	0.150097	0.143047	0.151606	0.121458	0.144721	0.13301
27	3-Hydroxycinnamic acid	0.995113	294.731	163.04	0.0654193	0.0861826	0.0955839	0.0644413	0.0716611	0.0849048	0.091671	0.0966008	0.114039	0.115062	0.120813	0.0759873	0.0782841	0.0782902	0.093879	0.0572979	0.0603239	0.0715132	0.0619626	0.0607569	0.0714875	0.0969604	0.0526475	0.090168	0.0826734	0.0645011	0.081287	0.0745971	0.0802598	0.0685202	0.0918014	0.0822203	0.161824	0.081256	0.0834175	0.0807874	0.134808	0.0826114	0.105887	0.100913	0.131635	0.0963814	0.114458	0.10031	0.0947459
28	UDP-D-glucose	0.994721	38.9282	565.047	0.595506	0.644546	0.793422	0.600598	0.498834	0.452237	0.461709	0.610734	0.446521	0.576721	0.500461	0.72188	0.396228	0.316513	0.356013	0.777176	0.764914	0.922172	0.552765	0.430566	0.535325	0.226809	0.112349	0.211357	0.553669	0.453688	0.554078	0.28305	0.314449	0.273702	0.347785	0.393541	0.364204	0.535032	0.456367	0.434319	0.428899	0.462611	0.478352	0.428485	0.507022	0.495692	0.231524	0.364643	0.379373
29	Sucrose	0.993292	49.8972	341.108	82.0671	89.0224	99.2751	82.8842	66.5436	59.155	47.5037	53.9433	70.2514	83.1715	70.1365	71.2976	49.639	33.6091	37.8115	101.095	104.734	98.4326	50.1185	50.3431	51.1657	33.2021	14.1578	23.6595	51.7923	44.8921	54.7292	25.9221	29.3086	19.9968	39.0238	36.2163	40.6682	43.036	49.7406	47.622	41.1808	33.4585	31.7207	57.3482	90.3576	66.9828	38.973	47.3902	41.2455
30	Uridine 5'-monophosphate	0.993078	51.9203	323.028	2.47346	2.94635	2.79726	2.41589	2.5023	3.14545	3.22645	2.79772	2.6154	3.05133	2.95047	2.45122	2.26129	2.73628	2.96504	2.23856	2.10738	2.20691	2.68726	3.06134	2.74194	3.43446	1.79444	3.38174	1.75482	1.25664	1.60978	2.55445	2.5384	2.10144	2.37418	2.36579	2.23772	2.40768	2.77471	2.54788	2.51335	2.33402	2.55113	2.35098	3.17228	2.41148	2.54382	2.9301	2.74114
31	Folic acid	0.99285	49.5222	440.141	0.516168	0.413263	0.607597	0.333081	0.455792	0.291178	0.291955	0.309269	0.194269	0.579376	0.256905	0.510056	0.241798	0.176961	0.192122	0.466292	0.554067	0.456742	0.344797	0.330701	0.352219	0.445889	0.232943	0.45423	0.242123	0.200132	0.429561	0.145392	0.134443	0.282391	0.184014	0.224746	0.231739	0.275624	0.283042	0.334601	0.186919	0.174494	0.362413	0.478727	0.486761	0.274461	0.271698	0.273903	0.194598
32	Alternariol	0.992606	630.43	257.046	0.200162	0.21742	0.222264	0.155885	0.116167	0.178973	0.171206	0.118223	0.164835	0.134466	0.189528	0.647028	0.162888	0.175865	0.198845	0.119538	0.398206	0.0953605	0.163966	0.205562	0.0425523	0.194997	0.059334	0.150984	0.150947	0.123252	0.159748	0.194903	0.395293	0.150651	0.0800347	0.203709	0.168313	0.410381	0.199929	0.231622	0.0847048	0.10693	0.122719	0.186374	0.148696	0.16693	0.205609	0.221628	0.116622
33	Glutaric acid	0.992297	97.4257	131.035	0.274648	0.266259	0.289775	0.236626	0.256235	0.34759	0.314301	0.334568	0.476717	0.392643	0.363226	0.29183	0.255813	0.246928	0.305121	0.247477	0.249065	0.235003	0.277587	0.259564	0.28024	0.277733	0.146392	0.295608	0.277544	0.170522	0.228693	0.253391	0.288721	0.26389	0.307279	0.267509	0.293339	0.336009	0.369943	0.35239	0.315781	0.251125	0.273396	0.268013	0.432305	0.258667	0.327175	0.271339	0.276986
34	Glutathione Disulfide	0.992166	45.0556	611.144	1.0981	1.15933	0.885074	0.984332	1.16828	1.05911	1.17756	0.357438	1.08204	0.713938	1.03775	0.483924	0.835621	1.13968	1.16905	0.952818	1.01942	1.02675	1.0987	1.47014	1.1231	1.03579	0.487588	0.909034	1.20775	0.945506	1.10361	1.04366	1.13009	0.771649	1.12361	0.774913	1.02552	1.20933	1.66207	1.57436	1.72256	1.19257	1.19948	0.960069	1.13221	1.06604	0.81666	1.40629	1.23399
35	L-Ascorbic acid	0.991662	46.3327	175.025	30.9177	34.6297	37.0371	29.5192	31.1341	14.0722	8.42285	9.23547	16.5123	21.6522	19.3816	29.4134	20.0287	20.256	22.1996	38.9697	36.9435	38.489	30.1552	29.7268	27.6306	34.5568	17.3148	32.3462	22.109	19.5659	26.7388	22.1201	15.1532	13.8309	27.1733	30.2603	29.542	27.337	35.0091	32.2551	24.6379	19.5184	17.3694	15.3592	18.5794	17.7065	11.1122	12.1725	11.2909
36	L-Threonic acid	0.990788	38.294	135.03	6.52894	8.30079	8.05359	6.85853	6.33929	5.5176	5.83421	5.8361	5.73823	6.13301	5.70104	6.14755	6.48041	6.97979	7.23988	4.88886	4.793	4.95619	5.04713	5.77334	5.34205	5.96749	3.2659	6.0831	5.02679	3.93584	5.34747	5.00851	4.76538	4.57272	5.40608	5.53661	5.82699	4.04417	4.88768	4.8007	4.21173	3.96684	4.47645	7.26683	8.82238	7.23853	6.40806	7.24658	6.40629
37	3-hydroxytetradecanoic acid	0.989125	466.979	243.197	0.131822	0.159887	0.172265	0.101981	0.128584	0.124715	0.0910633	0.124051	0.290191	0.121238	0.111828	0.236791	0.127728	0.105951	0.113955	0.127109	0.129285	0.103026	0.0884556	0.133031	0.0924479	0.134152	0.061226	0.0977589	0.15005	0.0695234	0.0905831	0.146684	0.100554	0.0862126	0.115724	0.150727	0.237957	0.127905	0.128222	0.137879	0.0947259	0.0834517	0.08804	0.263807	0.164699	0.0964771	0.1243	0.168558	0.137454
38	L-Theanine	0.987928	72.724	173.093	248.859	212.539	231.876	185.471	273.689	163.594	161.172	163.533	153.736	190.85	176.455	241.833	228.022	214.685	218.884	185.534	190.289	178.426	193.937	193.372	215.808	221.231	114.945	201.05	212.452	165.606	203.67	182.588	192.413	169.798	182.086	189.355	164.126	232.828	233.968	244.155	188.1	203.655	205.613	185.05	238.646	184.916	188.057	204.977	179.6
39	MGDG(18:3/18:3)	0.986459	761.559	833.543	0.0195423	0.0354429	0.0465064	0.0141749	0.020579	6.76218e-05	0.0164303	0.00753933	0.00985934	0.00363236	0.00578523	0.00758541	0.00167056	0.00733081	0.0108731	0.0104142	0.00956942	0.025828	0.00608469	0.0048635	0.00249268	0.0350885	0.0198012	0.0328944	0.0548127	0.0416634	0.0257411	0.0367945	0.0371187	0.0278249	0.0525101	0.0518196	0.091489	0.013443	0.0084936	0.00652093	0.0322086	0.0367389	0.0679679	0.012644	0.0603079	0.0201563	0.0405111	0.047819	0.0235632
40	beta-Hydroxypyruvic acid	0.984621	44.6456	103.004	0.619345	0.860739	0.998616	0.686922	0.645667	0.825974	0.605297	0.545306	0.698379	0.853482	0.770689	0.444829	0.513279	0.500401	0.53008	0.72001	0.755266	0.839894	0.533181	0.545279	0.471262	0.52409	0.295516	0.47594	0.596361	0.441281	0.508969	0.68436	0.545898	0.536893	0.624618	0.651024	0.526568	0.691535	0.642219	0.738902	0.568006	0.638671	0.563155	0.553318	0.803309	0.480637	0.602651	0.626077	0.530969
41	Trehalose	0.984505	50.8393	401.129	37.5692	40.4293	44.8083	39.0011	29.9738	26.6911	22.09	25.1554	31.9132	38.7875	32.6285	32.6357	23.1278	15.439	17.3169	47.3248	48.2945	47.1723	23.931	23.3687	23.7412	14.8036	6.52515	10.9162	25.2856	20.9478	25.6923	11.7076	13.6126	9.11632	17.661	16.665	18.5903	19.5519	22.6208	21.5706	19.3032	15.5645	14.6845	25.8692	41.9167	31.0252	17.6386	21.4645	18.5958
42	Traumatic acid	0.984433	366.078	227.129	0.249917	0.168118	0.227329	0.213084	0.202714	0.159958	0.254687	0.159299	0.13172	0.128538	0.112378	0.174118	0.168876	0.195688	0.248726	0.248544	0.213465	0.287348	0.26109	0.483924	0.316027	0.27028	0.0964603	0.233108	0.639688	0.33067	0.481427	0.515088	0.555378	0.481071	0.611553	0.727553	0.758932	0.423863	0.569134	0.647737	0.239806	0.279939	0.177715	0.328268	0.452526	0.443795	0.390947	0.557094	0.39019
43	Nicotinamide adenine dinucleotide phosphate (NADP)	0.983545	68.636	742.069	0.0748832	0.0940827	0.101657	0.0727884	0.0727233	0.0665646	0.0735459	0.0586992	0.0698921	0.0697534	0.0726178	0.0729888	0.0453738	0.0390582	0.0419849	0.0854003	0.0981969	0.0981375	0.0775495	0.0918116	0.0919249	0.0338679	0.0145193	0.0237724	0.0876214	0.0614665	0.0775585	0.0780431	0.0880392	0.0699838	0.074226	0.0780891	0.0742645	0.13138	0.170948	0.17148	0.0901324	0.0910985	0.0788683	0.0771601	0.082119	0.0630335	0.0484808	0.0718789	0.0634764
44	Isovitexin	0.983526	256.72	431.099	0.102449	0.167667	0.145842	0.139432	0.0832548	0.199377	0.188828	0.193427	0.353477	0.346305	0.367545	0.13758	0.191569	0.181245	0.206066	0.121287	0.186782	0.121731	0.0506917	0.0636877	0.0714387	0.119813	0.0510004	0.124706	0.0620681	0.0322483	0.0800093	0.133983	0.139131	0.0824226	0.10852	0.0578945	0.0756947	0.0660442	0.0212174	0.0394847	0.062422	0.0780391	0.0751765	0.182727	0.286019	0.161525	0.218291	0.201744	0.2013
45	Mulberrofuran A	0.982998	314.077	391.198	1.21962	1.5558	1.68592	1.16306	1.32999	3.39135	2.73677	3.6169	4.38903	5.72015	4.3988	1.30955	0.884533	1.15152	1.10574	1.40813	1.33929	1.40867	1.45428	1.51974	1.43864	1.4884	0.724224	1.41358	1.16754	0.85575	1.06673	1.37138	1.42641	1.34456	1.50754	1.65069	1.47652	1.92445	2.18804	2.4465	1.6747	1.51727	1.92835	2.10301	2.56404	1.698	1.32063	1.43027	1.2259
46	Guanosine-5'-monophosphate	0.982916	66.4948	362.051	0.567757	0.737371	0.693059	0.627956	0.55724	0.681479	0.690292	0.639328	0.712593	0.685931	0.73199	0.613717	0.572175	0.689327	0.726849	0.499374	0.480968	0.469094	0.45799	0.547264	0.480599	0.6683	0.391712	0.819674	0.443961	0.360356	0.433174	0.590715	0.655909	0.479283	0.609387	0.531151	0.593293	0.492865	0.661667	0.633317	0.629193	0.52304	0.561086	0.59047	0.790864	0.54983	0.538214	0.653684	0.620722
47	1-Kestose	0.982299	47.814	503.161	28.0916	11.1705	6.03205	8.63362	36.9844	10.152	8.24716	8.40893	8.77129	2.75071	9.63035	2.84283	50.4079	8.54173	0.817836	5.14246	7.02558	4.26682	34.8253	9.72937	38.0524	4.42495	1.77644	3.65502	5.25446	2.28165	4.63366	10.437	9.839	3.06195	10.3353	3.8831	9.86862	2.96601	9.39105	9.33165	7.2556	16.5583	1.87954	42.7477	10.134	8.41378	4.48838	6.9126	6.80421
48	L-Valine	0.981662	53.9862	116.072	0.619832	0.640373	0.769479	0.587135	0.730663	1.94347	1.99644	1.74828	1.18572	1.1308	1.25932	0.748789	2.5917	2.80929	3.02575	0.541572	0.500191	0.571878	0.825475	1.00114	0.926793	1.59662	0.901227	1.66112	2.78509	1.82661	2.45927	2.61249	2.93676	2.57535	2.56027	2.71949	2.63717	2.57082	2.58414	2.181	2.14198	2.11558	2.76586	2.673	2.75708	1.95871	3.09433	3.32503	2.86692
49	Isonicotinic acid	0.980043	79.4989	122.025	0.341606	0.201265	0.247488	0.196385	0.186783	0.200672	0.234072	0.163713	0.23227	0.231481	0.400678	0.192635	0.233153	0.312073	0.377761	0.151429	0.180973	0.233211	0.196724	0.158034	0.216326	0.239921	0.143309	0.244426	0.340632	0.188007	0.24408	0.207817	0.284383	0.342497	0.290734	0.336149	0.242423	0.168369	0.242284	0.393129	0.26158	0.260577	0.238045	0.188754	0.272051	0.239993	0.189607	0.442755	0.200115
50	4-Dodecylbenzenesulfonic Acid	0.97955	511.627	325.184	0.342529	0.370911	0.392844	0.243849	0.383094	0.356583	0.251935	0.42144	0.259078	0.323534	0.323655	0.394975	0.309634	0.27367	0.311691	0.330519	0.357907	0.367305	0.316975	0.423601	0.241842	0.351864	0.159436	0.270671	0.302958	0.277708	0.361902	0.511677	0.380189	0.371986	0.384869	0.351813	0.280528	0.512249	0.328134	0.431659	0.299793	0.265498	0.221349	0.299914	0.408875	0.283385	0.343309	0.437354	0.335542
51	Eriodictyol	0.979221	324.075	287.056	0.0633257	0.079214	0.0629138	0.0421049	0.0731143	0.0615928	0.09672	0.0838801	0.162892	0.171888	0.163695	0.0550843	0.166581	0.088499	0.106487	0.0980028	0.0882219	0.102319	0.0890167	0.103501	0.10823	0.085333	0.045725	0.0795014	0.0956945	0.0800961	0.10261	0.123881	0.11421	0.182945	0.120244	0.206311	0.202275	0.0949735	0.108786	0.110895	0.0804326	0.0746424	0.0787275	0.172184	0.13545	0.10444	0.104013	0.18652	0.088802
52	Procyanidin B2	0.979023	276.77	577.135	1.21944	1.88923	1.9247	1.32724	1.35079	1.30543	1.36623	1.42733	1.5552	1.58201	1.88563	1.25624	1.68717	1.4831	1.52356	1.74717	1.95262	1.55881	1.39795	1.39145	1.35797	2.71637	0.742764	1.23115	1.67675	1.53367	1.56023	1.72858	1.95683	1.81541	1.89051	1.77679	1.99928	1.53929	3.18917	1.85708	1.59197	1.37959	1.47386	1.36498	1.72214	1.28338	1.53862	1.66369	1.43906
53	6-Phosphogluconic acid	0.978349	36.3284	275.017	0.121631	0.206256	0.218257	0.185466	0.106544	0.153034	0.153872	0.167775	0.177795	0.222781	0.193846	0.114128	0.113348	0.108461	0.115582	0.183167	0.206616	0.206819	0.117905	0.121491	0.109833	0.0673903	0.0309953	0.0732793	0.0624853	0.0614876	0.0671214	0.104987	0.133468	0.0925675	0.0973265	0.0862417	0.0930631	0.12419	0.129015	0.130701	0.11107	0.117711	0.117277	0.145799	0.161458	0.135986	0.106534	0.143285	0.100123
54	Sepiapterin	0.977803	216.582	236.079	0.176454	0.104371	0.121795	0.0856081	0.188934	0.0481846	0.0489792	0.062842	0.0813652	0.0912615	0.0918382	0.129264	0.0580497	0.0522992	0.0613085	0.0606643	0.0719386	0.0594771	0.0859222	0.126604	0.0938591	0.0842623	0.038327	0.0643046	0.0663924	0.0485592	0.0639595	0.0268638	0.0238068	0.0286928	0.034811	0.0314166	0.0257142	0.0918045	0.0976544	0.109406	0.0457588	0.0377323	0.0356749	0.0699431	0.11968	0.0708863	0.0597179	0.0811066	0.075647
55	Methylgallate	0.976525	205.599	183.03	0.0157087	0.0172877	0.032094	0.0186074	0.00888279	0.399447	0.384718	0.429493	0.323111	0.419431	0.473443	0.0196931	0.0653503	0.0405188	0.119008	0.0156346	0.0266098	0.0171278	0.0296529	0.0218444	0.0398471	0.0257148	0.0148069	0.0280463	0.0161122	0.00844225	0.0180845	0.0180963	0.0588643	0.0251329	0.0190541	0.0163092	0.021852	0.0288369	0.0399047	0.0226151	0.0552791	0.0991789	0.094974	0.391191	0.37178	0.399153	0.0484809	0.119937	0.0786445
56	Maleic acid	0.976173	45.3678	115.004	1.10609	1.40026	1.37313	1.0236	1.12904	0.602142	0.392108	0.398417	0.635563	0.863285	0.820134	1.01498	0.678915	0.72376	0.778161	1.35763	1.34681	1.2976	1.02084	1.00434	0.926369	1.12036	0.57118	1.04504	0.735689	0.677657	0.910654	0.789844	0.534777	0.494199	0.952905	1.0411	1.00047	0.963317	1.24892	1.19077	0.821986	0.679263	0.615058	0.602923	0.722479	0.631204	0.426936	0.481891	0.422142
57	D-Glucose-6-phosphate	0.975771	38.7875	259.022	1.09899	1.58619	1.6327	1.42135	0.967842	1.18121	1.40636	1.15476	1.41598	1.47825	1.57993	1.09986	0.916442	0.83094	0.905497	1.70875	1.71412	1.88174	1.23268	1.34642	1.21106	0.664126	0.331968	0.555035	1.14258	0.894012	1.14763	0.917292	1.07681	0.750645	1.01804	0.814143	1.02368	1.40307	1.8016	1.63377	1.28033	1.16312	1.26282	1.25519	1.30781	1.34158	0.930436	1.22	1.04469
58	Cryptochlorogenic acid	0.975351	273.608	353.088	0.02772	0.0403715	0.0507668	0.0162372	0.0370529	0.352637	0.477231	0.366857	0.445652	0.503386	0.441912	0.0319613	0.0216401	0.0332877	0.0487142	0.0277297	0.0356595	0.00921776	0.0216157	0.0143879	0.0262139	0.00752327	0.0220925	0.0439252	0.0213471	0.0204372	0.0254496	0.0281252	0.0400694	0.039518	0.0290193	0.03276	0.0337962	0.0487079	0.0403404	0.0323003	0.062509	0.0538684	0.0507136	0.251497	0.189382	0.133338	0.0330869	0.0450029	0.0474463
59	Epicatechin	0.974571	298.675	289.072	0.68059	1.02212	2.3006	0.674513	0.75848	0.74235	0.866458	0.792006	0.962474	0.986442	1.15835	0.667458	0.946592	1.00094	1.05089	0.986948	1.0827	1.11207	0.960606	1.04943	0.917096	0.822818	0.450173	0.796664	0.910005	0.735854	0.824144	1.01795	1.07714	1.03334	2.36403	1.22086	1.16778	1.03213	1.20303	1.05693	0.928926	0.850492	0.856349	0.896561	1.22445	0.859304	0.964065	1.13547	0.848757
60	FAHFA(2:0/22:3)	0.973497	581.95	391.289	0.571765	0.727449	0.919727	0.670238	0.657452	0.688739	0.677065	0.649968	0.643494	0.672061	0.615356	0.792039	0.914676	0.694099	0.767711	0.572067	0.736504	0.65663	0.918483	0.52383	0.564478	0.543615	0.276318	0.556865	0.613128	0.421995	0.576647	0.916155	0.598182	0.681028	1.09961	0.541845	0.599126	0.829143	1.12241	0.735691	0.830617	0.775961	0.673572	0.821303	1.3512	0.585761	0.75431	0.714666	0.610383
61	Cytidine 2',3'-cyclic phosphate	0.972459	58.037	304.035	0.0427758	0.0839638	0.0943861	0.0648347	0.0408913	0.104351	0.090424	0.113985	0.108419	0.128208	0.131778	0.0564862	0.0711591	0.0738077	0.0738746	0.0704555	0.0587836	0.0712663	0.0652464	0.0576644	0.0684926	0.0543401	0.0302723	0.0597152	0.045916	0.0313408	0.0459178	0.0609647	0.0623416	0.0578709	0.05155	0.0600292	0.0499164	0.0739573	0.0889348	0.0969585	0.0788236	0.0722673	0.0870541	0.101237	0.110546	0.0864974	0.0868789	0.0752946	0.0620886
62	(R)-3,7-Dimethyl-1,6-octadien-3-ol	0.972067	436.393	153.129	0.0556539	0.0684428	0.0686897	0.0558996	0.0567378	0.0764305	0.0810327	0.068785	0.0799193	0.0734358	0.0793617	0.0598797	0.0918486	0.0854965	0.0891932	0.0774592	0.0852683	0.0781208	0.0535054	0.0548921	0.0539353	0.0625554	0.0314078	0.0518644	0.060909	0.0519182	0.0625726	0.0699389	0.0661412	0.0722024	0.0913423	0.0766774	0.0768621	0.0726082	0.0832097	0.0811249	0.0911742	0.0833084	0.079843	0.0928122	0.105843	0.0837832	0.0939779	0.101431	0.0912118
63	3'-AMP	0.971993	178.75	346.056	0.180199	0.225624	0.248169	0.191273	0.179116	0.271239	0.250366	0.286184	0.283048	0.318184	0.305814	0.189611	0.136752	0.14946	0.153477	0.199958	0.201158	0.189601	0.150004	0.153733	0.162113	0.109278	0.0608948	0.0995522	0.0742441	0.0532013	0.0767146	0.128635	0.138289	0.120025	0.138197	0.130142	0.126115	0.166564	0.212707	0.217161	0.166897	0.164563	0.18433	0.223395	0.274269	0.210439	0.127633	0.13973	0.124187
64	Aromadendrin	0.970869	338.419	287.057	0.290928	0.39242	0.168757	0.332439	0.335677	0.376736	0.409436	0.467586	0.586005	0.780491	0.710942	0.317413	0.338888	0.37743	0.354619	0.472488	0.502453	0.4769	0.365253	0.453047	0.406888	0.280845	0.176523	0.296807	0.260822	0.235144	0.281843	0.355032	0.368692	0.319573	0.39136	0.405257	0.406151	0.44827	0.591862	0.575145	0.384058	0.334641	0.326709	0.351281	0.484509	0.417248	0.397143	0.390438	0.373133
65	FAD	0.970098	221.397	784.15	0.0835984	0.111002	0.106928	0.0900912	0.0845319	0.091594	0.0967463	0.0902703	0.0791577	0.0959439	0.0841028	0.080744	0.0717542	0.0679864	0.0797268	0.0815213	0.0818144	0.0911395	0.076212	0.0791863	0.0796234	0.0703294	0.0332587	0.0626681	0.0960086	0.0621855	0.0807994	0.0813055	0.0888967	0.0688572	0.0878953	0.0926193	0.0876944	0.0894205	0.115167	0.101762	0.0945674	0.0878373	0.0903471	0.0914929	0.0935023	0.0775103	0.0777488	0.0917293	0.0903446
66	Taxifolin	0.96866	312.292	303.051	0.286083	0.415633	0.402186	0.338902	0.305965	0.148775	0.174566	0.203641	0.306148	0.351621	0.283001	0.289099	0.171545	0.158106	0.169031	0.520409	0.471462	0.435186	0.283649	0.338178	0.300282	0.188543	0.101176	0.149144	0.173533	0.164203	0.190852	0.157729	0.174565	0.172544	0.199815	0.187046	0.19502	0.234832	0.302983	0.295832	0.165087	0.153605	0.146774	0.187425	0.264079	0.208505	0.19546	0.176785	0.190036
67	Miscanthoside	0.968145	261.916	449.11	0.956494	1.62063	1.65712	1.2247	1.0178	1.61695	1.66076	1.52243	1.50809	1.83934	1.76797	0.987473	1.0076	1.17913	1.08481	1.61953	1.37304	1.39093	1.25168	1.40948	1.27515	1.20723	0.6102	1.12355	0.927928	0.775235	1.02297	1.09836	1.18147	1.15392	1.58678	1.47591	1.39339	1.39074	1.60194	1.52173	1.05246	1.03404	1.02099	0.920882	0.97444	1.09171	0.9802	1.03253	0.961217
68	FAHFA(16:0/18:2)	0.966439	669.935	533.456	0.0733409	0.0725168	0.0853696	0.066645	0.0781241	0.0766498	0.0741378	0.0766589	0.0720087	0.0770099	0.0894862	0.0629823	0.0806515	0.0707527	0.066976	0.0669428	0.0609055	0.0713797	0.0606927	0.0779363	0.0645064	0.0564846	0.039968	0.0640085	0.0654301	0.0499134	0.06252	0.062983	0.0693808	0.0694653	0.0603702	0.0675461	0.0680781	0.0823163	0.0773692	0.0794942	0.0761629	0.0660326	0.0751051	0.0619012	0.0935735	0.0703056	0.0717056	0.0754247	0.0768585
69	L-Tyrosine	0.965351	88.0768	180.067	1.79524	1.34709	1.6014	1.17619	2.32862	3.84571	4.28987	3.48021	2.40575	2.38015	2.7338	2.46951	5.81596	6.54163	6.89743	1.65045	1.44336	1.44875	2.2242	2.7264	2.3636	4.70089	2.36315	4.15616	7.30973	5.15343	6.78571	6.54832	7.57224	6.17204	7.25661	6.89337	7.79501	4.02522	5.15822	4.70331	4.56117	4.16974	4.36895	3.93211	3.72918	3.3782	5.13278	5.43462	5.56346
70	Quinic acid	0.965224	40.6215	191.056	105.844	116.458	125.882	95.5288	110.193	107.525	97.2744	104.781	119.337	131.448	120.435	108.136	118.421	95.7347	103.184	110.214	117.512	91.0981	86.3816	86.5442	95.954	84.1702	39.987	60.2869	90.3499	79.3935	97.9491	99.84	116.103	99.9001	102.173	107.402	102.411	87.5444	92.6143	100.495	70.751	63.427	62.2976	97.6788	122.497	106.268	89.8651	88.6916	94.3442
[truncated: 195 more rows]
[truncated: 87 more columns]
