# Supplementary material for: Long‐Tea‐CLIP: An Expert‐Level Multimodal AI Framework for Fine‐Grained Green Tea Grading Across Five Sensory Dimensions
Source: Adv Sci (Weinh). 2026 Mar 27;13(32):e18235. doi: 10.1002/advs.202518235 (PMC13252660; doi:10.1002/advs.202518235)
Supplement: Supplementary file 2 — Supporting File 2: advs74970‐sup‐0002‐DataS1‐S6.zip. [file ADVS-13-e18235-s003.zip › Supplementary Data 1.csv]

rect_h	rect_w	aspect_ratio	perimeter	area	rectangularity	R	G	B	H	S	V	L	a*	b*	contrast	dissimilarity	homogeneity	correlation	ASM	category	labels	scores
136	41	3.317073171	331.6639942	2581.5	0.462966284	131.542164	135.4212553	135.3944295	58.38454627	34.03837762	136.980362	140.8849955	126.9983314	131.542164	0.8331	0.3825	0.8509	0.9728	0.3152	BZEJ	2	86
27	130	0.207692308	303.2375879	2012.5	0.573361823	134.2917133	136.0806271	137.9886152	55.98058977	46.62392684	139.9158268	142.5918253	127.3004853	134.2917133	1.0749	0.4758	0.8185	0.9542	0.2424	BZEJ	2	86
117	35	3.342857143	289.4385991	2801.5	0.684126984	133.9373502	119.311366	117.3690517	54.72800411	49.99623417	119.611948	123.534406	125.3199247	133.9373502	1.1167	0.4465	0.8386	0.966	0.2194	BZEJ	2	86
192	33	5.818181818	426.6518016	4394	0.693497475	137.5385472	125.5744207	128.3009135	47.09280303	58.50969251	129.4886364	132.1545232	126.7211453	137.5385472	0.8761	0.4734	0.8014	0.9584	0.1238	BZEJ	2	86
165	46	3.586956522	754.1147856	28.5	0.003754941	134.2563796	129.5384769	130.8037281	58.70225279	53.34888357	133.0477472	135.1818182	127.1127392	134.2563796	1.0368	0.4283	0.8378	0.9648	0.2484	BZEJ	2	86
119	37	3.216216216	299.7644993	2366	0.53736089	133.5055253	134.7745341	135.9440871	55.74402111	43.36269174	137.7954808	140.7375887	127.121557	133.5055253	0.9596	0.4264	0.8354	0.9641	0.2725	BZEJ	2	86
200	34	5.882352941	923.2030983	19.5	0.002867647	135.8014766	112.2605619	114.805886	47.64171452	59.32147252	116.2270304	118.2236464	127.1086957	135.8014766	1.067	0.5557	0.7689	0.956	0.0753	BZEJ	2	86
33	111	0.297297297	454.5168059	51.5	0.014059514	136.978719	115.7227273	118.5869835	41.6053719	61.56652893	119.6	121.8502066	126.8683884	136.978719	0.8339	0.4469	0.8142	0.9651	0.1439	BZEJ	2	86
196	48	4.083333333	740.7249573	61	0.006483844	132.5820183	146.726789	146.9082569	60.66957798	35.78521101	148.9374679	152.7441468	126.894055	132.5820183	0.5327	0.256	0.8978	0.9769	0.4013	BZEJ	2	86
38	154	0.246753247	362.409161	4554.5	0.77828093	139.4134818	119.0314162	119.2593692	46.19851577	70.09375387	120.5198516	124.6597403	124.9220779	139.4134818	0.7455	0.404	0.8307	0.9661	0.1914	BZEJ	2	86
130	61	2.131147541	718.0041738	142	0.017906683	129.7778756	128.6455399	126.1714593	74.59741784	27.2790493	129.6232394	134.2013889	126.5351135	129.7778756	0.4343	0.2671	0.8829	0.9814	0.3195	BZEJ	2	86
95	40	2.375	246.6101716	2806.5	0.738552632	133.831028	110.2728972	114.4151402	46.0388785	57.80897196	115.8966355	116.0439252	128.5758879	133.831028	0.8766	0.4024	0.8427	0.972	0.1841	BZEJ	2	86
181	67	2.701492537	494.8427073	5385	0.444050466	133.4730235	130.0152911	130.248531	57.58787393	45.80154915	131.8933627	135.8476896	126.6589877	133.4730235	0.6018	0.3306	0.8601	0.974	0.2906	BZEJ	2	86
153	41	3.731707317	718.8599521	23.5	0.003746214	134.8817839	113.0906088	113.3775366	51.49079755	63.14570552	114.8771826	117.4339311	126.285984	134.8817839	0.883	0.4015	0.8442	0.9743	0.2016	BZEJ	2	86
148	26	5.692307692	703.5878742	26	0.006756757	135.8476968	131.7778344	133.8391977	48.09943906	50.47832738	135.1524732	138.5631481	126.8444671	135.8476968	0.9451	0.493	0.7971	0.945	0.2186	BZEJ	2	86
173	46	3.760869565	404.2497807	5395	0.677934154	135.94918	116.9487033	118.6416857	51.75133486	56.67667811	120.4660564	123.3223684	126.6868802	135.94918	0.6893	0.3887	0.8335	0.9632	0.1648	BZEJ	2	86
150	20	7.5	375.4213531	22	0.007333333	141.7178817	127.7876757	127.3953907	48.6085322	74.6358287	129.0773128	133.6864989	124.0830337	141.7178817	0.7804	0.4863	0.7857	0.9567	0.1063	BZEJ	2	86
271	45	6.022222222	1371.494509	40	0.003280033	136.9088091	121.4747381	122.8619428	46.86727419	60.97675284	124.1597545	127.2238547	126.2067448	136.9088091	0.8362	0.4317	0.8221	0.967	0.1562	BZEJ	2	86
169	34	4.970588235	683.0609639	24.5	0.004263836	137.2445736	127.6757106	128.5392765	52.84625323	63.86808786	130.3542636	133.4861757	126.0226098	137.2445736	0.9213	0.4546	0.8168	0.9644	0.1973	BZEJ	2	86
165	57	2.894736842	1027.050857	78.5	0.008346624	134.2594118	141.9505042	144.7764706	54.88243697	40.7189916	146.0689916	149.1794958	127.6510084	134.2594118	0.7938	0.4647	0.7988	0.9527	0.1373	BZEJ	2	86
31	179	0.173184358	423.2619729	38.5	0.006938187	139.2988794	135.2399473	134.7346078	55.6972973	63.89531971	136.9117996	141.255768	124.7666447	139.2988794	0.8553	0.4761	0.7989	0.9555	0.1696	BZEJ	2	86
165	64	2.578125	612.0315253	57.5	0.005445076	134.3002637	127.9654237	125.8303578	61.53920904	48.87141243	128.4943126	132.7489266	125.2332203	134.3002637	0.8302	0.3587	0.8624	0.9724	0.2592	BZEJ	2	86
190	39	4.871794872	853.9726498	27.5	0.003711201	137.2783085	131.5606965	130.4125373	56.03462687	56.59034826	132.7233831	137.1513433	124.9074627	137.2783085	0.8787	0.4733	0.8022	0.9611	0.1889	BZEJ	2	86
164	51	3.215686275	711.6883798	39.5	0.004722621	138.1346224	132.4396078	136.0524194	53.78968109	65.43071848	137.8991935	139.2477089	127.2067449	138.1346224	0.6934	0.3921	0.8325	0.9683	0.1979	BZEJ	2	86
22	302	0.072847682	729.546244	29.5	0.004440096	138.7345533	121.7610193	123.5777253	50.56444313	72.21143251	125.4554309	127.6226879	126.1015348	138.7345533	0.9437	0.464	0.8132	0.9643	0.1599	BZEJ	2	86
193	51	3.784313725	949.6295041	28.5	0.002895459	133.7380614	135.9524826	136.9977862	57.55827008	44.24201455	138.8640101	142.2310247	127.01605	133.7380614	0.8622	0.418	0.8323	0.9647	0.2145	BZEJ	2	86
123	32	3.84375	278.3675314	2587	0.65726626	139.5140396	139.4706288	143.529888	46.32248062	62.05943152	144.9264427	146.6146425	126.8825151	139.5140396	0.8483	0.4713	0.8009	0.9504	0.199	BZEJ	2	86
180	32	5.625	518.6345565	25.5	0.004427083	137.3481047	116.6696209	118.7413417	48.54267794	68.36092173	120.281838	122.487592	126.54036	137.3481047	0.7729	0.4572	0.8019	0.9705	0.1263	BZEJ	2	86
247	69	3.579710145	1310.447826	83.5	0.004899372	136.6077035	114.2294089	115.433188	49.2380814	63.32102713	116.9092539	119.7774709	126.2126453	136.6077035	0.8332	0.4761	0.7946	0.9655	0.0957	BZEJ	2	86
32	138	0.231884058	421.2203425	31	0.007019928	142.4247934	96.40547521	99.8197314	34.6588843	99.36714876	100.4719008	101.6809917	125.8242769	142.4247934	0.7582	0.4712	0.7919	0.9616	0.0676	BZEJ	2	86
324	85	3.811764706	1225.234623	73	0.00265069	136.2745025	114.6437811	116.9322139	53.88585199	69.27406716	118.8996269	120.4623134	127.1649876	136.2745025	0.4397	0.257	0.8891	0.9823	0.1938	BZEJ	2	86
298	64	4.65625	674.2741653	11041	0.578911493	136.241576	121.923087	120.724026	52.48104598	58.66540892	122.6969551	126.8623201	125.0800281	136.241576	0.6417	0.3669	0.8424	0.9771	0.1829	BZEJ	2	86
144	38	3.789473684	705.8061295	18.5	0.003380848	134.601185	123.4564845	123.6516129	53.31533904	53.54127716	125.4911126	128.6701777	126.322844	134.601185	1.4454	0.6065	0.7719	0.9518	0.1969	BZEJ	2	86
62	264	0.234848485	1211.553383	58	0.0035435	140.9507347	110.2092653	116.1965714	41.81310204	89.65730612	117.3854694	116.7165714	127.6874286	140.9507347	0.7412	0.3905	0.8377	0.9693	0.1423	BZEJ	2	86
42	136	0.308823529	331.7644994	3902	0.683123249	138.6483122	124.8734437	125.679887	48.00128353	68.1111539	127.1245026	130.5103324	125.5145681	138.6483122	0.7666	0.3909	0.8405	0.9695	0.1973	BZEJ	2	86
124	52	2.384615385	642.6589421	42.5	0.006591191	137.9718915	108.8025794	109.0329586	46.5297619	73.0696649	110.4540344	113.5705467	125.314925	137.9718915	0.7897	0.4845	0.7874	0.971	0.0898	BZEJ	2	86
197	45	4.377777778	912.357426	32	0.003609701	136.5388199	137.9258972	139.8135783	56.33324707	54.51276743	141.8473085	144.5766046	126.7293823	136.5388199	0.5888	0.3502	0.8479	0.971	0.2073	BZEJ	2	86
25	164	0.152439024	429.0609629	40.5	0.009878049	133.8890229	139.7723317	139.5945691	63.06395471	45.87271965	142.0360138	145.5850283	126.4735794	133.8890229	0.5693	0.2879	0.883	0.9775	0.3419	BZEJ	2	86
173	34	5.088235294	378.5096662	4119	0.700272016	137.4061931	123.0966606	125.39915	47.07067395	61.22307225	126.5429265	129.2709168	126.5846995	137.4061931	0.9779	0.4876	0.8027	0.9604	0.1559	BZEJ	2	86
164	43	3.813953488	391.8650045	4512.5	0.639889393	136.2771295	119.5769441	119.52154	51.02682953	61.76813175	121.1216054	124.4540299	125.7137092	136.2771295	0.8815	0.4426	0.8206	0.9708	0.1914	BZEJ	2	86
172	31	5.548387097	380.2670257	3794.5	0.711646662	136.5600414	116.0284679	118.5379141	44.41200828	60.38496377	119.5817805	122.2369306	126.9262422	136.5600414	0.991	0.4645	0.8165	0.9528	0.1687	BZEJ	2	86
24	86	0.279069767	295.5218593	26.5	0.012839147	138.6791209	120.1868132	126.1629513	46.24364207	72.83673469	127.5846154	127.6069074	128.2087912	138.6791209	0.7275	0.3888	0.8386	0.9612	0.2166	BZEJ	2	86
125	30	4.166666667	287.7817442	2509.5	0.6692	133.0439338	120.5172794	117.4049632	61.04283088	41.27886029	120.9474265	125.4737132	125.1069853	133.0439338	1.0219	0.5388	0.7758	0.9592	0.1066	BZEJ	2	86
135	19	7.105263158	390.6934315	24.5	0.009551657	137.1117216	120.5805861	124.1363161	46.89795918	60.85164835	125.8390895	127.5986395	127.2744636	137.1117216	0.8427	0.4563	0.8096	0.9516	0.1904	BZEJ	2	86
193	64	3.015625	840.9675975	75.5	0.00611237	135.5884641	138.0425181	139.394265	61.36479895	53.04831905	141.9506262	144.4203032	126.8213579	135.5884641	0.5322	0.3099	0.8668	0.9761	0.2648	BZEJ	2	86
197	46	4.282608696	827.796025	81.5	0.0089936	133.627085	131.8256849	133.4228675	60.89845303	45.0854723	135.9210094	138.7248293	127.4455103	133.627085	0.5228	0.3101	0.8658	0.9708	0.3123	BZEJ	2	86
166	67	2.47761194	437.6467493	5024	0.451717317	133.5093633	135.5216796	138.8279314	60.25648228	42.30898876	140.4649957	142.8327571	128.1644339	133.5093633	0.549	0.2976	0.8753	0.9683	0.3252	BZEJ	2	86
123	24	5.125	278.3675306	1997	0.676490515	132.7222222	118.5829187	118.7529022	50.06716418	43.763267	120.2533167	123.8088723	126.7991294	132.7222222	1.3055	0.5034	0.8212	0.9514	0.2586	BZEJ	2	86
69	176	0.392045455	747.0508585	107.5	0.008852108	134.5570048	137.221256	138.2563406	64.40966184	51.04154589	140.6270531	143.3570048	126.9695048	134.5570048	0.5335	0.2666	0.8921	0.9792	0.3253	BZEJ	2	86
292	66	4.424242424	712.6244518	77.5	0.004021378	132.7821546	151.1289063	149.235773	71.72023026	37.14761513	152.3162007	156.8970806	126.0353207	132.7821546	0.451	0.2474	0.8962	0.9778	0.4247	BZEJ	2	86
166	60	2.766666667	799.4701238	66	0.006626506	136.1390945	120.0701838	116.6537758	59.27508554	62.59473224	120.5339381	124.402244	124.1021724	136.1390945	0.5971	0.3738	0.8349	0.9794	0.1619	BZEJ	2	86
143	42	3.404761905	341.8650042	4008.5	0.667415917	135.2607204	114.9380054	116.7848567	47.05684881	62.16993384	118.1949277	120.2537368	126.9541779	135.2607204	1.0005	0.5205	0.7841	0.9654	0.094	BZEJ	2	86
227	39	5.820512821	1021.830514	22.5	0.002541511	137.4405907	124.6833755	128.1200844	45.99367089	61.85333333	129.3993249	131.2629536	127.0959494	137.4405907	0.7076	0.4194	0.8187	0.9692	0.134	BZEJ	2	86
221	57	3.877192982	1107.837655	48	0.003810431	136.2613463	120.4415568	124.6897819	52.89338235	62.04291329	126.577396	127.502789	127.9677358	136.2613463	0.588	0.3554	0.8451	0.9689	0.1968	BZEJ	2	86
127	34	3.735294118	591.8305144	45.5	0.010537286	134.1660989	129.7226277	128.3600973	56.29261963	49.18459043	130.3860503	134.8071371	125.5954582	134.1660989	0.9725	0.4874	0.8026	0.9668	0.2113	BZEJ	2	86
187	49	3.816326531	852.3157964	29.5	0.00321947	135.9491625	114.7784757	116.7371859	48.16005025	62.32152429	118.1745394	120.2711055	126.8230318	135.9491625	0.7187	0.3906	0.8361	0.9744	0.1252	BZEJ	2	86
21	99	0.212121212	308.2081504	22.5	0.010822511	137.681309	114.0689858	117.1465212	43.46580189	64.88266509	118.0807783	120.6639151	126.8319575	137.681309	0.6799	0.4005	0.8273	0.9644	0.1487	BZEJ	2	86
127	48	2.645833333	356.2914109	2017.5	0.330954724	130.7227954	141.0152297	140.8604765	66.22733972	25.62392533	142.8576517	147.7090395	127.244903	130.7227954	0.544	0.2746	0.8888	0.9683	0.4515	BZEJ	2	86
88	205	0.429268293	511.5462431	11982.5	0.664218404	138.1433333	114.0701389	117.312037	50.34458333	74.22361111	119.1277315	120.2837037	127.0130093	138.1433333	0.4864	0.3369	0.8461	0.9785	0.0975	BZEJ	2	86
28	144	0.194444444	443.3624786	32	0.007936508	138.6685908	108.8619694	114.6877759	40.32988115	80.52665535	115.7585739	115.5198642	128.1831919	138.6685908	0.6643	0.3885	0.8328	0.9696	0.1691	BZEJ	2	86
279	75	3.72	1234.465072	66	0.003154122	138.5477947	122.9102245	125.5448677	49.7510826	73.84883721	127.2217723	128.9595028	126.6371291	138.5477947	0.6453	0.3667	0.8439	0.9748	0.1717	BZEJ	2	86
153	40	3.825	678.031525	30.5	0.00498366	135.9200143	129.2305117	131.2612386	51.64658058	56.3836681	132.8225729	135.4800335	126.8603539	135.9200143	0.7561	0.4017	0.8337	0.9698	0.2049	BZEJ	2	86
61	182	0.335164835	886.6833266	57.5	0.005179247	138.4190503	129.116119	129.065867	56.65370147	64.3642558	131.1478458	135.1145575	125.2438782	138.4190503	0.5339	0.351	0.8424	0.9745	0.1409	BZEJ	2	86
120	32	3.75	547.2792181	18	0.0046875	140.5677259	118.7674419	119.6461921	49.74471862	83.86437067	121.4390201	124.4768329	125.2403693	140.5677259	0.8466	0.4784	0.7967	0.9637	0.1165	BZEJ	2	86
245	62	3.951612903	1151.276253	85.5	0.005628703	138.7580713	123.5110948	127.6042696	47.14675571	69.31291408	128.7518141	130.0954359	127.1311915	138.7580713	0.6329	0.3953	0.8256	0.9738	0.1569	BZEJ	2	86
136	32	4.25	313.3380935	3147	0.723115809	135.8903654	114.1426989	114.214523	50.00632811	63.12766967	115.8724885	119.091283	125.8588831	135.8903654	0.9231	0.5071	0.7867	0.9672	0.095	BZEJ	2	86
139	31	4.483870968	638.5756816	30.5	0.007078208	135.3451582	122.417226	123.465644	50.2465644	55.49888143	124.9662832	128.28907	126.5375519	135.3451582	1.073	0.5056	0.8008	0.9549	0.161	BZEJ	2	86
131	23	5.695652174	310.0243852	2104	0.698307335	137.4386318	134.334004	137.7977867	48.00885312	59.19295775	139.3975855	141.3818913	127.2672032	137.4386318	0.8492	0.4383	0.8211	0.9578	0.2031	BZEJ	2	86
301	52	5.788461538	1054.790974	84.5	0.005398671	138.1685484	130.5898925	132.128172	55.29295699	64.77349462	134.1686022	136.9452688	126.1197312	138.1685484	0.5303	0.3407	0.8482	0.9761	0.1766	BZEJ	2	86
300	65	4.615384615	704.7594471	8490	0.435384615	132.750268	133.5840086	132.0686388	63.98332262	41.06135048	134.7031083	138.6822294	126.06791	132.750268	0.6923	0.3532	0.8559	0.9764	0.2884	BZEJ	2	86
106	33	3.212121212	516.6345568	22.5	0.006432247	132.6918103	136.4455329	137.0076411	59.48589342	36.88224922	139.1044279	142.9355408	127.0444749	132.6918103	1.0235	0.495	0.8012	0.9505	0.1463	BZEJ	2	86
130	27	4.814814815	309.9066346	32	0.009116809	136.237824	129.4707384	129.3265907	53.30322074	53.8401414	131.3644933	135.4306756	125.672231	136.237824	0.8983	0.4929	0.7934	0.9602	0.146	BZEJ	2	86
124	31	4	357.7644997	23	0.005983351	142.8194139	96.5989011	99.87454212	40.06007326	103.0959707	100.8120879	102.0130037	125.7589744	142.8194139	0.5111	0.3794	0.8234	0.9736	0.1172	BZEJ	2	86
110	21	5.238095238	253.0121925	1848.5	0.80021645	132.4375	108.8582128	110.3367769	47.73372934	43.20996901	111.5191116	114.2561983	127.5030992	132.4375	1.6598	0.6489	0.766	0.9365	0.1597	BZEJ	2	86
165	51	3.235294118	752.4163011	28	0.003327392	136.2145827	110.5041071	112.6666667	52.48321671	63.61464355	114.1868979	116.4644559	126.894534	136.2145827	0.7135	0.3869	0.8383	0.9678	0.1911	BZEJ	2	86
27	68	0.397058824	329.1442238	78.5	0.042755991	133.9845074	140.5922698	139.5094005	61.34963286	41.6481078	142.1479061	146.5835552	125.9210845	133.9845074	0.6382	0.3698	0.8415	0.9699	0.2319	BZEJ	2	86
69	206	0.334951456	1056.825462	38.5	0.002708597	133.9588098	122.2266598	123.52728	61.79746259	52.73544974	125.9940832	128.5119759	127.286397	133.9588098	0.5646	0.3031	0.8738	0.9741	0.2759	BZEJ	2	86
207	37	5.594594595	942.4163011	24	0.003133568	133.7521617	128.0488682	127.7562421	57.40785	48.06927038	129.9399592	133.4353444	126.3323618	133.7521617	0.8511	0.426	0.8277	0.9706	0.2088	BZEJ	2	86
122	53	2.301886792	303.1787128	3982.5	0.615914012	139.5547201	125.7255042	127.6686955	53.83601862	75.94140112	129.6723953	131.965151	126.0729204	139.5547201	0.6578	0.4094	0.8192	0.9683	0.13	BZEJ	2	86
44	7	6.285714286	99.98275483	17.5	0.056818182	130.1392643	130.5962838	131.5951577	54.59121622	25.44406907	133.3173799	137.0268393	127.9572072	130.1392643	1.2822	0.511	0.8158	0.9421	0.3089	BZEJ	2	86
269	48	5.604166667	1207.470124	21	0.001626394	134.1659806	116.1214891	115.5282082	56.98886199	54.78268765	117.7040557	121.033293	126.1024213	134.1659806	0.9929	0.52	0.7837	0.965	0.0923	BZEJ	2	86
203	42	4.833333333	942.1980454	45.5	0.005336617	136.3559993	132.2717151	133.506717	51.70868605	50.11731689	135.263894	139.1231137	126.2925101	136.3559993	0.5758	0.3774	0.8308	0.9624	0.1589	BZEJ	2	86
74	26	2.846153846	181.7401142	1375	0.714656965	134.6327504	114.4782194	118.3198728	42.85596184	57.14689984	119.4775835	120.9682035	128.2492846	134.6327504	0.9137	0.4569	0.8158	0.9607	0.1876	BZEJ	2	86
98	52	1.884615385	278.1665205	3775	0.74077708	138.105723	111.1440221	110.2171254	49.51478084	75.38750546	112.1253823	115.5070628	124.8003495	138.105723	0.7046	0.4025	0.8276	0.9765	0.1382	BZEJ	2	86
21	142	0.147887324	360.7939372	23	0.007712944	138.606366	124.2679045	128.8718833	46.44190981	69.35172414	130.4493369	131.1559682	127.4554377	138.606366	0.8309	0.4579	0.8074	0.9658	0.1517	BZEJ	2	86
44	222	0.198198198	500.4924214	5921.5	0.606214169	134.2169333	115.3959423	115.0158408	59.94412798	51.58517362	117.2284042	121.0746781	126.1995318	134.2169333	0.6573	0.3856	0.833	0.9701	0.1887	BZEJ	2	86
200	76	2.631578947	882.8254617	70.5	0.004638158	134.8258975	98.46314757	97.54055674	54.25456229	67.13733181	99.70223893	102.4125402	125.7215231	134.8258975	0.4404	0.274	0.8793	0.9839	0.1772	BZEJ	2	86
282	83	3.397590361	1341.092487	42	0.001794412	134.837412	113.497168	114.9618401	55.06589935	61.221371	116.9150752	118.9764723	127.0241449	134.837412	0.5667	0.2998	0.8747	0.978	0.197	BZEJ	2	86
94	30	3.133333333	482.8355671	18.5	0.006560284	133.0040431	110.0691824	109.3176101	51.30166217	46.22214735	111.0754717	114.9597934	126.2028302	133.0040431	1.2388	0.5403	0.7926	0.9534	0.1833	BZEJ	2	86
147	32	4.59375	671.4041086	36.5	0.007759354	134.977183	111.1022378	111.3593681	56.02208571	62.64531227	113.6268831	116.4605821	126.3940325	134.977183	0.8784	0.4642	0.8074	0.9632	0.1656	BZEJ	2	86
173	75	2.306666667	978.0630509	97	0.007475915	134.3299233	126.5417519	125.9321611	59.93037084	51.1952046	128.2945013	131.9514066	126.0794757	134.3299233	0.5186	0.3234	0.8573	0.9794	0.1724	BZEJ	2	86
158	28	5.642857143	353.92388	2255.5	0.509832731	132.47558	135.9836691	136.6253053	58.89896215	36.44276557	138.6916972	142.2979243	127.1259158	132.47558	0.9001	0.4881	0.7958	0.9611	0.1395	BZEJ	2	86
41	55	0.745454545	304.4507911	24	0.010643016	135.18442	135.0058923	135.7310989	59.5912917	52.65044383	138.0407867	141.1360575	126.5812672	135.18442	0.5049	0.3192	0.8586	0.9786	0.1886	BZEJ	2	86
294	29	10.13793103	1350.724956	50	0.005864415	131.738898	129.9688322	130.3372533	52.40649671	29.82689145	131.5374178	136.1632401	127.0721217	131.738898	1.0773	0.5087	0.7967	0.9494	0.1797	BZEJ	2	86
113	16	7.0625	247.5391035	16	0.008849558	133.5117241	131.4507586	131.2435862	51.97765517	36.87117241	132.584	137.5762759	126.24	133.5117241	0.6769	0.4454	0.8003	0.9712	0.1232	BZEJ	2	86
177	36	4.916666667	808.291411	15.5	0.002432517	140.2864418	118.96933	119.6483703	48.61170213	78.80024898	121.2230647	124.5887279	125.0744681	140.2864418	0.8582	0.4998	0.7845	0.9622	0.0953	BZEJ	2	86
33	122	0.270491803	287.9238801	2473.5	0.61438152	134.0451178	118.0750842	120.6183502	58.74326599	55.12828283	122.812963	124.68367	127.8309764	134.0451178	0.7763	0.4382	0.8138	0.964	0.1881	BZEJ	2	86
229	88	2.602272727	673.428494	8318.5	0.412787813	132.6228535	131.5159091	131.2502104	66.79196128	43.54305556	134.0356902	137.6238636	126.8693182	132.6228535	0.5399	0.2676	0.8922	0.975	0.3653	BZEJ	2	86
152	51	2.980392157	953.4945087	51	0.006578947	131.2667203	136.1749975	136.2342351	63.24932113	30.30151866	138.6608669	142.6423615	127.2630997	131.2667203	0.7262	0.3822	0.8418	0.9622	0.2762	BZEJ	2	86
320	95	3.368421053	1513.785919	72.5	0.002384868	139.6570285	110.3964822	115.0480766	49.32358072	86.05928786	116.432604	116.8288288	127.4584299	139.6570285	0.4386	0.2822	0.8738	0.9793	0.1849	BZEJ	2	86
38	127	0.299212598	301.2375884	2762.5	0.572420224	132.8014599	126.070219	125.3890511	55.02583942	43.45080292	127.1242336	130.9578102	126.2951825	132.8014599	0.8512	0.3989	0.8432	0.9738	0.2504	BZEJ	2	86
271	52	5.211538462	1043.470124	38	0.002696565	135.5856051	130.842254	131.8100621	53.91156915	50.66683289	133.0980718	137.0915891	126.379488	135.5856051	0.6601	0.3971	0.8265	0.9707	0.1287	BZEJ	2	86
52	326	0.159509202	1108.582823	42	0.002477584	137.1468958	112.3505682	113.4942707	49.54653893	67.45425942	114.8008359	117.7281863	126.0358317	137.1468958	1.0236	0.5438	0.7706	0.9583	0.0869	BZEJ	2	86
50	246	0.203252033	666.1147863	46.5	0.003780488	137.5121525	120.0250381	122.3349687	45.39993233	66.16387526	123.3206451	125.9505442	126.5277731	137.5121525	0.6378	0.3872	0.8305	0.976	0.1518	BZEJ	2	86
82	33	2.484848485	210.0832603	2198	0.812269032	136.4009387	111.0160573	113.6899704	44.00864625	67.58745059	114.8838933	116.3406621	127.048913	136.4009387	1.0096	0.497	0.7992	0.9662	0.1431	BZEJ	2	86
176	45	3.911111111	728.3746713	39.5	0.004987374	135.5160347	122.5840407	125.2073194	45.88426712	54.09696284	126.1813809	128.9813243	127.1547821	135.5160347	0.7957	0.461	0.8012	0.9638	0.1325	BZEJ	2	86
185	38	4.868421053	859.528999	42	0.005974395	134.5958163	124.9831633	126.5870408	50.93857143	47.24581633	127.8260204	131.5647959	126.9271429	134.5958163	0.632	0.349	0.8528	0.967	0.247	BZEJ	2	86
126	41	3.073170732	314.5096663	3383	0.654858691	132.0902583	109.4639248	108.3816676	59.06723751	41.13966873	110.2359629	113.9380966	126.2521056	132.0902583	0.8481	0.3704	0.8563	0.9702	0.2527	BZEJ	2	86
267	73	3.657534247	1220.957493	107.5	0.005515366	135.9685853	130.1580013	130.459962	56.13392368	55.81480076	132.2033734	135.9174362	125.9983976	135.9685853	0.5628	0.3445	0.8485	0.9783	0.2161	BZEJ	2	86
281	63	4.46031746	1291.192993	48.5	0.002739649	134.1425188	106.4671682	106.8279001	58.48509334	61.22550385	108.8135971	111.1533389	126.6135414	134.1425188	0.5865	0.2907	0.8814	0.9792	0.2373	BZEJ	2	86
237	51	4.647058824	1083.81327	21	0.001737404	134.726717	118.8149063	117.6308533	57.39743757	52.5567768	119.8656348	124.0204214	125.5585978	134.726717	0.8661	0.4672	0.8035	0.9643	0.1406	BZEJ	2	86
18	131	0.13740458	300.4091611	18.5	0.007845632	131.9061972	117.1214085	116.5239437	58.53521127	35.63098592	118.2033803	122.3797183	126.5766197	131.9061972	1.1021	0.4595	0.8277	0.9594	0.2427	BZEJ	2	86
36	129	0.279069767	317.7228693	2276.5	0.490202412	134.6773292	138.0145963	140.590528	53.27546584	46.41568323	142.3237578	145.0309006	127.4892857	134.6773292	0.8279	0.4432	0.8148	0.959	0.1495	BZEJ	2	86
131	19	6.894736842	318.3086557	21	0.008437123	133.1778169	110.6913146	110.060446	47.51173709	39.74295775	111.3952465	115.8268779	126.0478286	133.1778169	0.7655	0.4795	0.7885	0.9695	0.1439	BZEJ	2	86
181	35	5.171428571	827.7716392	27.5	0.004340963	130.7185284	131.4291888	129.761414	66.15968528	25.38153812	132.2184176	136.8235816	126.3964982	130.7185284	0.9895	0.4795	0.8074	0.9625	0.136	BZEJ	2	86
141	25	5.64	404.0071399	21.5	0.006099291	138.7202325	127.3573456	129.358562	47.0617651	69.52074605	130.7269901	133.4530342	126.1155562	138.7202325	0.7514	0.4081	0.8288	0.9692	0.2011	BZEJ	2	86
182	79	2.303797468	915.3940032	89.5	0.006224788	141.335011	111.1430639	114.7215477	41.9168921	88.47474048	115.5820069	116.8016357	126.1860963	141.335011	0.669	0.4025	0.8243	0.9741	0.1312	BZEJ	2	86
120	33	3.636363636	287.2375879	2405.5	0.607449495	130.8690416	121.7155216	120.0761662	60.49652248	29.17506361	122.2315522	126.459542	126.3606446	130.8690416	1.0902	0.5253	0.789	0.9637	0.1294	BZEJ	2	86
139	57	2.438596491	892.1980463	66.5	0.008393285	132.3776812	143.1557488	146.4462802	53.67980676	35.74695652	148.0066667	150.3074396	128.4183575	132.3776812	0.8082	0.3714	0.8556	0.963	0.345	BZEJ	2	86
186	36	5.166666667	823.8305148	28.5	0.004256272	137.178961	118.9177017	120.4009072	49.38179069	63.56453181	121.964359	124.9747273	126.2563992	137.178961	0.8596	0.4672	0.8028	0.9604	0.1132	BZEJ	2	86
253	50	5.06	978.2813063	54.5	0.0043083	135.5125855	134.3427419	137.2226295	49.37225073	51.33858749	138.3455523	141.1692937	127.3910068	135.5125855	0.658	0.3633	0.8467	0.971	0.2208	BZEJ	2	86
35	217	0.161290323	507.0609629	26.5	0.003489138	134.65315	113.9348532	117.4310245	57.41344704	63.59728507	119.4454113	120.1876088	128.2281007	134.65315	0.539	0.2934	0.8763	0.9783	0.2474	BZEJ	2	86
132	29	4.551724138	304.7106768	2450	0.640020899	134.2507042	121.3705986	122.4794014	55.8221831	50.17535211	123.9369718	127.3577465	126.8427817	134.2507042	1.1329	0.4908	0.8133	0.9504	0.2373	BZEJ	2	86
112	38	2.947368421	571.0609628	34.5	0.008106203	133.088871	127.3606452	129.0953226	53.84322581	45.00983871	130.7190323	133.4387097	127.5216129	133.088871	0.9274	0.4946	0.7935	0.9665	0.1449	BZEJ	2	86
211	43	4.906976744	476.3502862	5673.5	0.625316874	135.8695362	123.5794127	124.4616283	55.27344011	55.8501001	126.3517684	129.6514848	126.3430931	135.8695362	0.8576	0.4992	0.7844	0.9615	0.0916	BZEJ	2	86
149	47	3.170212766	746.1736606	27.5	0.003926888	140.3734548	132.760681	137.6278465	44.3681414	69.15744958	138.7713077	139.9353719	126.9942529	140.3734548	0.5802	0.3449	0.8504	0.969	0.2095	BZEJ	2	86
288	42	6.857142857	1119.227483	37.5	0.003100198	135.4419133	129.5440777	131.0729476	47.8176311	52.98845207	132.1942323	135.5158705	126.6928756	135.4419133	0.8043	0.4236	0.8241	0.9696	0.2016	BZEJ	2	86
187	63	2.968253968	1010.683327	47.5	0.004031916	132.2245053	135.5805313	136.025806	62.92403487	38.04414003	137.888543	141.4420922	127.143974	132.2245053	0.8959	0.4061	0.8428	0.9676	0.2621	BZEJ	2	86
143	40	3.575	340.7939372	3901	0.681993007	136.5582543	126.1988615	128.5339658	46.95876028	53.87463631	129.5612903	132.7859583	126.6573055	136.5582543	0.8209	0.4382	0.8173	0.9604	0.1226	BZEJ	2	86
219	34	6.441176471	475.4802285	4915	0.660085952	134.7883399	118.290415	120.9947628	45.90543478	58.07687747	122.2616601	123.8392292	127.5529644	134.7883399	1.2801	0.5697	0.7803	0.9585	0.1761	BZEJ	2	86
172	30	5.733333333	777.0609629	25.5	0.00494186	132.9312842	126.6741803	126.5575137	54.24289617	38.47349727	128.1310109	132.4848361	126.5564208	132.9312842	1.0853	0.4775	0.8167	0.9521	0.2498	BZEJ	2	86
173	40	4.325	770.4163016	33	0.004768786	134.4910486	115.6936275	118.5402813	46.11849957	58.13768116	119.53474	121.0523231	127.6906436	134.4910486	0.9753	0.4205	0.8408	0.9709	0.2098	BZEJ	2	86
249	43	5.790697674	1131.269113	43	0.004016064	134.3450863	140.1800102	140.7700881	64.56341517	45.63910541	143.2622569	146.7181467	126.7271072	134.3450863	0.816	0.4278	0.8227	0.9598	0.1664	BZEJ	2	86
84	207	0.405797101	1015.134118	89.5	0.005147228	136.2482401	121.2356695	123.7670767	60.33313994	63.10988628	125.8505067	127.8097393	127.2520693	136.2482401	0.4359	0.28	0.8749	0.9787	0.2437	BZEJ	2	86
24	209	0.114832536	608.9188273	34.5	0.00687799	134.5974961	140.6486698	142.3111111	56.34960876	40.29264476	143.7580595	147.5929577	126.8816901	134.5974961	0.6218	0.4185	0.8108	0.9657	0.1613	BZEJ	2	86
208	46	4.52173913	895.4112496	66	0.006897993	135.0553795	137.9863219	139.7512093	55.41451209	43.13469558	141.1135113	144.847623	126.8073394	135.0553795	0.7068	0.4361	0.8081	0.9625	0.1686	BZEJ	2	86
148	65	2.276923077	869.1097325	70.5	0.007328482	136.5601622	141.585816	143.3431811	55.20903674	54.25827541	145.1463092	148.0347567	126.6733697	136.5601622	0.5491	0.2984	0.875	0.9745	0.3169	BZEJ	2	86
66	190	0.347368421	1052.021419	88.5	0.007057416	138.9628481	127.2921755	133.1234089	46.8498417	70.51062867	134.1929314	134.6218905	128.0081411	138.9628481	0.619	0.3547	0.8481	0.9728	0.2098	BZEJ	2	86
235	34	6.911764706	771.4873687	24.5	0.003066333	139.8450692	108.3364569	110.4904953	40.16769299	80.16590808	111.287461	113.5445783	125.7582329	139.8450692	0.9451	0.4696	0.8099	0.9642	0.1444	BZEJ	2	86
225	56	4.017857143	830.34018	63.5	0.005039683	138.7604984	115.4008981	117.1752466	45.46894763	72.27561346	118.2274222	120.8028712	125.8771186	138.7604984	0.6527	0.3771	0.8381	0.9757	0.1528	BZEJ	2	86
244	47	5.191489362	542.3502859	7852.5	0.684731427	137.3026066	115.5345506	115.7884876	47.43619332	66.48961444	117.0991719	120.6295819	125.5203638	137.3026066	0.858	0.4582	0.8086	0.9695	0.1448	BZEJ	2	86
200	64	3.125	1031.17575	90	0.00703125	132.873784	152.2092791	151.7617236	60.87266151	32.72692691	153.782427	158.4185582	126.447992	132.873784	0.4436	0.2395	0.9001	0.9761	0.4368	BZEJ	2	86
33	143	0.230769231	338.4091611	3231.5	0.684784912	137.5178495	128.821362	130.9260215	54.28960573	61.14035842	132.7817921	135.4163441	126.4936201	137.5178495	0.7695	0.4194	0.824	0.9635	0.1726	BZEJ	2	86
194	65	2.984615385	851.7543957	65	0.005154639	133.3645248	136.0842489	134.1913643	64.77784875	42.96946857	136.9228411	141.4646781	125.6955161	133.3645248	0.6665	0.3612	0.8479	0.9744	0.2195	BZEJ	2	86
184	49	3.755102041	933.2691134	51	0.00565661	131.2020513	105.1630769	105.0986325	55.02452991	32.42538462	106.4617094	109.5460684	127.0205983	131.2020513	0.785	0.3864	0.8426	0.9732	0.1841	BZEJ	2	86
145	34	4.264705882	671.7472541	28.5	0.005780933	136.4911681	122.4933048	124.4219373	48.51766382	61.66695157	125.6393162	128.3048433	126.6349003	136.4911681	0.9787	0.5157	0.7869	0.9643	0.1503	BZEJ	2	86
190	36	5.277777778	426.9360722	4030	0.589181287	136.9810522	137.5816661	138.2948026	51.20736742	53.87181116	139.840055	143.5848417	125.8895946	136.9810522	0.9771	0.4315	0.8342	0.9564	0.2508	BZEJ	2	86
30	219	0.136986301	702.6345567	16.5	0.002511416	135.1017316	128.1071944	127.9968048	58.52906617	50.91898578	130.2356215	134.3759019	126.1266749	135.1017316	0.7669	0.3903	0.8408	0.9591	0.2575	BZEJ	2	86
208	88	2.363636364	891.4356352	90	0.004916958	134.068913	125.346913	127.6419565	63.97882609	47.81269565	129.4063043	132.3648261	127.5663478	134.068913	0.4159	0.2552	0.888	0.9774	0.249	BZEJ	2	86
164	27	6.074074074	726.4335461	15.5	0.003500452	134.8463277	140.5201977	141.2577684	55.86765537	45.25310734	142.7659605	146.8285311	126.5127119	134.8463277	0.9625	0.4291	0.8352	0.9572	0.284	BZEJ	2	86
143	40	3.575	680.658942	43.5	0.007604895	133.0669331	120.5762987	121.3161838	50.94842657	46.33041958	122.772977	125.5148601	126.9981269	133.0669331	0.8681	0.4085	0.8391	0.9736	0.2131	BZEJ	2	86
124	40	3.1	675.9726504	42.5	0.008568548	134.2221742	134.866782	134.6405709	52.41291811	42.58347751	136.2785467	140.7200115	126.1290369	134.2221742	1.0632	0.5038	0.8005	0.9558	0.2248	BZEJ	2	86
181	44	4.113636364	418.6345569	4126.5	0.518144149	131.0398392	127.7462537	126.1989218	61.46399854	29.20431287	128.2506396	132.6716009	126.3378107	131.0398392	0.8737	0.4029	0.8416	0.9725	0.1991	BZEJ	2	86
43	156	0.275641026	372.6518018	4971	0.741055456	133.3662675	102.5328232	106.0635396	37.46762031	53.79773786	106.827678	107.6697716	128.277556	133.3662675	0.882	0.4656	0.8068	0.9685	0.1446	BZEJ	2	86
104	27	3.851851852	243.2964633	2006.5	0.714565527	136.2272311	124.8446224	125.7489703	51.74347826	59.15125858	127.4805492	130.5176201	126.2022883	136.2272311	1.2454	0.6089	0.7538	0.9528	0.1318	BZEJ	2	86
156	51	3.058823529	754.7594466	32	0.004022122	137.7569055	119.6868843	119.0051188	54.23256712	69.84218659	121.0982229	124.9644582	125.0726289	137.7569055	0.8913	0.4969	0.7885	0.9618	0.1236	BZEJ	2	86
56	225	0.248888889	1300.572716	94	0.007460317	137.2778902	127.4229067	129.7793448	49.75771566	62.50101189	131.1404629	133.5621047	126.6251581	137.2778902	0.8068	0.4397	0.8147	0.9679	0.1846	BZEJ	2	86
164	33	4.96969697	369.5807344	3923.5	0.724963045	136.0102014	117.6912448	118.0249225	48.60821281	59.85033574	119.3508523	122.8237345	125.9212293	136.0102014	0.9477	0.4617	0.815	0.9668	0.1797	BZEJ	2	86
39	223	0.174887892	501.0365777	4802.5	0.552201909	135.0233948	127.2164437	127.7236388	60.86813094	54.60876883	130.1283346	133.4271649	126.5188084	135.0233948	0.6995	0.3417	0.863	0.9664	0.2902	BZEJ	2	86
329	53	6.20754717	736.8599523	9657.5	0.553851006	133.9772727	124.0743842	121.3722311	65.61620592	47.57230197	124.7985557	129.3320929	125.1069024	133.9772727	0.6137	0.32	0.8675	0.9729	0.2726	BZEJ	2	86
214	35	6.114285714	484.3502862	4899.5	0.654138852	137.8927409	121.8337483	126.027964	44.55497031	71.57709251	127.1420226	128.2295537	127.5206857	137.8927409	0.8808	0.4471	0.817	0.9669	0.1566	BZEJ	2	86
139	32	4.34375	655.5462438	26.5	0.005957734	133.9024504	126.7313875	126.3627283	53.54612143	46.28593726	128.2208522	132.0440144	126.2089902	133.9024504	1.1352	0.519	0.7983	0.9601	0.2082	BZEJ	2	86
126	40	3.15	631.7888848	44	0.008730159	136.1672241	112.4371516	110.8704013	53.2562709	67.07427536	113.2066611	116.6414437	124.9641862	136.1672241	0.9197	0.452	0.8173	0.971	0.1662	BZEJ	2	86
176	58	3.034482759	881.5605255	131.5	0.012882053	131.3234907	149.7933814	148.4224599	64.84646981	29.48539099	150.6124932	155.3298458	126.4495854	131.3234907	0.6905	0.2902	0.8923	0.9719	0.4799	BZEJ	2	86
74	147	0.503401361	766.7249582	68	0.006251149	134.2311135	124.2077217	124.6447667	53.98472371	50.0349087	126.1564029	129.4981501	126.4926005	134.2311135	0.5305	0.2902	0.8775	0.9825	0.2241	BZEJ	2	86
103	32	3.21875	252.811182	2021.5	0.613319175	135.0075479	129.7221542	130.9200326	57.82925337	53.06997144	133.2303142	135.9730722	126.7727458	135.0075479	1.0595	0.5428	0.7772	0.9553	0.1162	BZEJ	2	86
276	44	6.272727273	622.1492757	8510.5	0.700798748	137.3697601	115.5856692	117.0782828	50.64526515	64.35984848	118.7695707	121.7135732	126.1790404	137.3697601	0.6588	0.3829	0.835	0.9651	0.1561	BZEJ	2	86
28	264	0.106060606	1128.433546	15.5	0.002096861	133.5300074	127.9398922	127.008547	52.20856559	40.1764214	128.7261241	133.2401524	125.9244705	133.5300074	1.1039	0.5139	0.7978	0.9598	0.1913	BZEJ	2	86
30	110	0.272727273	254.8111819	2578.5	0.781363636	141.4876066	128.6888757	136.3906405	40.23101329	76.96430696	137.3797343	136.4834424	128.2558001	141.4876066	0.978	0.474	0.811	0.9492	0.1611	BZEJ	2	86
120	37	3.243243243	285.4385988	3103.5	0.698986486	137.4397436	125.3613782	130.1573718	46.87339744	63.17612179	131.4046474	132.3790064	127.7705128	137.4397436	0.8671	0.4501	0.8138	0.9621	0.178	BZEJ	2	86
236	73	3.232876712	1326.999126	126	0.007313675	133.5442934	145.5644881	145.9692982	56.34904569	38.18204164	147.6197224	151.7686042	126.66845	133.5442934	0.5753	0.301	0.8758	0.9734	0.3494	BZEJ	2	86
152	32	4.75	341.338094	3318	0.682154605	132.3843709	115.8929655	115.7336415	52.6966633	39.97761086	117.1918244	120.7407193	126.6494294	132.3843709	1.1469	0.4781	0.822	0.9648	0.1856	BZEJ	2	86
13	67	0.194029851	230.4924206	40.5	0.046498278	132.2683003	136.5058611	136.6523881	60.93396932	32.89824168	138.4975059	142.9679511	126.9108368	132.2683003	0.8272	0.4131	0.8327	0.957	0.218	BZEJ	2	86
157	41	3.829268293	356.5929264	3909	0.607270468	136.1290547	125.5143652	125.9111446	53.65929101	60.20864226	127.4975672	130.9596849	126.0325533	136.1290547	0.8935	0.4231	0.833	0.9685	0.2263	BZEJ	2	86
226	60	3.766666667	1021.553384	55	0.004056047	135.534622	123.1104367	123.6259061	55.30655902	56.29689434	125.5810596	128.6475337	126.223761	135.534622	0.8163	0.4335	0.8194	0.9702	0.1824	BZEJ	2	86
24	167	0.143712575	494.3502859	24.5	0.006112774	138.6569288	119.7104869	120.908427	44.30468165	65.70636704	122.1	125.5338951	125.5305243	138.6569288	1.2602	0.5856	0.7698	0.945	0.1516	BZEJ	2	86
196	36	5.444444444	437.8650047	4526.5	0.641510771	135.394223	118.9969807	118.3013285	58.0257649	58.99124396	120.6302335	124.4424316	125.7612721	135.394223	0.79	0.4044	0.8343	0.9654	0.2218	BZEJ	2	86
53	246	0.215447154	1078.1808	69	0.005292223	132.7260497	134.3403113	132.6589044	65.8523166	39.75054295	135.5232264	139.9831081	126.015806	132.7260497	0.7881	0.424	0.8223	0.9686	0.1613	BZEJ	2	86
154	38	4.052631579	693.6883788	35.5	0.006066302	136.1941264	130.9946491	131.2019662	51.00024888	51.8566451	132.6696117	137.1764559	125.8072424	136.1941264	0.7439	0.4167	0.8233	0.9598	0.216	BZEJ	2	86
38	19	2	167.5807343	27.5	0.038088643	132.7844498	137.3214162	139.4599098	54.94029851	37.78722666	141.1895175	144.1315515	127.7719542	132.7844498	1.0288	0.4936	0.8044	0.9551	0.2344	BZEJ	2	86
265	56	4.732142857	1254.381811	38	0.002560647	135.9946185	125.6372549	124.6373615	58.08967391	58.57342285	127.1645354	131.1508419	125.4141091	135.9946185	0.7548	0.4067	0.8293	0.9662	0.1994	BZEJ	2	86
232	42	5.523809524	707.528998	56	0.005747126	135.1573078	135.8570954	137.6724413	53.20908005	46.89499535	139.4683393	142.7344352	126.9269879	135.1573078	0.6425	0.3613	0.8462	0.9628	0.2009	BZEJ	2	86
131	37	3.540540541	353.9482651	33.5	0.006911492	134.3204842	140.0436445	141.1828608	56.41271105	42.98407136	143.2011787	146.7169481	126.8512265	134.3204842	0.6946	0.4026	0.8274	0.9659	0.2216	BZEJ	2	86
180	28	6.428571429	395.0954528	3336.5	0.662003968	134.4826151	127.7155323	128.0570546	54.31010874	45.41414955	130.0754464	133.8705867	126.3824674	134.4826151	1.2185	0.5883	0.7629	0.946	0.1096	BZEJ	2	86
34	178	0.191011236	403.4802289	4194	0.692994052	134.9851259	122.3953089	122.7504577	48.00858124	50.28981693	124.2490847	127.7191076	126.1924485	134.9851259	1.0888	0.5285	0.7882	0.9615	0.1637	BZEJ	2	86
159	49	3.244897959	876.8599524	30.5	0.003914773	136.7351085	122.7686391	124.5893491	54.18846154	63.88856016	126.7639053	129.2086785	126.72357	136.7351085	0.6421	0.3448	0.8564	0.9678	0.2516	BZEJ	2	86
52	159	0.327044025	416.3157976	64.5	0.007801161	134.0106339	138.4966963	140.2020442	57.80797027	43.48843692	142.2178402	145.1632253	127.2149494	134.0106339	0.5086	0.3035	0.8682	0.9769	0.273	BZEJ	2	86
185	36	5.138888889	857.4284933	27.5	0.004129129	134.8654664	129.0166939	128.842335	51.43175123	50.01440262	130.4760502	134.629569	125.9965085	134.8654664	0.8894	0.4502	0.8171	0.9669	0.1876	BZEJ	2	86
139	26	5.346153846	317.2964633	2370.5	0.655921417	133.3666667	125.4981982	123.323964	58.38324324	45.88702703	126.0981982	129.9663063	125.501982	133.3666667	1.3204	0.5352	0.8054	0.9592	0.2209	BZEJ	2	86
160	27	5.925925926	347.2964635	3350.5	0.775578704	135.9893537	113.9623632	117.9298246	46.17663818	61.65437097	119.4039586	120.7112011	127.8935373	135.9893537	0.8381	0.4355	0.82	0.9585	0.1837	BZEJ	2	86
187	37	5.054054054	837.9310198	16	0.002312473	138.9367635	125.1686658	129.9128788	47.1746633	69.97853535	131.6013258	132.4882155	127.5358796	138.9367635	0.7392	0.4125	0.8243	0.9567	0.1641	BZEJ	2	86
46	244	0.18852459	1135.151363	68	0.006058446	131.4724814	148.4002028	147.2443543	65.26497634	28.23853955	149.9461122	154.4732252	126.5803245	131.4724814	0.6782	0.3388	0.8632	0.9667	0.3704	BZEJ	2	86
115	40	2.875	280.3675305	3531	0.767608696	136.6333645	107.0088702	107.4600062	51.02240896	68.20059135	109.3339558	112.1495487	125.9368192	136.6333645	0.8105	0.3676	0.8569	0.9653	0.2066	BZEJ	2	86
132	29	4.551724138	306.3675311	2193	0.572884013	134.898951	134.8465035	135.4358392	57.30576923	49.33618881	137.7781469	141.0732517	126.4912587	134.898951	0.9803	0.4578	0.8202	0.9576	0.2074	BZEJ	2	86
67	19	3.526315789	254.3675309	20	0.015710919	141.9855212	99.88610039	105.2195946	33.56949807	93.5492278	105.7997104	106.0260618	126.8006757	141.9855212	1.3298	0.6231	0.7558	0.9336	0.1142	BZEJ	2	86
219	56	3.910714286	1184.080295	63.5	0.005177756	134.6852437	127.0225296	124.1637022	55.20454545	46.29466403	127.2272069	131.8688406	124.5983531	134.6852437	0.8554	0.4464	0.8154	0.9689	0.2107	BZEJ	2	86
148	32	4.625	688.0904003	23.5	0.004961993	134.1411438	125.9303788	125.6669592	52.44434694	47.82155916	127.4573643	131.2724879	126.1455317	134.1411438	1.0133	0.4578	0.8237	0.9652	0.2134	BZEJ	2	86
36	205	0.175609756	917.4873685	34.5	0.004674797	134.9171592	124.0016745	124.3427896	52.71995666	53.31688337	126.1832151	129.4076044	126.2767928	134.9171592	1.102	0.5007	0.8055	0.962	0.1748	BZEJ	2	86
224	71	3.154929577	982.482316	46.5	0.002923793	137.7400104	115.5258952	119.2103269	49.6884795	75.54841723	120.8557343	121.6251168	127.3852102	137.7400104	0.7945	0.4305	0.8175	0.968	0.121	BZEJ	2	86
20	85	0.235294118	246.5512965	22.5	0.013235294	142.0359435	121.9573813	127.4015404	38.64030809	81.70834403	128.1555841	129.2030809	127.0308087	142.0359435	0.3539	0.2661	0.8756	0.9779	0.1693	BZEJ	2	86
159	39	4.076923077	369.7228696	3494.5	0.563538139	135.520362	129.4364775	128.8999884	54.45724562	55.15779093	130.8227173	134.8743474	125.7158603	135.520362	0.8512	0.443	0.8166	0.9681	0.1834	BZEJ	2	86
132	29	4.551724138	306.8944422	2643.5	0.690569488	135.2267606	122.8892606	123.6834507	49.35193662	56.11302817	125.3794014	128.206162	126.4190141	135.2267606	1.0719	0.5081	0.7994	0.9636	0.1901	BZEJ	2	86
236	36	6.555555556	639.1198379	21.5	0.002530603	135.293996	129.2237919	130.3753123	51.39142045	50.01464381	132.1384271	135.5090016	126.5200276	135.293996	0.9568	0.5004	0.7921	0.9575	0.1148	BZEJ	2	86
145	31	4.677419355	339.5807341	2599.5	0.578309232	131.734127	128.1634615	127.4024725	58.0006105	33.25625763	129.6912393	133.241453	126.6550672	131.734127	1.3413	0.5233	0.8098	0.9571	0.2262	BZEJ	2	86
63	257	0.245136187	615.0020876	7343.5	0.453554444	135.9004267	137.3148242	138.4971042	60.98704532	56.17023979	140.9350742	143.6034851	126.6749644	135.9004267	0.5472	0.2922	0.878	0.9766	0.291	BZEJ	2	86
219	48	4.5625	1017.754395	47	0.004471081	136.8308045	130.1100585	131.4740582	51.25083265	62.32344016	133.1954704	135.9323514	126.3374288	136.8308045	0.8179	0.4136	0.8317	0.9696	0.2407	BZEJ	2	86
278	76	3.657894737	1562.773727	82	0.003881106	134.1747919	113.7750694	115.5614348	54.53828775	56.75366627	117.6224732	119.5089972	127.4080063	134.1747919	0.5976	0.3128	0.8705	0.9757	0.2156	BZEJ	2	86
255	59	4.322033898	1229.612259	36	0.002392822	139.3765306	119.4027927	120.4075725	50.24011815	74.57534909	121.9946831	125.2713749	125.5302363	139.3765306	0.7726	0.4139	0.8271	0.9624	0.1621	BZEJ	2	86
100	49	2.040816327	536.3330413	32	0.006530612	138.2333333	123.7122024	119.1019345	55.12633929	66.85714286	123.9498512	128.1029762	122.8748512	138.2333333	1.0627	0.5254	0.7863	0.9582	0.1432	BZEJ	2	86
193	38	5.078947368	849.261973	16.5	0.002249795	139.5966387	119.7488996	122.1069428	49.67086835	76.24009604	123.9222689	125.930072	126.187575	139.5966387	0.9186	0.5007	0.789	0.9576	0.0908	BZEJ	2	86
172	28	6.142857143	398.5929261	16	0.003322259	135.1221383	120.6520147	118.4958791	55.31089744	55.30334249	121.0418956	125.0627289	124.9693223	135.1221383	1.0574	0.4722	0.8176	0.9661	0.1933	BZEJ	2	86
216	44	4.909090909	993.8549002	48.5	0.005103114	136.5123748	141.444133	145.3229475	50.39727673	51.94112936	147.0512615	148.6667201	127.6329996	136.5123748	0.6978	0.3658	0.8485	0.9635	0.2721	BZEJ	2	86
27	174	0.155172414	783.3036034	28	0.005959983	132.6326649	138.1332461	138.7654752	60.03182214	38.29424586	141.2763731	144.4596048	127.1316478	132.6326649	1.1126	0.4842	0.817	0.9524	0.2452	BZEJ	2	86
326	53	6.150943396	1073.837654	54	0.003125362	137.6282218	122.9933808	124.792749	52.68824591	65.03364758	126.7660716	129.4697122	126.4167586	137.6282218	0.553	0.3153	0.8655	0.9703	0.2413	BZEJ	2	86
139	33	4.212121212	644.1736599	41.5	0.009047308	132.615292	126.5498194	126.3336845	54.87537628	40.16390728	128.2274232	131.8865141	126.6180012	132.615292	0.9683	0.4884	0.8013	0.9673	0.169	BZEJ	2	86
51	5	10.2	114.1248901	29.5	0.115686275	140.7766234	108.4009034	111.5238848	43.66267645	83.80124224	112.8355731	114.634218	126.1600226	140.7766234	0.5575	0.376	0.83	0.97	0.1485	BZEJ	2	86
139	22	6.318181818	305.0538223	2087	0.682472204	132.4777083	118.1558333	118.120625	53.79083333	40.31604167	119.7608333	123.5129167	126.7541667	132.4777083	1.3314	0.5589	0.7907	0.9477	0.1896	BZEJ	2	86
218	54	4.037037037	517.2619731	7098.5	0.602998641	135.0023514	116.907961	118.7343635	48.98777293	59.45025193	120.2507894	122.6137051	127.0554921	135.0023514	0.7525	0.4064	0.8297	0.9702	0.1604	BZEJ	2	86
183	51	3.588235294	418.9777023	6053.5	0.64861245	136.1066428	115.1558231	113.4477459	54.80020492	65.68186475	115.8643272	119.275444	124.9912056	136.1066428	0.8476	0.3578	0.8663	0.9744	0.2335	BZEJ	2	86
199	54	3.685185185	459.0782077	6954	0.647124511	140.1610207	128.0741124	130.5363166	51.12640533	70.49926036	132.512574	134.7457101	125.9956361	140.1610207	0.7195	0.4823	0.7822	0.9609	0.0946	BZEJ	2	86
106	32	3.3125	257.1543279	2484.5	0.732458726	136.4015106	120.9447426	121.9344067	49.01828662	61.6940966	123.4806202	126.4042934	126.1989664	136.4015106	1.2532	0.4799	0.8284	0.9556	0.2104	BZEJ	2	86
138	30	4.6	317.0538228	3278	0.79178744	135.7190698	114.5474419	115.6468217	45.89596899	64.54232558	117.1846512	119.259845	126.4941085	135.7190698	1.2698	0.5213	0.8082	0.9614	0.1926	BZEJ	2	86
93	31	3	452.5340517	33	0.01144641	135.5414966	129.8283447	129.4678005	53.71133787	49.27845805	131.6609977	135.8791383	125.7256236	135.5414966	0.9022	0.4976	0.7898	0.9577	0.113	BZEJ	2	86
70	247	0.28340081	1185.584908	105.5	0.006101793	135.2750981	139.8992248	141.113073	60.8255814	51.56503015	143.5451239	146.2355249	126.8261078	135.2750981	0.4755	0.2689	0.8857	0.9792	0.3181	BZEJ	2	86
273	60	4.55	640.4579316	6090.5	0.371825397	134.2773105	141.6233514	143.2782063	61.67963968	42.89653113	145.3375803	148.7174638	127.2429204	134.2773105	0.51	0.2914	0.8756	0.9661	0.3509	BZEJ	2	86
182	47	3.872340426	825.6711345	48	0.00561141	136.3066631	129.7424569	128.7985812	58.79130747	58.47602371	131.3407866	135.3752694	125.4050826	136.3066631	0.7803	0.4273	0.8195	0.9675	0.1362	BZEJ	2	86
170	54	3.148148148	641.5706291	62.5	0.006808279	134.1647436	138.6630952	138.043315	66.30467033	43.39871795	140.8662088	145.3513736	126.2268315	134.1647436	0.4221	0.2614	0.8852	0.9711	0.3639	BZEJ	2	86
235	42	5.595238095	1049.068103	49	0.004964539	133.1374663	133.3658067	133.8781671	56.18120909	41.42556796	135.6189449	139.1948402	126.8656142	133.1374663	0.7973	0.3798	0.8494	0.9714	0.2618	BZEJ	2	86
127	38	3.342105263	603.6467493	31	0.006423539	136.1550722	139.8200506	140.4090571	54.60196633	52.37658275	142.544168	146.0303888	126.1380903	136.1550722	0.6688	0.3525	0.8547	0.9692	0.2809	BZEJ	2	86
59	215	0.274418605	510.7594464	5831	0.459676784	133.777244	131.9371681	130.785335	63.88141593	47.57098609	133.6090392	137.732048	126.0578382	133.777244	0.6283	0.3498	0.8516	0.9717	0.2518	BZEJ	2	86
42	104	0.403846154	533.3696191	90.5	0.020718864	130.1391304	135.0673108	133.5061192	68.79452496	27.35603865	136.537037	140.1286634	126.8412238	130.1391304	0.8538	0.3951	0.8459	0.9724	0.2991	BZEJ	2	86
206	35	5.885714286	875.244728	39	0.005409154	138.6619916	92.38940092	96.55850531	38.89981968	87.40082148	97.67451413	97.53496293	127.2266079	138.6619916	1.0212	0.5096	0.7917	0.9568	0.1065	BZEJ	2	86
298	51	5.843137255	1301.536138	74.5	0.004901961	136.6864106	126.0280363	128.0137643	50.26422971	63.35646189	129.7013595	131.9552096	126.6861285	136.6864106	0.7203	0.3707	0.8484	0.9738	0.2234	BZEJ	2	86
13	162	0.080246914	370.3502858	20.5	0.009734093	135.0267879	132.6090303	135.0301818	56.30266667	51.00066667	137.212	139.4409091	127.4193939	135.0267879	0.7343	0.4242	0.8181	0.9659	0.133	BZEJ	2	86
26	124	0.209677419	310.3086561	25	0.007754342	131.8755656	136.7154977	137.1798643	58.79487179	35.33107089	139.4949095	142.8706637	127.2598039	131.8755656	1.0257	0.4874	0.8077	0.9591	0.2137	BZEJ	2	86
71	182	0.39010989	1118.045806	110.5	0.008551308	134.1214958	120.1234903	120.4424931	58.51279778	55.21257618	122.8207202	125.838338	126.6941828	134.1214958	0.6165	0.3198	0.8686	0.974	0.2595	BZEJ	2	86
222	48	4.625	927.6538899	59.5	0.005583709	137.7536718	119.0867656	120.6851852	49.73331737	72.29118774	122.2266124	124.5613825	126.1989144	137.7536718	0.6901	0.3555	0.8544	0.9762	0.2121	BZEJ	2	86
18	97	0.18556701	242.0660151	17.5	0.01002291	132.1525367	117.1038051	115.9415888	53.13985314	31.6605474	117.8574766	122.7750334	126.212283	132.1525367	0.982	0.4898	0.8018	0.9553	0.1844	BZEJ	2	86
156	39	4	368.6934314	4283.5	0.704059829	133.745119	108.5097619	105.7127381	55.37238095	53.085	108.8219048	112.4217857	124.9525	133.745119	0.9711	0.4541	0.8216	0.9656	0.2022	BZEJ	2	86
72	28	2.571428571	351.1370828	17	0.00843254	136.2852502	129.9801819	133.2517869	50.54710851	57.70825211	135.1348278	136.7326186	127.4356725	136.2852502	0.8599	0.4428	0.8195	0.9629	0.2067	BZEJ	2	86
22	153	0.14379085	685.3624783	16	0.004753417	134.8558758	130.5297487	131.9495565	53.57002956	49.95990392	133.9477088	136.9613821	126.8470067	134.8558758	1.104	0.5694	0.7671	0.9511	0.1222	BZEJ	2	86
140	37	3.783783784	339.0954527	3290.5	0.63523166	136.8945749	124.6834452	124.2153244	50.8557047	62.21770134	126.0501957	129.9117729	125.3446588	136.8945749	0.7848	0.4375	0.8151	0.9714	0.1795	BZEJ	2	86
166	53	3.132075472	793.6711342	61	0.006933394	138.1673186	126.7591482	127.9765319	48.88309431	66.06701434	129.4775315	132.7631465	125.868405	138.1673186	0.6004	0.341	0.8548	0.9753	0.2037	BZEJ	2	86
214	52	4.115384615	974.8843369	42.5	0.003819195	135.9397222	137.3833333	137.5852083	60.381875	52.29958333	139.9218056	143.7890972	126.1095833	135.9397222	0.6693	0.4095	0.8206	0.9653	0.1309	BZEJ	2	86
203	39	5.205128205	520.1492755	19.5	0.002463054	142.4709801	112.8404869	117.0109545	43.59859065	90.32120436	118.3303011	119.386483	126.3372838	142.4709801	0.6363	0.4068	0.8187	0.9629	0.136	BZEJ	2	86
160	37	4.324324324	365.4213539	2676	0.452027027	132.8531863	136.5234069	136.4242647	59.49093137	36.27953431	138.577451	143.0453431	126.7110294	132.8531863	0.7698	0.3621	0.8582	0.9568	0.3486	BZEJ	2	86
26	130	0.2	289.9827549	2579.5	0.76316568	136.8917507	118.2928331	121.7590519	45.69690183	68.0141844	123.3152296	124.5782008	127.4800299	136.8917507	1.1234	0.5342	0.7888	0.9539	0.1354	BZEJ	2	86
214	25	8.56	497.0193329	21	0.003925234	131.2783951	128.9862963	127.7145679	61.85901235	26.6237037	129.8435802	135.1608642	126.4298765	131.2783951	0.7837	0.4119	0.8297	0.9598	0.2651	BZEJ	2	86
55	283	0.19434629	1153.168608	50.5	0.003244459	136.0882077	126.5396682	128.1451857	59.49891814	58.86520014	130.6020916	133.2164803	126.8512441	136.0882077	0.5024	0.2869	0.8775	0.9725	0.2742	BZEJ	2	86
44	250	0.176	780.8843374	65.5	0.005954545	139.36888	131.7987556	137.3876989	49.44696042	71.41585067	138.9400245	139.0351897	127.8538352	139.36888	0.5256	0.3317	0.8533	0.9763	0.207	BZEJ	2	86
101	27	3.740740741	260.4680363	1963.5	0.720022002	136.5379327	124.2164533	123.4139403	54.08155524	58.91725936	125.6185396	129.673779	125.2690849	136.5379327	1.3156	0.6138	0.7579	0.947	0.1197	BZEJ	2	86
131	44	2.977272727	643.2619734	23.5	0.00407703	139.4336748	115.5567222	117.3180538	49.55569782	75.17695262	119.1498079	121.6514725	125.8270166	139.4336748	0.76	0.4194	0.8229	0.9602	0.1423	BZEJ	2	86
118	45	2.622222222	593.9898953	30	0.005649718	137.2081949	123.8111849	126.7296512	50.17068106	63.61060354	128.2296512	130.1814784	126.9431063	137.2081949	0.7416	0.387	0.8401	0.97	0.1805	BZEJ	2	86
286	61	4.68852459	678.0731556	9316	0.5339906	133.7848391	125.2731949	127.8462869	53.84404227	50.56813505	129.9423401	131.4041339	127.83656	133.7848391	0.6098	0.3473	0.852	0.9782	0.2078	BZEJ	2	86
274	56	4.892857143	617.0193325	10070	0.656282586	135.0459323	104.082983	102.1010616	58.33834349	62.62791675	104.8481711	108.1982342	125.2112151	135.0459323	0.6709	0.3716	0.8426	0.9747	0.1599	BZEJ	2	86
90	21	4.285714286	252.7523063	21.5	0.011375661	141.3438384	110.1438384	117.1466667	40.8820202	91.08767677	118.290101	117.019798	128.1527273	141.3438384	1.0269	0.4891	0.8063	0.9581	0.1336	BZEJ	2	86
206	38	5.421052632	463.0782082	4630	0.59146653	136.592307	126.397536	128.9600301	55.08633499	63.31101288	131.1744569	133.0300009	127.1623248	136.592307	0.8346	0.4498	0.8122	0.9584	0.2005	BZEJ	2	86
183	133	1.37593985	948.3889519	118.5	0.004868729	138.3111136	115.9091985	116.9899438	52.94439515	75.84915705	118.9188849	121.4715321	125.9802203	138.3111136	0.5112	0.3071	0.8664	0.9781	0.1958	BZEJ	2	86
12	101	0.118811881	220.4680358	17.5	0.014438944	131.5429348	127.5251359	127.0251359	59.54130435	29.709375	128.667663	133.6442935	126.7245924	131.5429348	0.9724	0.4348	0.8327	0.9541	0.2889	BZEJ	2	86
26	155	0.167741935	349.1787134	28.5	0.00707196	134.3348115	109.4447894	108.3620843	53.01662971	52.61219512	110.3698448	114.1774945	125.6727273	134.3348115	0.8206	0.4157	0.8304	0.968	0.1989	BZEJ	2	86
209	46	4.543478261	952.3990557	44.5	0.004628667	134.3140859	121.6323195	122.8825634	53.23950878	53.33002602	124.8567014	127.3701204	126.9672251	134.3140859	0.8356	0.4578	0.8073	0.9694	0.1144	BZEJ	2	86
228	43	5.302325581	508.8355671	5620.5	0.573286414	137.011545	129.6704634	130.9676894	55.5367271	60.33929955	133.1729428	135.8940028	126.3499923	137.011545	0.8397	0.4351	0.8209	0.9631	0.1515	BZEJ	2	86
121	18	6.722222222	325.2375879	16.5	0.007575758	137.0164577	89.88871473	91.16509927	39.49216301	76.89655172	92.10057471	94.05250784	126.0707941	137.0164577	0.766	0.4213	0.8232	0.9683	0.1724	BZEJ	2	86
24	175	0.137142857	396.7939371	18	0.004285714	137.0445272	118.7227736	121.3464296	52.56548111	64.96457127	123.3425696	125.4381031	127.0176454	137.0445272	0.7608	0.3994	0.8357	0.9591	0.1871	BZEJ	2	86
88	32	2.75	424.3919159	23	0.008167614	136.2809878	119.6068089	123.3694558	48.14289139	67.5447135	125.017262	125.7914169	127.80772	136.2809878	0.8711	0.4691	0.8047	0.9689	0.1498	BZEJ	2	86
244	92	2.652173913	1300.714852	77	0.00343015	138.2213592	125.0760708	126.4889397	49.98241005	66.94940034	128.0738626	131.0762993	125.9252237	138.2213592	0.4925	0.3284	0.852	0.9789	0.1294	BZEJ	2	86
112	180	0.622222222	1112.614348	125.5	0.006225198	134.3111223	124.8795155	125.3166122	58.80814684	53.4204174	127.4933786	130.5246417	126.6801609	134.3111223	0.4588	0.2642	0.8871	0.9813	0.2832	BZEJ	2	86
129	54	2.388888889	688.9015826	43	0.00617284	135.4693968	121.7356945	123.2771444	56.62722745	58.77199779	125.3885999	127.8503597	126.8979524	135.4693968	0.713	0.383	0.8398	0.9682	0.1844	BZEJ	2	86
221	44	5.022727273	485.6223642	6870	0.706499383	133.3199843	105.7637931	106.1027429	48.63299373	52.0265674	107.4566614	109.9449843	126.6779781	133.3199843	0.8925	0.4452	0.8195	0.9738	0.168	BZEJ	2	86
217	62	3.5	1075.310744	59.5	0.004422477	134.854892	117.6699516	118.0253747	58.79753334	61.73563083	120.4741532	123.0007081	126.5708722	134.854892	0.5623	0.2942	0.8783	0.9779	0.2468	BZEJ	2	86
102	23	4.434782609	285.7228694	16.5	0.007033248	135.2563211	115.704804	114.9563843	53.23356511	60.34860936	117.2136536	120.4908344	125.6836283	135.2563211	1.0298	0.527	0.7843	0.9666	0.1101	BZEJ	2	86
150	41	3.658536585	357.8650053	3842.5	0.624796748	135.2013743	122.5093175	121.0513627	57.37013743	49.75704635	123.4231307	128.1813417	125.2714885	135.2013743	0.7429	0.411	0.8265	0.9629	0.2221	BZEJ	2	86
110	50	2.2	285.4802289	3999	0.727090909	143.2627015	121.6305379	127.5915188	45.04687712	91.93971007	129.1277605	128.7585693	127.1264056	143.2627015	0.4948	0.3556	0.8357	0.9753	0.1181	BZEJ	2	86
117	22	5.318181818	387.1370832	18	0.006993007	133.8477515	121.529154	121.7278963	57.45369665	46.09641768	124.2768674	127.9359756	126.5952744	133.8477515	0.807	0.45	0.8092	0.9559	0.1637	BZEJ	2	86
131	9	14.55555556	465.0954527	16.5	0.013994911	141.5793854	60.88444302	66.27080666	24.68982074	111.5083227	66.3290653	64.55665813	126.8613956	141.5793854	1.2847	0.6268	0.749	0.8262	0.0975	BZEJ	2	86
89	34	2.617647059	427.4629837	29.5	0.009748843	136.8315193	133.4981859	135.4020408	54.56553288	56.44920635	137.5848073	140.4122449	126.6290249	136.8315193	0.6586	0.3785	0.8383	0.9583	0.2496	BZEJ	2	86
42	184	0.22826087	992.8254625	45.5	0.005887681	133.1624881	125.9765432	127.4492877	54.21244065	46.74264008	129.377018	131.8927825	127.402754	133.1624881	0.8855	0.4817	0.7982	0.9669	0.1131	BZEJ	2	86
256	58	4.413793103	1181.73715	52.5	0.00353583	135.3077258	111.2170099	113.3450474	50.82652283	61.73488068	115.0305655	116.909611	127.1532091	135.3077258	0.7607	0.4013	0.8341	0.9682	0.177	BZEJ	2	86
96	16	6	220.9533175	19.5	0.012695313	134.6347352	90.69119938	91.85436137	40.60358255	61.5864486	92.93691589	95.00428349	126.6795171	134.6347352	1.2028	0.6209	0.7461	0.9486	0.1042	BZEJ	2	86
327	53	6.169811321	1429.310743	27.5	0.001586752	134.1492696	116.4373613	119.7731601	52.03799926	50.08982064	121.0946746	122.9388406	127.970784	134.1492696	0.9452	0.4645	0.8115	0.9571	0.1939	BZEJ	2	86
320	68	4.705882353	1247.66103	76	0.003492647	136.1068661	105.7701189	107.4477177	56.99877254	70.74296126	109.499041	111.242079	126.8964327	136.1068661	0.5895	0.3418	0.8521	0.9737	0.1249	BZEJ	2	86
173	47	3.680851064	396.5929269	5363	0.659574468	137.7207646	119.1186282	120.5666229	49.62752999	70.12528111	122.2264805	124.808096	126.1205022	137.7207646	0.7736	0.4529	0.8039	0.9699	0.1035	BZEJ	2	86
203	34	5.970588235	1034.09754	47	0.00680962	134.6441329	136.0897196	137.4099688	54.33946002	47.09948079	139.4955348	142.7528557	126.9047767	134.6441329	0.8079	0.4708	0.7978	0.9592	0.1267	BZEJ	2	86
167	40	4.175	787.7960254	76.5	0.011452096	134.8299625	107.951186	109.0222222	48.71173533	60.4443196	110.7189763	113.1254682	126.7332085	134.8299625	0.9229	0.4678	0.8097	0.9632	0.1604	BZEJ	2	86
228	65	3.507692308	565.6711329	4747	0.320310391	130.209916	134.7754622	134.1182633	69.39915966	26.8307563	136.7532213	141.1571989	127.2611204	130.209916	0.5026	0.2632	0.8914	0.9745	0.4078	BZEJ	2	86
166	39	4.256410256	761.5046138	18	0.002780352	135.4258757	119.5424859	120.6741243	50.61412429	55.06960452	122.2507345	125.4698305	126.5142373	135.4258757	0.8932	0.4841	0.7963	0.9615	0.0998	BZEJ	2	86
259	61	4.245901639	868.0386651	70	0.00443066	137.3609754	116.8561384	119.2090356	56.31829062	69.5702603	121.3227785	123.3318041	126.8850603	137.3609754	0.4528	0.2976	0.8664	0.9766	0.1634	BZEJ	2	86
99	42	2.357142857	486.3330406	46	0.011063011	135.5503995	116.1769505	118.0836308	52.22403536	63.47169811	119.990651	121.9325174	127.054224	135.5503995	0.7426	0.3746	0.8477	0.9696	0.2201	BZEJ	2	86
285	60	4.75	1380.974737	83	0.004853801	135.8240864	126.1766749	126.6048725	55.96312333	54.55719452	128.5992101	132.2292063	126.1161496	135.8240864	0.5284	0.332	0.8531	0.9757	0.1434	BZEJ	2	86
242	97	2.494845361	808.2813057	65.5	0.002790321	135.6701507	125.2814187	126.5170433	55.06616447	53.70907094	127.9586629	131.3824545	126.5059322	135.6701507	0.5051	0.2803	0.881	0.9761	0.2516	BZEJ	2	86
111	42	2.642857143	267.8650047	2478.5	0.531638782	135.8244664	131.6681101	131.5999072	57.29492731	52.75935663	133.7970925	137.9783483	125.9549954	135.8244664	0.8326	0.4281	0.8243	0.9536	0.2882	BZEJ	2	86
142	35	4.057142857	323.9238797	3740.5	0.752615694	139.3704062	112.2198121	111.8016027	53.12890301	82.63346228	113.8941697	117.4606245	124.9356176	139.3704062	0.7628	0.3874	0.8425	0.9652	0.2058	BZEJ	2	86
281	44	6.386363636	1250.482317	36.5	0.002952119	131.9948941	144.2267123	144.1239726	68.50498132	33.85709838	147.2346202	151.1447696	127.1245953	131.9948941	0.5923	0.2872	0.8861	0.9592	0.4337	BZEJ	2	86
33	192	0.171875	433.5807339	4748.5	0.749447601	141.2386923	118.9017017	122.9529781	42.69514107	82.88658755	124.2366771	125.5956113	126.5612405	141.2386923	0.7909	0.4738	0.7939	0.9565	0.1218	BZEJ	2	86
186	55	3.381818182	990.4478253	104.5	0.010215054	137.2540048	127.5693894	128.2214909	56.52823156	61.48937351	130.3715305	133.6720856	125.9552736	137.2540048	0.6262	0.3669	0.8416	0.9677	0.2225	BZEJ	2	86
264	88	3	1119.151364	79	0.003400482	131.4836364	132.383154	131.30282	71.47521336	36.25309833	134.88282	139.0374026	126.8668275	131.4836364	0.4186	0.2556	0.8883	0.9729	0.2106	BZEJ	2	86
129	16	8.0625	326.6934315	23.5	0.011385659	132.7230769	122.9238095	123.6650183	54.69945055	40.0992674	125.4879121	129.1152015	127.117033	132.7230769	0.8711	0.4214	0.8331	0.9599	0.2412	BZEJ	2	86
131	64	2.046875	814.6072072	105	0.012523855	132.0092013	128.2034413	126.9421237	65.84440559	36.03800147	129.7743835	134.4539014	126.4562937	132.0092013	0.5286	0.3221	0.8591	0.9698	0.1753	BZEJ	2	86
153	38	4.026315789	394.2914114	40.5	0.006965944	131.3675105	117.0203938	117.5845288	57.37355837	41.74374121	119.3209564	121.825879	127.4589311	131.3675105	0.6612	0.3091	0.8774	0.9793	0.2818	BZEJ	2	86
261	79	3.303797468	1104.322936	61	0.002958436	137.7944068	118.8564937	120.7322786	49.69600958	71.81477198	122.1738268	124.4670357	126.3678949	137.7944068	0.6103	0.3559	0.8461	0.9781	0.1421	BZEJ	2	86
319	49	6.510204082	1528.246816	51.5	0.003294735	133.3464646	136.2308081	136.9565657	54.37388889	39.81151515	138.3975253	142.5591919	126.8876263	133.3464646	0.7834	0.43	0.8182	0.9644	0.1404	BZEJ	2	86
168	42	4	610.6345568	16.5	0.002338435	133.0824047	132.5677467	131.2435568	64.22166981	39.1215498	133.8570204	138.7128407	126.0564604	133.0824047	0.6427	0.3357	0.8612	0.9657	0.3131	BZEJ	2	86
55	190	0.289473684	626.7422031	46.5	0.004449761	134.7809677	104.2864516	101.0345968	58.84112903	62.34790323	104.7539516	108	124.3964516	134.7809677	0.4631	0.2749	0.8808	0.9838	0.2256	BZEJ	2	86
190	31	6.129032258	875.504614	26	0.004414261	137.8081023	129.6749585	131.5678749	45.9745321	60.50509358	132.8558398	136.0964226	126.255982	137.8081023	0.7958	0.44	0.8141	0.964	0.1636	BZEJ	2	86
142	26	5.461538462	320.2253956	2339	0.633531961	133.7519971	123.2676107	124.0341322	54.99836601	42.24582426	125.7988381	129.8193537	126.7775962	133.7519971	0.9038	0.502	0.7875	0.9507	0.1788	BZEJ	2	86
50	224	0.223214286	708.901583	41	0.003660714	139.0290088	115.8193565	120.7629995	43.50985989	77.5238713	121.9437468	122.1984432	127.5414115	139.0290088	0.6068	0.3218	0.8664	0.9773	0.1743	BZEJ	2	86
155	28	5.535714286	356.2081506	1926.5	0.443894009	131.8115539	142.8544949	141.6223355	59.14612295	29.29394501	143.8228298	148.8382762	126.3344146	131.8115539	1.0997	0.4897	0.8113	0.9512	0.2571	BZEJ	2	86
54	101	0.534653465	272.4507912	3011	0.552071874	134.2056852	129.0580585	129.6771252	55.19375168	46.38589434	131.097211	135.031778	126.5791097	134.2056852	0.6871	0.3775	0.8403	0.9707	0.171	BZEJ	2	86
295	53	5.566037736	1425.460018	91	0.005820275	133.6294935	126.4659416	126.6649816	65.0111826	47.45751634	129.1548203	132.7923815	126.7675143	133.6294935	0.7142	0.3797	0.8405	0.9642	0.237	BZEJ	2	86
203	54	3.759259259	937.8721442	38	0.003466521	134.1320332	113.9992777	116.7970386	52.03134706	53.38707114	118.5661972	120.2040448	127.7998555	134.1320332	0.6276	0.3297	0.8627	0.9727	0.2184	BZEJ	2	86
151	47	3.212765957	713.1686089	67.5	0.009511061	135.147462	126.0351253	126.7090383	55.07892482	51.23784536	128.30574	132.3475048	126.4144356	135.147462	0.5468	0.2809	0.8851	0.9724	0.2935	BZEJ	2	86
130	42	3.095238095	411.8305153	60.5	0.011080586	135.221951	131.2864315	132.7639554	56.96126566	54.13195468	134.8732038	137.7818257	126.9277358	135.221951	0.4786	0.27	0.8851	0.976	0.3185	BZEJ	2	86
234	65	3.6	1023.6194	94.5	0.006213018	140.1043978	128.2227652	134.7442943	47.30336304	74.01655648	136.1497557	135.6829549	128.1029606	140.1043978	0.4388	0.2524	0.8921	0.9799	0.2356	BZEJ	2	86
279	66	4.227272727	912.631591	123	0.0066797	135.0503018	136.9756588	138.2448839	55.71212642	48.32850763	139.6249693	143.3832753	126.6905334	135.0503018	0.4755	0.3273	0.8509	0.9795	0.2099	BZEJ	2	86
105	18	5.833333333	232.6690468	1483.5	0.784920635	135.9016052	132.4693817	134.6801427	45.89268728	47.78626635	135.7904281	139.3472057	126.8308561	135.9016052	1.5406	0.689	0.7318	0.9178	0.0909	BZEJ	2	86
248	49	5.06122449	776.9015818	33	0.002715602	135.8810167	122.0431789	123.0689189	52.85643501	56.73307593	124.8201416	128.1514801	126.3809524	135.8810167	0.6629	0.3845	0.8343	0.9675	0.2265	BZEJ	2	86
354	54	6.555555556	1556.808218	16	0.000836995	138.7045805	121.4411387	125.080351	42.74781678	68.2859161	126.011601	128.0255137	126.8625856	138.7045805	0.6339	0.3663	0.8421	0.9726	0.1509	BZEJ	2	86
84	309	0.27184466	833.5188951	121	0.004661735	133.6008683	142.7127963	143.5571048	60.74087337	40.32117505	145.162378	149.2194194	126.9067055	133.6008683	0.4636	0.2984	0.8668	0.9786	0.2472	BZEJ	2	86
198	40	4.95	470.2497805	4555	0.575126263	135.0328966	127.1027786	128.5307128	48.62559242	53.52188458	130.0260199	132.9987919	126.7713967	135.0328966	0.7614	0.3955	0.8373	0.9722	0.202	BZEJ	2	86
136	34	4	614.0904003	27.5	0.005947232	135.440167	109.2566481	112.3240569	51.68939394	66.49412492	114.2108844	115.3763142	127.7020717	135.440167	0.7733	0.3965	0.8378	0.9661	0.2287	BZEJ	2	86
161	41	3.926829268	676.13203	32	0.00484775	135.2097391	121.7398785	120.2020918	54.20838956	52.63843905	122.432861	127.2086145	125.1963563	135.2097391	1.0047	0.4903	0.8019	0.9535	0.2325	BZEJ	2	86
258	33	7.818181818	1145.185853	21	0.002466526	136.6865985	129.0498994	129.1152298	51.33881248	54.05811808	130.7396847	135.2445488	125.6028178	136.6865985	0.7963	0.4398	0.8142	0.9571	0.1502	BZEJ	2	86
176	44	4	714.3990579	52.5	0.006779442	132.737367	132.6736322	132.9506079	60.35828267	39.34460486	135.2295783	139.0694339	126.9278116	132.737367	0.6358	0.3458	0.8551	0.9673	0.3201	BZEJ	2	86
247	49	5.040816327	589.9898953	4878	0.403040568	132.556435	140.9005148	140.7573359	58.36975547	38.05328185	142.7920849	146.7863578	126.7339768	132.556435	0.787	0.3459	0.8681	0.9692	0.3489	BZEJ	2	86
48	270	0.177777778	623.1442231	47.5	0.003665123	133.5091684	137.8058102	137.7609275	58.21839019	40.13544776	139.3028785	143.8874733	126.4476546	133.5091684	0.595	0.3051	0.8748	0.976	0.2894	BZEJ	2	86
133	23	5.782608696	301.639609	2122.5	0.693854201	136.6054767	130.9006085	131.1044625	49.31298174	54.89776876	132.8137931	136.9488844	125.7350913	136.6054767	1.0295	0.5103	0.7934	0.9537	0.1675	BZEJ	2	86
269	63	4.26984127	1331.092488	59	0.003481442	140.872056	119.5048745	124.194112	44.48378378	81.89087838	125.2125965	126.2146236	126.9656853	140.872056	0.7087	0.4157	0.8204	0.9692	0.1449	BZEJ	2	86
181	33	5.484848485	417.0365776	3620.5	0.606144316	135.1078058	125.5685388	127.2463113	58.05033317	51.14707282	129.566397	132.4069491	126.9767968	135.1078058	0.8474	0.4607	0.8065	0.9506	0.2214	BZEJ	2	86
267	65	4.107692308	1309.359514	99.5	0.005733218	137.9590591	135.7771677	140.6358387	47.66603559	61.25766755	141.8325918	143.1294017	127.7684589	137.9590591	0.5446	0.3289	0.8563	0.9738	0.2361	BZEJ	2	86
277	58	4.775862069	1211.93816	46.5	0.002894311	136.1388174	125.4139272	127.8206332	50.96338939	58.63237893	129.1787608	131.6879261	127.0066152	136.1388174	0.6383	0.3766	0.8366	0.973	0.1231	BZEJ	2	86
192	30	6.4	422.7523075	4234.5	0.73515625	135.0874685	111.7911811	112.6557732	49.91565541	58.37702751	114.4130722	117.4310946	126.5632584	135.0874685	0.9538	0.4846	0.8	0.9577	0.1591	BZEJ	2	86
27	214	0.126168224	925.5462437	22.5	0.003894081	134.1898575	129.6435328	129.8198291	54.92752137	50.6360114	131.6353276	135.0758974	126.4757835	134.1898575	1.2262	0.5289	0.8007	0.9582	0.2312	BZEJ	2	86
127	28	4.535714286	313.379725	19.5	0.00548369	137.5946732	111.4071636	114.6015613	45.94566049	64.63538956	115.8431042	117.8760141	126.9139752	137.5946732	0.5513	0.3574	0.8406	0.9702	0.1631	BZEJ	2	86
205	81	2.530864198	979.1513629	70	0.004215598	135.3632539	126.0225907	126.8747245	56.2662793	56.79803647	128.9801643	131.98888	126.5531457	135.3632539	0.6059	0.3555	0.8458	0.9745	0.168	BZEJ	2	86
14	56	0.25	138.8944427	31.5	0.040178571	139.8780886	100.6842965	104.2238105	39.16152747	84.29548703	105.1313049	106.3898305	126.5225648	139.8780886	0.5841	0.4213	0.8056	0.9727	0.0996	BZEJ	2	86
89	46	1.934782609	237.9238796	3113.5	0.760503175	137.9702286	116.8408648	123.874712	41.8658515	70.35300372	125.0076201	124.1876661	128.7735247	137.9702286	0.763	0.3799	0.8463	0.9676	0.1795	BZEJ	2	86
130	38	3.421052632	598.7766923	24.5	0.004959514	135.8813534	117.6142139	117.7148345	49.69089835	61.80260047	119.4527187	122.5837766	125.876773	135.8813534	0.9274	0.4566	0.8155	0.9692	0.1668	BZEJ	2	86
116	38	3.052631579	558.6345564	23.5	0.005331216	137.1058268	120.5966929	118.9910236	50.92110236	57.54031496	121.0544882	125.7177953	124.6181102	137.1058268	1.0442	0.5194	0.7891	0.9586	0.1221	BZEJ	2	86
186	35	5.314285714	906.8010774	33.5	0.005145929	133.4376664	138.7750665	138.5371562	54.92025288	38.75698758	140.1863354	144.6119122	126.3390639	133.4376664	0.949	0.4288	0.8348	0.9627	0.2984	BZEJ	2	86
132	24	5.5	295.4974738	2533.5	0.799715909	137.6619718	119.8136821	122.9088531	43.20643863	64.7804829	123.9682093	126.1995976	126.8849095	137.6619718	1.2179	0.5924	0.7633	0.9479	0.1095	BZEJ	2	86
35	110	0.318181818	525.2619728	30.5	0.007922078	138.1192957	135.7959037	141.3490837	50.42202659	65.22637442	143.2109235	143.177147	128.1983471	138.1192957	0.8709	0.404	0.8414	0.9595	0.2648	BZEJ	2	86
187	40	4.675	473.9482651	3464.5	0.463168449	134.2898808	132.4578776	132.5562124	61.96709035	46.22928367	135.0805991	139.0915361	126.4800473	134.2898808	0.5747	0.3128	0.8691	0.9659	0.3046	BZEJ	2	86
114	33	3.454545455	262.6101716	2258.5	0.600345561	134.2098605	121.0426047	120.0969302	54.55106977	50.66251163	121.7367442	126.1847442	125.7477209	134.2098605	0.8785	0.4179	0.8346	0.9645	0.2467	BZEJ	2	86
109	59	1.847457627	566.5168059	48.5	0.007541595	136.9525677	127.0904762	129.6573296	50.87208217	60.1394958	131.4013072	133.8709617	126.90831	136.9525677	0.5628	0.3672	0.8352	0.9692	0.1917	BZEJ	2	86
135	70	1.928571429	386.5340515	5701	0.603280423	137.1822256	120.6171148	123.8778116	52.22763403	69.89489261	125.8558261	126.9905293	127.358532	137.1822256	0.6278	0.3645	0.8421	0.9743	0.144	BZEJ	2	86
225	37	6.081081081	514.00714	4274.5	0.513453453	133.436063	134.3087058	134.2986308	51.53302334	40.43795746	135.8259709	139.9861362	126.4709377	133.436063	0.8717	0.4058	0.8409	0.968	0.2615	BZEJ	2	86
104	98	1.06122449	357.0782079	7299	0.716149922	140.7833267	108.6525728	111.4490626	45.3593937	82.21172716	112.5379338	115.0031911	125.9747108	140.7833267	0.2724	0.1946	0.9104	0.984	0.247	BZEJ	2	86
223	32	6.96875	502.4091606	5636.5	0.789868274	136.1562314	110.7983502	110.734844	46.24319221	59.31534486	112.0544623	115.7208308	125.6221427	136.1562314	1.1191	0.518	0.7967	0.9594	0.1403	BZEJ	2	86
172	35	4.914285714	765.6295044	30.5	0.005066445	132.583188	127.6709685	125.4854087	61.54272759	39.04127427	128.1357982	132.6874782	125.6148122	132.583188	0.9296	0.4713	0.8074	0.967	0.1252	BZEJ	2	86
169	56	3.017857143	711.2447284	39	0.004120879	137.2368048	128.8349871	128.5070458	56.82281331	63.39781539	130.7200867	134.3367798	125.4480113	137.2368048	0.7259	0.3548	0.857	0.9721	0.2398	BZEJ	2	86
121	62	1.951612903	645.0020889	44.5	0.005931752	134.4679183	107.801733	110.2789354	45.32989478	62.61677326	111.597483	112.3666185	127.5365174	134.4679183	0.6881	0.3593	0.8513	0.9803	0.2044	BZEJ	2	86
174	57	3.052631579	896.8670917	64	0.006452914	135.2502398	121.3695652	121.4737052	59.18654092	56.12380115	123.8972986	127.3601343	126.23961	135.2502398	0.5568	0.3013	0.8734	0.9735	0.2479	BZEJ	2	86
125	24	5.208333333	571.5634888	21	0.007	133.883409	132.9070823	130.4474255	56.40698363	41.92424541	133.2373249	138.1059381	125.1126455	133.883409	1.1415	0.5292	0.7923	0.9558	0.1921	BZEJ	2	86
213	37	5.756756757	467.5807341	5467.5	0.693757137	139.1675	125.2275926	129.1307407	46.35222222	72.04731481	130.552037	131.7335185	127.0376852	139.1675	1.0555	0.4577	0.8256	0.9563	0.2066	BZEJ	2	86
40	82	0.487804878	285.8233744	19	0.005792683	133.1972559	114.7995367	112.0302922	55.39736279	45.25231646	115.1247327	118.8567356	125.0506058	133.1972559	0.7275	0.3656	0.8513	0.978	0.1896	BZEJ	2	86
222	50	4.44	517.5462445	4620.5	0.416261261	134.5913549	141.7126944	141.3052403	62.62175984	45.17037971	143.8772594	148.1045257	126.1811686	134.5913549	0.759	0.4142	0.8249	0.9593	0.1486	BZEJ	2	86
171	81	2.111111111	1023.536138	74.5	0.005378673	135.7589584	113.1274486	114.8242355	60.22216914	63.06999522	117.0576923	119.5232919	126.9780817	135.7589584	0.442	0.2596	0.8879	0.9748	0.2099	BZEJ	2	86
150	41	3.658536585	357.7644995	3265	0.530894309	136.3849265	133.523652	135.0279412	50.82585784	52.23823529	136.5802696	140.2280637	126.446201	136.3849265	0.6969	0.4024	0.8269	0.959	0.2146	BZEJ	2	86
54	190	0.284210526	875.5706286	44.5	0.004337232	135.7223222	130.7590759	131.9384938	51.05850585	51.71594659	133.3233573	137.0436544	126.4222172	135.7223222	0.7589	0.4056	0.8313	0.9678	0.182	BZEJ	2	86
150	40	3.75	362.894442	3320.5	0.553416667	133.2359031	130.1554013	128.7896724	58.6242845	41.89940324	131.0744124	135.1362806	125.8866155	133.2359031	0.9955	0.436	0.8329	0.967	0.2589	BZEJ	2	86
161	68	2.367647059	812.8427076	46	0.004201681	135.3751104	97.77443332	96.74411245	52.87268178	70.91602885	98.84331763	101.319841	125.5534295	135.3751104	0.719	0.3414	0.8618	0.9747	0.1901	BZEJ	2	86
136	29	4.689655172	322.0660152	2016.5	0.511282961	133.8065585	135.7109716	135.3101343	60.03907204	42.33804291	137.8588871	142.0678528	126.3343799	133.8065585	0.9647	0.4699	0.8122	0.9466	0.2506	BZEJ	2	86
17	214	0.079439252	526.4924225	26.5	0.007284222	136.6649808	118.4191571	121.183908	42.31984674	60.33992337	122.2881226	124.3347126	126.8789272	136.6649808	1.019	0.4917	0.8031	0.9623	0.144	BZEJ	2	86
145	28	5.178571429	340.1665204	2314	0.569950739	135.4127219	137.105687	138.986522	51.61850756	50.87015122	140.7656147	143.5412558	126.9436226	135.4127219	1.169	0.5138	0.8031	0.9498	0.2435	BZEJ	2	86
101	27	3.740740741	471.3208485	26.5	0.009717638	135.7778534	130.8461538	136.1245745	42.5087361	51.87292943	137.2530066	138.3927842	128.3219877	135.7778534	0.7103	0.3936	0.8341	0.9651	0.1891	BZEJ	2	86
209	48	4.354166667	489.1787132	4681.5	0.466656699	134.0208139	134.1618515	134.5684219	57.00178627	43.26335819	136.2204877	140.4024542	126.527959	134.0208139	0.7984	0.4083	0.8326	0.9611	0.2177	BZEJ	2	86
29	201	0.144278607	662.7178169	28.5	0.004889346	138.1390181	112.6406977	116.8571059	38.92855297	69.66356589	117.7308786	119.2686047	127.3267442	138.1390181	0.6311	0.3858	0.8302	0.9675	0.1445	BZEJ	2	86
201	38	5.289473684	487.1614679	26	0.003404032	136.614702	108.6058284	110.7757386	45.79681355	67.33245941	112.0190582	113.7673692	126.6641121	136.614702	0.6247	0.3898	0.828	0.9792	0.1371	BZEJ	2	86
180	27	6.666666667	406.3086557	3225	0.663580247	133.8087607	124.6228632	126.1363515	49.95659722	50.46995192	127.7510684	130.0480769	127.2210203	133.8087607	1.1919	0.5069	0.8108	0.9618	0.2147	BZEJ	2	86
39	174	0.224137931	785.2447278	35	0.005157678	136.8401081	126.0175135	129.9260541	48.73837838	62.19048649	131.4518919	132.7619459	127.6168649	136.8401081	0.7623	0.4057	0.8309	0.9686	0.172	BZEJ	2	86
215	46	4.673913043	587.5046146	28	0.002831143	131.752116	131.8975705	130.7817398	63.06277429	36.0539185	133.553605	137.6626176	126.5872257	131.752116	0.8656	0.4045	0.8397	0.9616	0.3008	BZEJ	2	86
206	47	4.382978723	477.96551	6295	0.650175584	134.6641437	114.3199541	113.9943425	56.4558104	55.33157492	116.1928135	119.5963303	126.0922018	134.6641437	0.6658	0.3684	0.8442	0.9724	0.2143	BZEJ	2	86
65	30	2.166666667	246.3502853	29.5	0.015128205	137.5981447	125.7666048	127.2185529	45.21298701	62.65974026	128.341744	131.7576994	126.0170686	137.5981447	0.6998	0.3942	0.8325	0.973	0.1982	BZEJ	2	86
261	39	6.692307692	1160.139171	23.5	0.002308675	134.6454832	139.0790066	139.1102191	55.22966687	44.83208283	141.0552971	145.0829832	126.1769958	134.6454832	0.8653	0.4079	0.8396	0.9633	0.2938	BZEJ	2	86
243	35	6.942857143	534.5929269	4555	0.535567313	135.0137481	132.8443891	132.2521052	56.3302973	52.41381681	134.2930916	138.2383571	125.8560749	135.0137481	0.9614	0.4183	0.8412	0.9652	0.2705	BZEJ	2	86
314	58	5.413793103	724.3574265	6086	0.334175269	133.3573893	142.6198257	143.2353849	53.08687364	37.6760167	144.5290487	149.2228123	126.8387346	133.3573893	0.5585	0.3164	0.8651	0.9669	0.3135	BZEJ	2	86
167	34	4.911764706	734.7766923	29.5	0.005195491	133.0903984	112.3716803	110.7447651	54.48850868	42.65755873	112.8294178	117.2457865	125.654239	133.0903984	0.9799	0.4406	0.8291	0.9609	0.2236	BZEJ	2	86
121	30	4.033333333	289.9238799	2564.5	0.706473829	134.8591121	119.6738274	119.2039026	49.69584676	48.61099177	120.5921948	125.2558181	125.7484783	134.8591121	1.0871	0.5193	0.7935	0.9504	0.2057	BZEJ	2	86
174	35	4.971428571	396.4091612	4021.5	0.660344828	133.6081081	117.8748531	115.7217391	55.69717979	47.36016451	118.2312573	122.2713278	125.2891892	133.6081081	1.0583	0.4947	0.8051	0.9666	0.1613	BZEJ	2	86
154	33	4.666666667	596.3330412	35	0.006887052	139.5790048	113.8432175	119.8192229	44.77164281	81.85957737	121.0403545	120.7893661	127.9990457	139.5790048	0.8854	0.4741	0.8014	0.9588	0.1097	BZEJ	2	86
65	64	1.015625	244.6518023	3253	0.781971154	138.5199147	117.0963727	123.5103129	39.72972973	68.0227596	124.3333926	124.2213727	128.1145092	138.5199147	0.6154	0.3958	0.8236	0.9688	0.0847	BZEJ	2	86
190	32	5.9375	850.1147851	40.5	0.006661184	130.920814	142.3986047	142.1111628	57.02302326	24.81232558	143.7201163	148.3817442	127.0066279	130.920814	1.0488	0.4431	0.8348	0.9585	0.3319	BZEJ	2	86
52	146	0.356164384	371.7645001	5038	0.663593256	137.7803053	120.8976848	121.4487918	52.82317258	64.95773936	122.9768476	126.4928723	125.5987261	137.7803053	0.6772	0.3355	0.8635	0.9735	0.1988	BZEJ	2	86
194	77	2.519480519	1112.489456	105	0.007029053	132.8487532	135.6047315	136.8524616	68.14296675	42.58465473	139.3046355	142.4178389	127.5219629	132.8487532	0.4922	0.2444	0.9014	0.9734	0.3984	BZEJ	2	86
56	183	0.306010929	439.0193328	6269	0.611729118	139.0724727	121.1420988	126.5777043	43.59963071	77.84805355	127.6161717	128.0066164	127.8895984	139.0724727	0.6692	0.4063	0.822	0.9726	0.1212	BZEJ	2	86
127	38	3.342105263	306.693432	3406.5	0.70586407	137.4220144	118.3981295	120.6717986	49.79410072	66.55482014	121.8985612	124.5766906	126.5968345	137.4220144	0.8745	0.4499	0.8153	0.9589	0.202	BZEJ	2	86
249	33	7.545454545	545.2792183	4873	0.593038822	134.9925699	125.5718531	125.8331294	50.62666084	51.1006993	127.009965	131.2121503	126.1811189	134.9925699	1.032	0.5068	0.7959	0.9618	0.1473	BZEJ	2	86
177	76	2.328947368	1051.879285	69.5	0.005166518	135.543514	121.3489631	119.3320562	55.46992641	53.85270328	121.8075169	126.214681	124.8007663	135.543514	0.6727	0.3758	0.84	0.9765	0.1938	BZEJ	2	86
112	27	4.148148148	263.6396092	2337.5	0.772982804	132.7311828	114.9832506	113.9369313	54.12965261	44.8242349	115.8600083	119.3478081	126.1060794	132.7311828	1.3765	0.6239	0.7564	0.9589	0.1344	BZEJ	2	86
31	155	0.2	546.5584371	52	0.01082206	138.916685	118.6356459	121.739955	49.69973096	75.46495832	123.2577074	124.8706391	126.7477617	138.916685	0.6411	0.387	0.8308	0.9714	0.119	BZEJ	2	86
47	220	0.213636364	977.1442235	37.5	0.003626692	135.251229	118.581554	121.5112627	50.11071979	54.35255705	122.8609583	124.8127522	127.4441999	135.251229	1.1908	0.5438	0.7859	0.9536	0.1253	BZEJ	2	86
72	19	3.789473684	180.2670264	21.5	0.015716374	132.588655	116.7700585	115.4694737	50.35719298	39.26725146	117.0852632	121.0879532	125.96	132.588655	0.8871	0.4038	0.8433	0.9745	0.2272	BZEJ	2	86
206	60	3.433333333	948.0559102	47.5	0.003843042	134.8434853	128.4052691	131.183296	52.89636273	53.93703288	132.5813403	134.6761335	127.5798455	134.8434853	0.8376	0.3881	0.8482	0.9701	0.2611	BZEJ	2	86
27	115	0.234782609	260.9533176	2251.5	0.725120773	136.4655764	125.1586917	127.8772461	45.13183929	53.47890168	128.8643247	132.1627297	126.9162124	136.4655764	0.8127	0.4356	0.8189	0.9502	0.2111	BZEJ	2	86
252	49	5.142857143	1120.357426	31	0.002510528	134.7059354	116.3688857	116.4660695	59.63987884	56.8102726	118.4994522	121.7844944	126.3163627	134.7059354	0.7666	0.3818	0.845	0.9685	0.2309	BZEJ	2	86
193	32	6.03125	431.2375883	3812.5	0.617308938	134.7598809	122.7559858	121.9143086	54.04811548	50.38183068	123.648757	128.0277237	125.7066102	134.7598809	1.1316	0.5201	0.7965	0.9555	0.1308	BZEJ	2	86
41	128	0.3203125	544.132031	36	0.006859756	138.2848154	92.55746644	93.84070889	37.69693792	75.90058725	94.81921141	96.73122903	125.6275168	138.2848154	0.7788	0.4239	0.8214	0.97	0.1086	BZEJ	2	86
133	25	5.32	585.1787133	15.5	0.004661654	128.3740616	113.3271396	114.1629129	68.84496997	20.996997	115.9707207	117.9543919	128.5268393	128.3740616	1.4842	0.6285	0.7623	0.9571	0.1074	BZEJ	2	86
52	125	0.416	352.735062	2817	0.433384615	133.5889236	140.8997799	142.469934	55.93998378	42.05758313	144.0383501	147.419766	127.2632372	133.5889236	0.7213	0.3587	0.8548	0.9697	0.3253	BZEJ	2	86
99	32	3.09375	483.4629836	18.5	0.005839646	134.0955603	130.7528541	130.7752643	59.97526427	45.32093023	133.0367865	137.0995772	126.4169133	134.0955603	1.0121	0.4554	0.8234	0.9458	0.274	BZEJ	2	86
130	42	3.095238095	335.7228692	3410.5	0.6246337	135.0184665	119.60926	121.4429279	53.39716312	54.4476114	122.6772381	125.6863375	127.0077613	135.0184665	1.1953	0.5005	0.8102	0.9477	0.2285	BZEJ	2	86
219	50	4.38	495.96551	7065	0.645205479	137.6518175	118.3397006	120.7720599	50.54504633	72.83677833	122.1445474	124.1262295	126.6736992	137.6518175	0.9516	0.4671	0.8104	0.9659	0.1454	BZEJ	2	86
191	28	6.821428571	490.7350619	19	0.00355273	136.4818217	120.8975635	121.9114683	42.30501339	58.37555811	122.9738487	126.6021176	126.0827912	136.4818217	1.2874	0.6335	0.7458	0.95	0.1158	BZEJ	2	86
123	35	3.514285714	657.7300094	27	0.006271777	137.0773316	138.6719217	140.9780949	53.15151012	52.35280451	142.3811815	145.6246266	126.6003983	137.0773316	0.8767	0.5106	0.7804	0.9511	0.1475	BZEJ	2	86
173	38	4.552631579	403.906636	3475	0.528597505	132.6897513	125.8843537	127.0519683	52.74328092	41.82212557	128.4264525	131.8435374	127.2946359	132.6897513	0.9329	0.4594	0.814	0.9615	0.2028	BZEJ	2	86
147	48	3.0625	482.9604583	40	0.005668934	134.9956674	135.1353342	136.2105636	59.30347788	51.10260349	137.7844342	141.3511757	126.7124345	134.9956674	0.5613	0.3484	0.8458	0.976	0.1446	BZEJ	2	86
214	34	6.294117647	471.4802289	5097	0.700522265	139.1732955	122.7867289	123.9109172	46.23741883	68.56564529	125.04028	128.7465503	125.507711	139.1732955	0.8632	0.4477	0.8153	0.9621	0.1576	BZEJ	2	86
118	26	4.538461538	530.5340511	34	0.011082138	136.3250868	128.2256944	131.2645399	49.19314236	56.55902778	132.8361545	135.0674913	127.2428385	136.3250868	1.0051	0.5538	0.7667	0.9519	0.102	BZEJ	2	86
219	50	4.38	516.7350618	7161	0.653972603	134.842623	112.4947969	111.4576622	53.77120456	59.03663578	113.6149679	116.8725588	125.5664291	134.842623	0.8104	0.4418	0.8138	0.9744	0.1319	BZEJ	2	86
158	34	4.647058824	712.776692	16.5	0.003071482	134.1723694	109.9037818	110.6665809	53.75147929	58.34859789	112.3479547	115.0514536	126.7243375	134.1723694	0.8429	0.4323	0.8238	0.9678	0.2028	BZEJ	2	86
57	170	0.335294118	1088.967598	41.5	0.004282766	136.4507111	115.6995798	118.2119425	48.07676147	61.94521655	119.5819328	121.7012767	126.9076438	136.4507111	0.7907	0.4551	0.8042	0.9671	0.0795	BZEJ	2	86
181	50	3.62	874.9604576	22	0.002430939	134.3306865	113.7838115	112.3650956	59.71448087	53.78253074	114.7326673	118.6385758	125.603569	134.3306865	0.6905	0.3497	0.8574	0.9727	0.2251	BZEJ	2	86
110	24	4.583333333	250.3259007	1907.5	0.722537879	136.0888095	126.8147619	128.4214286	52.53380952	55.66047619	130.1557143	133.2159524	126.6130952	136.0888095	1.163	0.6017	0.7524	0.9462	0.0908	BZEJ	2	86
115	19	6.052631579	271.2375882	15.5	0.007093822	141.288878	110.5580709	115.8454724	40.12180118	87.41633858	116.7192421	117.1811024	127.0944882	141.288878	0.9827	0.524	0.7829	0.9511	0.1124	BZEJ	2	86
131	30	4.366666667	309.6812394	2740	0.697201018	135.3841159	125.8902764	124.8506494	56.19447219	51.23276723	126.951049	131.2712288	125.3664669	135.3841159	1.0247	0.5632	0.7623	0.9601	0.1044	BZEJ	2	86
146	38	3.842105263	569.0609627	32.5	0.005857967	138.7552083	110.9547276	114.8788729	43.81730769	80.34268162	115.826656	116.9087874	127.1367521	138.7552083	1.0453	0.4926	0.8053	0.9558	0.1414	BZEJ	2	86
14	41	0.341463415	121.1959587	26	0.045296167	139.7951064	114.2161702	122.2755319	40.04234043	82.76297872	123.2440426	121.6544681	128.9751064	139.7951064	0.5957	0.4095	0.8138	0.9716	0.1182	BZEJ	2	86
90	30	3	435.747254	33.5	0.012407407	133.7449316	137.1039604	136.6824611	57.28076379	42.95662423	138.5094295	142.8757661	126.218529	133.7449316	0.8921	0.4284	0.83	0.9659	0.2638	BZEJ	2	86
188	55	3.418181818	905.1686082	41.5	0.00401354	133.1373485	146.8094697	146.4865152	68.07560606	36.69606061	148.6552273	153.1515152	126.5178788	133.1373485	0.5787	0.3167	0.8669	0.971	0.3223	BZEJ	2	86
236	58	4.068965517	556.3746707	5688.5	0.415582992	133.9637092	141.3336279	140.2266407	67.60245081	41.48038176	142.9727819	147.535466	125.996583	133.9637092	0.6602	0.3911	0.8304	0.9667	0.1479	BZEJ	2	86
48	115	0.417391304	499.060962	37.5	0.006793478	137.1271854	117.3465902	121.7864674	45.44601628	65.88736154	122.8184973	124.0734018	127.7069265	137.1271854	0.6854	0.3775	0.8404	0.9673	0.1756	BZEJ	2	86
115	39	2.948717949	289.2792183	2430	0.54180602	132.4253968	121.788254	120.6044444	43.72063492	37.60920635	122.0942857	126.9688889	126.0531746	132.4253968	0.9041	0.415	0.8382	0.9649	0.2906	BZEJ	2	86
62	200	0.31	691.5706285	58.5	0.004717742	136.2398736	119.358673	120.2936493	47.68486572	57.82736177	121.4797472	124.8197156	126.0842338	136.2398736	0.5248	0.3316	0.853	0.9816	0.1696	BZEJ	2	86
114	40	2.85	545.5046144	38	0.008333333	136.1511701	119.5469639	121.7095193	50.20572423	59.67615433	122.9732764	125.4005376	126.8532574	136.1511701	0.7647	0.4215	0.8224	0.9717	0.139	BZEJ	2	86
191	34	5.617647059	423.8233744	4337	0.667847244	138.1870187	122.969527	125.9522552	45.92640264	68.9650165	127.0842684	129.2478548	126.7594059	138.1870187	0.7911	0.4531	0.8067	0.9682	0.1431	BZEJ	2	86
102	35	2.914285714	356.6761867	40	0.011204482	136.7876262	107.8227293	107.9866169	46.65971918	68.39578763	109.5651602	112.5366389	125.5355419	136.7876262	0.6954	0.3931	0.8326	0.9737	0.1459	BZEJ	2	86
126	114	1.105263158	867.2762542	127.5	0.008876358	136.186421	136.1926776	136.2146333	63.20634921	57.0382922	138.2243657	142.2450469	125.9511644	136.186421	0.3696	0.2715	0.8738	0.9836	0.1589	BZEJ	2	86
253	44	5.75	1025.369618	49.5	0.00444664	140.100551	99.20936639	106.0183884	37.09373278	90.9969697	106.8318182	105.6181129	128.2245868	140.100551	0.6197	0.3731	0.8373	0.9695	0.1507	BZEJ	2	86
92	25	3.68	230.9360712	32	0.013913043	133.5184606	111.9746558	115.6170213	49.6339174	55.87359199	117.017209	118.1201502	128.4662078	133.5184606	0.4139	0.3108	0.8549	0.9852	0.1819	BZEJ	2	86
210	80	2.625	1098.673223	130.5	0.007767857	137.5636219	109.7485953	112.1065089	44.52438964	77.88334742	113.0646412	114.9337179	126.6656556	137.5636219	0.4522	0.2798	0.8769	0.9847	0.1712	BZEJ	2	86
92	26	3.538461538	336.1076447	30	0.012541806	138.0142424	110.4148485	115.0924242	43.34181818	73.50484848	116.2051515	116.9545455	127.6272727	138.0142424	0.9441	0.5247	0.7781	0.9547	0.0996	BZEJ	2	86
109	25	4.36	493.5046141	27	0.009908257	130.4412162	136.7585586	136.1346847	58.53536036	18.75833333	137.6373874	143.5105856	126.945045	130.4412162	0.8569	0.4287	0.8274	0.9457	0.3192	BZEJ	2	86
137	40	3.425	652.5584371	46	0.008394161	133.1971383	107.4202438	106.4903286	53.31836248	49.07922629	108.09115	112.1063858	125.9782724	133.1971383	0.7542	0.3972	0.8353	0.9715	0.1734	BZEJ	2	86
128	40	3.2	315.3380934	3522	0.687890625	132.9028777	105.8520863	105.7492086	54.00892086	50.93870504	107.1705036	110.0492086	126.6089209	132.9028777	0.9498	0.3972	0.8526	0.9682	0.266	BZEJ	2	86
135	29	4.655172414	611.3208485	17.5	0.004469987	135.4284998	125.8763782	129.08286	50.83678583	54.7686268	130.4460408	132.6404945	127.6039091	135.4284998	0.8272	0.4546	0.8088	0.9605	0.1509	BZEJ	2	86
256	55	4.654545455	1153.712764	32.5	0.002308239	137.9654921	119.0030861	121.3635394	44.94147683	70.52575469	122.3810459	124.9157783	126.4868141	137.9654921	0.624	0.3924	0.8261	0.9752	0.1049	BZEJ	2	86
43	189	0.227513228	431.0365777	5843.5	0.71902301	137.8039815	112.429537	111.2162037	52.00333333	71.17138889	113.1841667	117.0267593	124.6842593	137.8039815	0.7894	0.4447	0.8108	0.9714	0.1105	BZEJ	2	86
235	40	5.875	1058.943212	28.5	0.003031915	134.1499503	121.4157818	122.1330685	57.07264533	51.0465969	123.9559239	127.2471927	126.7130853	134.1499503	0.7298	0.4082	0.8266	0.9683	0.2053	BZEJ	2	86
144	75	1.92	1016.271202	137.5	0.012731481	134.0657235	122.0094312	123.3318597	53.36619511	50.68110816	124.9751695	127.8015031	127.1013115	134.0657235	0.6067	0.3497	0.8505	0.9752	0.211	BZEJ	2	86
141	39	3.615384615	636.1320302	31	0.005637389	134.119582	116.8631321	118.1033282	52.97136223	51.35242518	119.2272962	122.74742	126.9672343	134.119582	0.8028	0.3775	0.8512	0.9666	0.233	BZEJ	2	86
196	43	4.558139535	892.8427075	39	0.004627432	135.8276973	123.9337091	126.0324745	52.16854536	55.36786545	127.7114868	130.6950259	126.9198425	135.8276973	0.5642	0.3435	0.8502	0.9692	0.2279	BZEJ	2	86
196	47	4.170212766	925.7960249	33.5	0.003636561	130.7405533	146.4127024	145.9815283	67.04714912	25.89819501	148.1059379	152.8985324	127.0930331	130.7405533	0.6703	0.3767	0.8403	0.9613	0.2987	BZEJ	2	86
120	27	4.444444444	280.2081505	1588.5	0.490277778	135.0656805	144.6491124	145.5428008	54.46370809	43.97573964	147.1191321	151.3362919	126.5207101	135.0656805	0.7534	0.447	0.8068	0.9592	0.2174	BZEJ	2	86
40	197	0.203045685	913.1442233	18.5	0.002347716	133.9274791	113.1772211	114.7667699	49.66976264	52.66798011	116.1484192	118.6292335	127.1820058	133.9274791	0.8544	0.4437	0.8176	0.9666	0.1863	BZEJ	2	86
128	39	3.282051282	582.1320305	37	0.007411859	136.087482	124.0971223	128.6458993	54.51597122	63.79870504	130.3896403	130.8317986	128.3225899	136.087482	0.8764	0.4779	0.7984	0.9661	0.1179	BZEJ	2	86
109	49	2.224489796	549.4873692	62.5	0.011701928	131.4604167	131.7344444	130.4755556	68.5625	34.55180556	133.0825	137.5120833	126.5911111	131.4604167	0.5917	0.3281	0.8616	0.9739	0.3034	BZEJ	2	86
86	41	2.097560976	475.7472547	27.5	0.007799206	135.5540865	113.9150641	112.4829728	49.57091346	59.16927083	114.505008	118.5919471	125.0991587	135.5540865	0.655	0.3515	0.8532	0.9737	0.1787	BZEJ	2	86
113	32	3.53125	279.6812394	2113	0.584347345	130.0496701	116.7380865	116.2168255	66.04802053	30.38746334	118.663673	122.0053152	127.3491569	130.0496701	0.9636	0.4269	0.8367	0.9651	0.2522	BZEJ	2	86
56	22	2.545454545	220.5096668	22	0.017857143	137.9560623	127.9766407	132.2769744	44.07953281	61.41101224	133.3420467	135.259733	127.3481646	137.9560623	0.7097	0.4631	0.7929	0.9601	0.117	BZEJ	2	86
173	37	4.675675676	410.2914107	2541.5	0.397047336	132.0950592	141.8506375	140.2484062	68.93943534	32.05191257	142.8959472	147.9575364	126.1681466	132.0950592	0.7925	0.4048	0.8351	0.9557	0.3161	BZEJ	2	86
227	42	5.404761905	517.3208481	5704.5	0.598332284	139.1250991	126.6080545	130.9096242	43.77057238	71.88639607	131.945061	133.5872047	127.24671	139.1250991	0.6172	0.3864	0.8295	0.9685	0.144	BZEJ	2	86
18	168	0.107142857	412.2081505	16.5	0.005456349	142.6832713	110.9155804	118.8620422	35.94258225	91.89726878	119.6561142	118.4408752	128.0734016	142.6832713	0.7275	0.4674	0.792	0.9585	0.1122	BZEJ	2	86
113	35	3.228571429	445.4629844	35.5	0.00897598	135.3674614	123.5275245	124.2805049	56.42934783	60.36290323	126.1507714	129.4375877	126.5271739	135.3674614	0.8803	0.4462	0.8184	0.9614	0.2543	BZEJ	2	86
124	34	3.647058824	299.237588	2885.5	0.684416509	130.0207871	104.7976833	106.0398286	54.81434465	35.95541098	107.3330689	109.1156776	128.1647096	130.0207871	1.0621	0.4337	0.8409	0.9678	0.2294	BZEJ	2	86
48	201	0.23880597	767.1686084	81.5	0.008447347	135.3492346	122.4465112	126.243592	51.48602706	57.96840513	127.5138839	129.0672837	127.9344073	135.3492346	0.696	0.3608	0.8517	0.9688	0.2464	BZEJ	2	86
219	66	3.318181818	1288.523946	43	0.002974955	138.982476	127.6529802	133.0595474	46.88192593	69.43469631	134.3701582	135.0459933	127.7977656	138.982476	0.6056	0.3889	0.827	0.9672	0.1395	BZEJ	2	86
114	40	2.85	559.563489	28	0.006140351	132.3789683	98.2002442	101.151862	40.5206044	52.4502442	101.9592491	103.2046703	128.3218864	132.3789683	0.9847	0.4886	0.8017	0.9631	0.1071	BZEJ	2	86
166	60	2.766666667	612.2741661	51	0.005120482	136.1415062	112.103748	116.0801752	47.37215771	62.29031361	117.2115986	118.7547458	127.7353452	136.1415062	0.5647	0.3332	0.8557	0.9721	0.1896	BZEJ	2	86
87	34	2.558823529	443.8650041	22.5	0.007606491	133.4605442	102.1938776	102.4750567	55.58072562	55.52539683	104.4018141	107.0129252	126.7244898	133.4605442	0.8903	0.4061	0.8428	0.9661	0.1839	BZEJ	2	86
70	270	0.259259259	1031.661029	97	0.005132275	135.4738095	139.0488536	141.7374339	55.19034392	50.15357143	143.0964727	146.0473545	127.3771605	135.4738095	0.4753	0.3136	0.8592	0.9732	0.2127	BZEJ	2	86
186	46	4.043478261	422.8944422	5927.5	0.692788686	141.0769436	120.6242764	126.5191023	45.1520171	80.01131	127.6560691	128.0115772	127.5114436	141.0769436	0.5725	0.3356	0.8555	0.9648	0.1955	BZEJ	2	86
117	31	3.774193548	567.2619733	30.5	0.008409154	133.0740327	116.2888765	119.4235491	50.77380952	47.03813244	120.6436012	122.5957961	128.218936	133.0740327	0.923	0.4436	0.8239	0.9617	0.2209	BZEJ	2	86
230	52	4.423076923	527.3208485	8682.5	0.725961538	138.0085622	100.4481328	104.2691168	36.26068629	82.52229467	104.9324903	105.8012909	127.2879536	138.0085622	0.633	0.3607	0.8458	0.9735	0.1334	BZEJ	2	86
159	29	5.482758621	362.6518017	2670	0.579050098	132.9514793	123.2023669	124.1119822	62.37056213	43.57662722	125.9542899	129.4877219	127.1278107	132.9514793	0.8785	0.4215	0.833	0.9598	0.2572	BZEJ	2	86
145	26	5.576923077	316.5685415	2580	0.684350133	137.7808385	126.7016632	130.3970894	52.47765073	64.9036729	132.0992723	133.7539848	127.3588011	137.7808385	1.0703	0.4884	0.8104	0.9403	0.1928	BZEJ	2	86
98	62	1.580645161	331.6639942	4056.5	0.667626728	133.3263793	99.03443509	99.7316828	53.41498052	54.31770768	101.0178459	103.6693477	126.8571069	133.3263793	0.7583	0.3964	0.8352	0.9688	0.1365	BZEJ	2	86
260	31	8.387096774	570.3502861	4753.5	0.589764268	137.3167817	135.3096123	138.8025314	48.01345371	54.59275978	139.8786511	142.5089396	127.1673748	137.3167817	0.7967	0.4576	0.804	0.9559	0.1276	BZEJ	2	86
151	29	5.206896552	337.6812392	2799	0.639187029	135.7348765	124.4533951	122.6266975	57.1595679	55.76944444	125.0944444	129.8100309	124.9898148	135.7348765	0.9573	0.4948	0.7966	0.956	0.1897	BZEJ	2	86
35	203	0.172413793	497.1198379	32.5	0.004574243	132.3477379	113.8764405	114.1627187	56.56209987	46.11737089	115.7529876	118.8849765	126.9976526	132.3477379	0.7981	0.366	0.8582	0.9723	0.2515	BZEJ	2	86
121	56	2.160714286	310.7523072	5265.5	0.777080874	136.7771836	92.34525401	95.33233066	48.29155526	88.32620321	96.67201426	96.99576649	127.2977941	136.7771836	0.5488	0.3245	0.8593	0.9776	0.148	BZEJ	2	86
176	59	2.983050847	431.9482653	6590.5	0.634678351	139.6248159	114.6532589	117.0506084	53.19398589	80.16174533	118.4905836	120.9204836	126.1973185	139.6248159	0.4396	0.257	0.8894	0.9779	0.2288	BZEJ	2	86
152	40	3.8	355.7228698	4431.5	0.728865132	134.2460545	105.106528	107.5142276	49.04280249	61.9832616	108.829627	110.1127451	127.5870397	134.2460545	0.8701	0.404	0.8422	0.9684	0.2027	BZEJ	2	86
228	49	4.653061224	1024.457931	31.5	0.002819549	136.9199306	113.1916667	116.8286806	49.29229167	72.02347222	118.0300694	119.0531944	127.565625	136.9199306	0.7208	0.3608	0.8537	0.9707	0.2036	BZEJ	2	86
129	33	3.909090909	304.5096667	2862	0.67230444	133.5480519	116.3849026	117.4988636	45.25746753	48.62792208	118.3852273	121.6147727	126.9480519	133.5480519	1.0063	0.506	0.7945	0.9636	0.1375	BZEJ	2	86
33	195	0.169230769	656.9188275	29.5	0.004584305	139.5363538	113.1769148	115.5761597	39.32416397	73.47227616	116.4093851	119.2911543	125.9703344	139.5363538	1.0301	0.5621	0.7642	0.9509	0.0769	BZEJ	2	86
233	49	4.755102041	516.4924213	7762.5	0.679907156	135.3038934	109.4343579	109.5483607	51.40054645	55.97937158	110.7348361	114.3858607	125.9953552	135.3038934	0.8331	0.3898	0.8459	0.9668	0.2006	BZEJ	2	86
136	33	4.121212121	685.8721453	51	0.011363636	134.2792139	123.6184429	125.2654573	54.52108844	46.40907029	126.6359788	130.3366591	127.0452003	134.2792139	0.6464	0.3489	0.8545	0.9667	0.2547	BZEJ	2	86
291	89	3.269662921	1835.072278	160	0.006177845	135.2397	133.8243	134.8127	55.08656667	50.80856667	136.178	140.0105667	126.5073667	135.2397	0.6573	0.3537	0.8521	0.9734	0.2146	BZEJ	2	86
132	24	5.5	298.811182	2381.5	0.751736111	137.2138889	123.6464286	127.6619048	40.0952381	62.08373016	128.5666667	130.444246	127.4827381	137.2138889	0.9783	0.5123	0.7879	0.9565	0.1122	BZEJ	2	86
257	37	6.945945946	777.1097322	80.5	0.008465664	136.4721912	114.9606375	117.9021195	59.36742629	65.90763347	119.4446215	121.484239	127.2952351	136.4721912	0.3854	0.25	0.8882	0.982	0.2397	BZEJ	2	86
62	262	0.236641221	987.1513634	85	0.005232701	136.5417857	128.9215064	132.5533693	47.30937269	56.25298847	133.5379774	135.8150323	127.3913043	136.5417857	0.5467	0.3259	0.8579	0.976	0.1672	BZEJ	2	86
216	41	5.268292683	637.0437186	56	0.006323397	138.7672906	109.6181818	113.2756684	35.01800357	75.43395722	113.8048128	115.4596257	126.8167558	138.7672906	0.4908	0.3319	0.8496	0.9817	0.1211	BZEJ	2	86
38	159	0.238993711	730.8010769	41.5	0.006868587	133.1177268	112.2449458	113.5362426	52.00887574	45.26491617	114.6446006	118.1405325	127.1805966	133.1177268	0.7342	0.4016	0.8314	0.9673	0.1346	BZEJ	2	86
200	41	4.87804878	926.7422023	34.5	0.004207317	135.7894641	124.4167882	125.5677178	42.26904849	55.19704703	126.5225118	130.1829202	126.3678454	135.7894641	0.8307	0.4428	0.8158	0.9645	0.1651	BZEJ	2	86
275	57	4.824561404	1236.506702	42.5	0.002711324	132.4721845	131.3115019	131.5699823	63.19783947	39.15389834	133.4718192	137.4699405	126.9880493	132.4721845	0.5775	0.2977	0.8769	0.9729	0.3315	BZEJ	2	86
122	51	2.392156863	823.7716395	59.5	0.009562842	134.2942947	118.6916225	121.9780934	47.95028888	54.02178623	123.0866635	124.8394319	127.9442706	134.2942947	1.0922	0.4713	0.8193	0.9551	0.1914	BZEJ	2	86
143	55	2.6	855.7300094	26	0.003305785	134.4125344	125.0666076	127.4873081	52.65810704	47.29260134	128.6416765	131.7127115	127.3729831	134.4125344	0.9465	0.4434	0.8241	0.9525	0.2551	BZEJ	2	86
125	41	3.048780488	515.5046138	34	0.006634146	135.457905	119.4582954	120.3949252	49.88236825	51.06284971	121.5087833	125.7705921	126.3430059	135.457905	0.7017	0.3691	0.8478	0.9638	0.2214	BZEJ	2	86
165	37	4.459459459	630.3818108	84	0.013759214	134.4363265	129.7061224	129.7497959	50.61646259	46.34530612	131.0238095	135.3032653	126.202449	134.4363265	0.8258	0.4392	0.8172	0.9707	0.1876	BZEJ	2	86
272	59	4.610169492	1348.163555	58.5	0.003645314	132.9360929	138.6929329	138.7059566	58.93745583	37.41292277	140.3380616	144.7619889	126.6454316	132.9360929	0.73	0.3543	0.8582	0.9712	0.3063	BZEJ	2	86
174	23	7.565217391	386.3502868	21.5	0.005372314	137.3059687	126.2834668	128.8648932	41.8814836	64.98836766	129.6910755	132.4122807	126.7960526	137.3059687	0.7835	0.393	0.8404	0.9712	0.2151	BZEJ	2	86
189	65	2.907692308	669.1269788	70	0.005698006	140.628778	99.16623241	105.5676133	42.06005732	92.40887181	106.3994919	105.8006774	127.9211829	140.628778	0.4888	0.3059	0.8644	0.9739	0.16	BZEJ	2	86
46	159	0.289308176	878.3229356	90	0.012305168	134.9416614	138.7116889	141.7096808	44.21803001	45.60864511	142.671951	145.7520609	127.5697527	134.9416614	0.7249	0.4373	0.8091	0.9626	0.1302	BZEJ	2	86
136	23	5.913043478	466.1492755	28.5	0.009111253	135.6455703	130.7966777	132.8787929	45.63754153	51.69335548	133.7719269	137.333278	126.9154485	135.6455703	0.7964	0.4339	0.8175	0.9605	0.162	BZEJ	2	86
120	39	3.076923077	601.7056251	25	0.00534188	137.1865649	121.8763359	127.1647328	42.14748092	63.7578626	128.0332824	129.0970992	128.1641221	137.1865649	0.7409	0.3945	0.8357	0.9612	0.214	BZEJ	2	86
113	37	3.054054054	530.8183218	36	0.00861038	137.7617608	129.561996	131.3214046	50.91263441	59.6750672	132.5967742	136.1297043	126.2006048	137.7617608	0.7419	0.4372	0.8102	0.959	0.1418	BZEJ	2	86
155	67	2.313432836	927.1858532	40	0.003851709	139.6537864	94.56999038	100.8811903	39.00251684	89.89599526	101.6936117	100.8390702	128.1145162	139.6537864	0.661	0.3797	0.8369	0.9653	0.1452	BZEJ	2	86
110	50	2.2	578.4751757	49	0.008909091	136.7219725	109.0616076	108.4960338	53.59902168	67.26771549	110.3436013	113.6429138	125.3109466	136.7219725	0.8216	0.434	0.8188	0.9687	0.1061	BZEJ	2	86
46	138	0.333333333	617.4284931	54.5	0.008585381	134.2553276	127.3598851	129.7416394	59.93040147	47.50211509	131.2083167	134.3333067	127.5151249	134.2553276	0.5178	0.2903	0.877	0.9728	0.2996	BZEJ	2	86
129	41	3.146341463	817.3868637	40	0.007562866	136.3168956	131.5432692	133.4482143	41.98131868	55.12293956	134.2353022	137.915522	126.6207418	136.3168956	0.8356	0.4232	0.8284	0.9656	0.2204	BZEJ	2	86
218	44	4.954545455	997.6711345	23	0.002397832	133.4009909	134.6682099	135.7938596	59.610705	39.62329435	137.2269331	141.5574237	127.085039	133.4009909	0.6251	0.303	0.8795	0.9649	0.3762	BZEJ	2	86
154	31	4.967741935	342.8528122	3593	0.752618349	138.4493322	119.445993	121.3006678	45.08405923	70.15766551	122.2290941	125.2013647	126.0561847	138.4493322	1.1782	0.5321	0.7945	0.955	0.1585	BZEJ	2	86
167	49	3.408163265	780.3746711	32.5	0.003971649	136.2734082	119.0220037	121.3904494	50.075	65.16226592	122.6326779	124.643633	127.0011236	136.2734082	0.7953	0.4106	0.83	0.9735	0.1661	BZEJ	2	86
19	99	0.191919192	231.4802284	27	0.014354067	136.588843	124.7826446	129.2818182	50.71983471	59.19958678	130.4373967	132.1382231	127.906405	136.588843	0.6968	0.3543	0.8565	0.9613	0.281	BZEJ	2	86
34	235	0.144680851	945.9554051	37	0.004630788	131.9771454	125.8467931	124.8717254	65.50650407	35.30605239	127.3140018	131.9162602	126.4744354	131.9771454	0.7859	0.3946	0.8399	0.9619	0.2573	BZEJ	2	86
170	39	4.358974359	765.913775	39.5	0.005957768	133.0893989	134.2544262	135.0246995	52.25027322	38.00622951	136.1774863	140.6463388	126.9231694	133.0893989	0.8454	0.3994	0.8424	0.957	0.3377	BZEJ	2	86
136	24	5.666666667	312.2497811	29	0.008884804	133.6270085	122.3121368	121.6340741	64.33823362	43.39076923	123.7173789	128.357037	126.0806838	133.6270085	0.5915	0.3537	0.8462	0.971	0.2326	BZEJ	2	86
196	54	3.62962963	1018.950351	84	0.007936508	134.766642	119.9094675	120.051997	56.18306213	54.91656805	121.7017012	125.266568	126.1880917	134.766642	0.9464	0.4988	0.7904	0.9639	0.126	BZEJ	2	86
75	52	1.442307692	481.7472547	37.5	0.009615385	137.8521595	116.948505	119.4350314	47.71207087	68.48671096	120.6138797	122.9979697	126.5404208	137.8521595	0.912	0.4949	0.7911	0.9619	0.1047	BZEJ	2	86
244	49	4.979591837	1116.624453	43.5	0.003638341	133.6419057	88.27113217	88.37775359	54.53573258	57.0810707	89.8515625	91.9267418	126.434042	133.6419057	0.6639	0.3749	0.8391	0.9737	0.098	BZEJ	2	86
121	36	3.361111111	281.9238797	2904.5	0.666781451	137.7385558	125.7230819	128.6814958	45.27095422	66.68197937	129.6283043	131.9229529	126.8500967	137.7385558	1.0563	0.4496	0.8307	0.9608	0.2286	BZEJ	2	86
206	35	5.885714286	916.801077	27.5	0.003814147	138.5397716	139.4258666	141.6381487	51.61370467	58.38328992	143.0614105	146.2565618	126.2635744	138.5397716	0.9353	0.4687	0.8091	0.9485	0.2016	BZEJ	2	86
107	26	4.115384615	435.6639944	22.5	0.008087707	133.7946933	126.1581122	127.3695085	49.07372771	40.7646803	128.4806438	132.7340148	126.8658112	133.7946933	0.9131	0.4525	0.8178	0.9523	0.2524	BZEJ	2	86
42	137	0.306569343	356.3919166	3324	0.577685089	134.3837535	119.6043751	118.9798586	52.58383353	51.2935841	120.4396425	124.7349607	125.8608777	134.3837535	0.8812	0.4083	0.8404	0.9652	0.2342	BZEJ	2	86
136	25	5.44	416.3330411	36	0.010588235	134.6	119.7149351	118.9140693	54.4547619	51.69935065	120.4231602	124.8147186	125.6863636	134.6	0.7384	0.3888	0.8397	0.9721	0.2198	BZEJ	2	86
128	42	3.047619048	332.2497811	3303	0.614397321	132.9993213	116.9045745	115.8319533	56.49436677	48.43260486	117.832632	121.3772228	126.0462875	132.9993213	0.9065	0.4853	0.7969	0.9712	0.1075	BZEJ	2	86
149	32	4.65625	338.6101716	3214.5	0.674182047	135.4982558	122.3787791	123.8973837	47.30668605	56.42674419	124.9931686	128.146657	126.6627907	135.4982558	1.0571	0.4994	0.803	0.9622	0.1854	BZEJ	2	86
204	58	3.517241379	510.3330408	4868	0.41142664	135.1615595	144.0440492	146.3152531	54.24876881	46.05930233	147.7108755	150.9762654	127.1960328	135.1615595	0.5227	0.2725	0.8879	0.9745	0.3575	BZEJ	2	86
258	76	3.394736842	1425.276253	63.5	0.003238474	135.340341	118.6901252	119.9656454	60.1851472	56.93829851	121.973935	124.6207324	126.7283254	135.340341	0.5162	0.3181	0.8601	0.9769	0.2233	BZEJ	2	86
147	36	4.083333333	679.0437169	45	0.008503401	137.068543	136.3615675	136.6183679	53.01939133	52.56908161	138.2550498	142.3890385	125.5946674	137.068543	0.7603	0.4452	0.8079	0.9647	0.2004	BZEJ	2	86
184	89	2.06741573	996.790975	109.5	0.006686615	137.9405941	121.8552738	123.7646999	53.57062033	67.80006062	125.2977369	128.0238432	126.3159224	137.9405941	0.7729	0.4194	0.8236	0.9633	0.149	BZEJ	2	86
38	258	0.147286822	1152.139171	40.5	0.004130967	136.4866421	127.7310701	130.0088561	55.01247232	55.36671587	131.7709225	134.6738007	126.8612546	136.4866421	0.6308	0.378	0.8353	0.9615	0.2118	BZEJ	2	86
175	44	3.977272727	699.4041088	19.5	0.002532468	135.1001955	124.7415445	125.6432063	55.96265885	54.30733138	127.2459433	130.4505376	126.5177908	135.1001955	1.0664	0.5421	0.7778	0.9596	0.1009	BZEJ	2	86
149	20	7.45	334.6518018	16	0.005369128	135.9294355	113.0766129	113.8122984	52.38568548	67.74979839	115.6012097	118.1564516	126.2663306	135.9294355	1.1635	0.5723	0.7696	0.9571	0.1126	BZEJ	2	86
191	39	4.897435897	423.1370831	5155	0.6920392	137.7036816	118.1468657	123.0626866	50.52189055	67.15661692	124.5884577	125.3444776	127.9206965	137.7036816	0.7869	0.3992	0.8371	0.9569	0.1984	BZEJ	2	86
235	56	4.196428571	1183.234624	70	0.005319149	133.3863002	144.1778304	146.1710351	56.08864216	36.99241597	147.5422279	151.2858876	127.4977551	133.3863002	0.5522	0.2925	0.8786	0.9632	0.353	BZEJ	2	86
217	30	7.233333333	956.5756817	21.5	0.003302611	140.6508981	128.1164369	134.6741855	42.31056809	72.59857978	135.497807	135.8602757	127.8619465	140.6508981	0.8578	0.4618	0.8077	0.9534	0.1341	BZEJ	2	86
151	101	1.495049505	742.1980454	51.5	0.003376828	137.5890352	139.3785884	143.8963954	49.10543924	58.57354846	145.07139	146.7306821	127.7089899	137.5890352	0.4373	0.2848	0.8724	0.9781	0.2739	BZEJ	2	86
307	57	5.385964912	1541.158503	84.5	0.004828847	136.1280269	126.766435	130.4079324	56.45163782	56.01394757	131.8974149	133.880378	127.6509927	136.1280269	0.5396	0.3022	0.8714	0.9703	0.2662	BZEJ	2	86
155	24	6.458333333	342.9533175	2695.5	0.724596774	135.5226214	128.9130073	130.4836993	50.76047904	51.0332668	131.843147	135.1699933	126.7037591	135.5226214	1.2691	0.5348	0.8003	0.9478	0.1924	BZEJ	2	86
117	43	2.720930233	664.9432131	49.5	0.009838998	136.1491477	126.650142	129.8051136	46.77684659	52.8765625	130.896733	133.7457386	127.2678977	136.1491477	0.7138	0.3848	0.839	0.9576	0.2438	BZEJ	2	86
162	52	3.115384615	392.5929264	4875	0.578703704	134.9366914	117.8154877	117.1308377	50.74171942	56.40774383	118.5817047	122.8091568	125.6677677	134.9366914	0.7269	0.3805	0.8425	0.971	0.2041	BZEJ	2	86
141	26	5.423076923	619.6639941	23.5	0.006410256	134.6351351	117.8198791	115.7606686	55.40238265	52.96763869	118.2222617	122.1674964	125.0565434	134.6351351	1.4141	0.5768	0.7888	0.9556	0.1833	BZEJ	2	86
194	49	3.959183673	903.6122594	38	0.003997475	139.8654412	125.0788399	130.3377451	45.70882353	74.7125	131.5339869	132.2142157	127.4721405	139.8654412	0.6864	0.4419	0.8029	0.9676	0.1197	BZEJ	2	86
182	45	4.044444444	420.7350619	4202	0.513064713	132.0653577	129.2791564	127.4467776	65.46323062	36.06408508	130.1911644	134.7577493	126.067812	132.0653577	0.8135	0.3979	0.8391	0.9661	0.2253	BZEJ	2	86
41	182	0.225274725	842.6416963	42	0.005628518	135.0901359	129.3574152	130.114674	49.03265226	49.31840845	131.3404047	135.4408056	126.3798025	135.0901359	0.8141	0.4219	0.8256	0.9665	0.1515	BZEJ	2	86
28	151	0.185430464	515.3868639	47	0.011116367	134.5374449	136.4010884	138.5727909	55.5959575	45.99103395	140.0222337	143.2818347	127.3442343	134.5374449	0.5036	0.2778	0.8823	0.9706	0.34	BZEJ	2	86
76	23	3.304347826	349.1959579	17	0.0097254	135.2568149	106.8916786	108.2826399	43.76362984	52.8597561	109.0674319	112.456241	126.5828551	135.2568149	1.9597	0.7077	0.7515	0.9125	0.1397	BZEJ	2	86
23	140	0.164285714	441.1787126	23.5	0.007298137	134.9921477	114.4399406	116.285017	44.76421902	53.90810696	117.2209253	120.3790323	126.9146859	134.9921477	1.1761	0.5454	0.7864	0.9477	0.1673	BZEJ	2	86
189	56	3.375	904.9331074	115.5	0.010912698	132.3425447	140.5529777	141.2380671	59.10418206	32.85636176	142.8896113	147.1716418	127.1612236	132.3425447	0.6199	0.3554	0.8476	0.9655	0.2637	BZEJ	2	86
132	29	4.551724138	316.7523069	2418.5	0.631792059	137.4316434	133.536014	134.2765734	48.41765734	58.13618881	135.5255245	139.5965035	125.7926573	137.4316434	0.988	0.492	0.8013	0.9571	0.1957	BZEJ	2	86
46	246	0.18699187	1055.955406	36	0.003181336	136.2411595	118.2948191	118.9314693	51.3029057	63.95237116	120.3852111	123.5655839	126.0461897	136.2411595	1.073	0.5073	0.7974	0.963	0.1494	BZEJ	2	86
32	9	3.555555556	84.46803594	19.5	0.067708333	138.0064103	111.9459135	112.7191506	40.65024038	69.3838141	113.5416667	117.3417468	125.5232372	138.0064103	0.6488	0.4128	0.8163	0.9718	0.0981	BZEJ	2	86
199	37	5.378378378	458.793937	4364	0.592693196	135.946627	131.934623	133.319246	51.4578373	51.74861111	134.6800595	138.2814484	126.446627	135.946627	0.8515	0.412	0.8351	0.9636	0.2358	BZEJ	2	86
160	35	4.571428571	706.7766914	17.5	0.003125	138.2119565	125.557634	131.4007836	42.97623862	66.55283114	132.4100101	132.9772497	128.1713852	138.2119565	0.9005	0.4509	0.8159	0.9586	0.1756	BZEJ	2	86
229	64	3.578125	835.2102385	76	0.00518559	132.4246059	136.8978604	135.4434685	58.98581081	34.53631757	137.4980856	142.3510135	126.0067005	132.4246059	0.7987	0.3645	0.8586	0.9711	0.3257	BZEJ	2	86
233	54	4.314814815	1048.340181	40.5	0.003218884	138.8952711	122.6278689	128.5112232	47.48076923	72.84287516	129.7537201	129.9237074	128.1138714	138.8952711	0.8144	0.4534	0.8068	0.96	0.1011	BZEJ	2	86
144	24	6	317.7817446	2271.5	0.657262731	136.4283859	134.7046382	137.0530612	52.66975881	51.85844156	138.3651206	141.5376623	126.8113173	136.4283859	0.9939	0.5015	0.7966	0.9513	0.1728	BZEJ	2	86
274	98	2.795918367	1394.413338	102.5	0.00381722	133.8078223	118.0472558	120.1250604	59.57836794	52.1624658	122.0134557	124.1982295	127.602865	133.8078223	0.7238	0.3521	0.8568	0.9692	0.2446	BZEJ	2	86
9	50	0.18	117.7817444	21.5	0.047777778	133.9626826	132.92074	131.2137076	63.60748449	48.59255755	133.8468412	137.9044465	125.6534216	133.9626826	0.478	0.2968	0.869	0.984	0.2698	BZEJ	2	86
34	94	0.361702128	236.2253954	2493	0.780037547	136.4673016	114.5536508	112.9337566	53.91047619	62.6215873	115.304127	119.2099471	124.8768254	136.4673016	1.0411	0.51	0.7925	0.9633	0.1224	BZEJ	2	86
32	134	0.23880597	332.0660154	30.5	0.007112873	136.9597027	113.782603	113.3711528	49.58398539	66.56507564	115.0050861	118.1480177	125.3230308	136.9597027	1.0598	0.4512	0.8293	0.9659	0.1822	BZEJ	2	86
31	209	0.148325359	611.563489	22	0.003395586	133.3939014	108.6082916	107.005848	54.55607769	49.643066	109.4108187	113.1915205	125.7768379	133.3939014	0.9006	0.4659	0.8077	0.9647	0.1497	BZEJ	2	86
145	25	5.8	652.1076456	18	0.004965517	136.4957265	127.0073006	129.2943376	48.88532764	57.36965812	130.8158832	133.4212963	126.8139245	136.4957265	1.1136	0.4956	0.8105	0.953	0.1882	BZEJ	2	86
50	169	0.295857988	883.8376541	74	0.008757396	136.3667577	123.4611111	126.6888889	53.7295082	61.23998179	128.3494536	130.1184882	127.4163934	136.3667577	0.6482	0.3781	0.8366	0.9695	0.1474	BZEJ	2	86
201	49	4.102040816	892.7422018	41.5	0.004213626	139.0947327	133.233805	140.2500786	47.1370283	67.47822327	141.7091195	141.0392296	128.5553459	139.0947327	0.6764	0.3589	0.85	0.9655	0.2124	BZEJ	2	86
39	158	0.246835443	370.5096663	4258	0.691009413	135.1092272	119.3232987	121.472895	50.06239908	57.47554787	123.0171857	124.7941176	127.1869666	135.1092272	1.0031	0.4442	0.8298	0.9671	0.2034	BZEJ	2	86
38	140	0.271428571	340.5096663	3767	0.708082707	135.8733613	119.5668334	118.6903636	54.31639411	58.00337883	120.5773753	124.3542371	125.4064063	135.8733613	1.0516	0.4252	0.844	0.9649	0.1992	BZEJ	2	86
218	32	6.8125	935.88939	16.5	0.002365252	132.447649	119.2270742	121.0127958	54.42520565	44.8761044	122.430588	124.54575	127.7168681	132.447649	1.3631	0.5681	0.7862	0.9588	0.1639	BZEJ	2	86
37	152	0.243421053	394.1909058	30	0.005334282	133.224615	129.2123451	131.3866283	54.55327407	45.22161012	133.4904219	135.4407162	127.6975085	133.224615	0.9527	0.4617	0.815	0.9652	0.2355	BZEJ	2	86
170	40	4.25	397.5218587	3894.5	0.572720588	135.7846409	126.4236464	127.6337017	55.16883978	54.46762431	129.6432044	132.9503867	126.5377901	135.7846409	0.6608	0.3972	0.8268	0.964	0.223	BZEJ	2	86
112	44	2.545454545	516.1909056	38	0.007711039	134.0763015	132.835742	134.8641803	51.75089355	43.92975913	136.6021756	139.7965812	127.4540793	134.0763015	0.7949	0.4492	0.8089	0.9551	0.1816	BZEJ	2	86
327	64	5.109375	1546.714851	58	0.002771407	138.1182249	124.4622485	124.7602761	54.72106509	69.36899408	126.8508087	130.1278107	125.5394083	138.1182249	0.5893	0.3693	0.8363	0.9756	0.1236	BZEJ	2	86
31	94	0.329787234	367.0782083	25	0.008579272	139.0041984	108.4030438	109.656783	44.36919444	77.90501181	110.8244555	113.5245342	125.5450013	139.0041984	1	0.5302	0.779	0.9616	0.109	BZEJ	2	86
144	25	5.76	316.3259009	2857.5	0.79375	133.6948561	117.9307759	117.3382738	50.6885789	44.60941587	118.9435048	122.8634699	126.0700959	133.6948561	1.3652	0.5541	0.7972	0.954	0.1809	BZEJ	2	86
113	38	2.973684211	547.4213535	16	0.003726129	136.8666122	124.8853878	128.0589388	45.69436735	62.07053061	129.5133061	131.1036735	127.1908571	136.8666122	0.7627	0.3803	0.8468	0.9709	0.2101	BZEJ	2	86
92	33	2.787878788	236.024385	1912	0.629776021	136.7947618	128.6773538	130.3217431	51.88823662	60.49062994	132.1361481	134.9196207	126.502145	136.7947618	0.9697	0.4561	0.82	0.9596	0.1763	BZEJ	2	86
169	48	3.520833333	391.0365778	5248.5	0.647004438	136.5832007	119.639573	121.1313793	52.55061335	67.31313793	122.832475	124.9289259	126.5073509	136.5832007	0.7198	0.3424	0.8643	0.9762	0.2418	BZEJ	2	86
93	25	3.72	225.154328	1686.5	0.725376344	136.4668803	126.5977564	129.7454594	45.49599359	53.90117521	130.7612179	133.6271368	127.1426282	136.4668803	0.7544	0.4165	0.8246	0.9543	0.2274	BZEJ	2	86
229	67	3.417910448	1258.648837	75.5	0.004920811	137.3274573	124.5594551	124.285203	54.50747863	64.17617521	126.5136218	130.223985	125.4396902	137.3274573	0.9182	0.4656	0.8083	0.961	0.1069	BZEJ	2	86
107	24	4.458333333	495.6639942	19.5	0.007593458	135.4340936	130.6139256	134.1243697	49.06554622	57.76230492	135.8593037	137.2729892	127.8554622	135.4340936	1.0415	0.5136	0.7939	0.9591	0.183	BZEJ	2	86
59	102	0.578431373	524.5168067	38.5	0.006397474	135.1616322	126.9193164	126.9695284	57.33810281	52.01656068	129.2023052	133.0968468	126.176868	135.1616322	0.5708	0.3398	0.8524	0.9705	0.2421	BZEJ	2	86
299	74	4.040540541	1517.636645	54	0.002440568	135.3757875	122.1815939	124.5139658	56.06189753	58.86880455	126.2111954	128.5159393	127.3063378	135.3757875	0.5529	0.3045	0.8712	0.9751	0.2331	BZEJ	2	86
209	63	3.317460317	1230.340181	39.5	0.002999924	136.8740786	125.5153563	124.7678747	51.71437346	62.09269042	126.7152948	130.5892506	125.1952703	136.8740786	1.0684	0.4563	0.8268	0.9624	0.2193	BZEJ	2	86
215	58	3.706896552	770.8427056	44	0.003528468	133.2121032	149.3629464	148.834375	67.72425595	39.97673611	151.4926587	155.3517361	126.5460813	133.2121032	0.6108	0.2992	0.8802	0.9713	0.4336	BZEJ	2	86
30	296	0.101351351	658.9604577	19	0.00213964	135.5236337	105.9399928	107.123127	52.0301122	65.73550489	109.0188201	110.5588129	126.6684763	135.5236337	0.5504	0.3618	0.8376	0.983	0.1259	BZEJ	2	86
39	229	0.170305677	892.8843375	47.5	0.005318553	134.9829973	132.1803091	132.0087366	58.84657258	49.88037634	134.419086	138.1379032	126.1301075	134.9829973	0.8807	0.4621	0.8089	0.9628	0.155	BZEJ	2	86
21	142	0.147887324	624.0071396	15.5	0.005197854	136.257379	124.8939394	129.5698544	47.52538371	59.88567493	131.1867375	132.2300275	128.1812279	136.257379	0.8782	0.4282	0.8295	0.9533	0.2404	BZEJ	2	86
185	54	3.425925926	450.2914107	5367.5	0.537287287	132.1309665	120.6412623	120.6157002	52.40583826	36.62469428	121.8714793	125.6991716	126.7608679	132.1309665	0.7325	0.3929	0.8356	0.9737	0.2045	BZEJ	2	86
127	30	4.233333333	603.2030982	18.5	0.004855643	133.2548604	131.6975963	132.6072817	53.87787204	42.76988335	134.5302227	137.6449275	127.0583245	133.2548604	0.8159	0.4217	0.8274	0.9688	0.2064	BZEJ	2	86
150	32	4.6875	340.9949476	3331	0.693958333	139.3215282	130.6338539	136.1550474	48.83812047	70.53890128	138.0468489	138.01715	127.885527	139.3215282	0.8509	0.4643	0.8052	0.9585	0.1648	BZEJ	2	86
85	169	0.50295858	1327.300638	108.5	0.00755308	136.0645536	139.9248619	141.9198604	56.40284967	54.07269555	143.9703402	146.4523408	126.9321314	136.0645536	0.5389	0.2974	0.8747	0.9756	0.3109	BZEJ	2	86
30	200	0.15	656.7594464	38	0.006333333	132.1839623	137.7374897	136.2590238	61.88566448	34.76835521	138.6646842	143.2514356	126.1381255	132.1839623	0.8314	0.4247	0.8267	0.9682	0.2641	BZEJ	2	86
158	49	3.224489796	759.854901	55.5	0.00716869	135.6589744	145.8748521	146.5336292	61.22248521	47.93727811	148.8274162	152.3938856	126.3690335	135.6589744	0.4521	0.2764	0.8791	0.9756	0.3016	BZEJ	2	86
279	51	5.470588235	1422.506702	54.5	0.003830206	134.5579423	137.0356133	138.2127191	63.09700396	45.86947428	140.1851328	143.6534765	126.8772188	134.5579423	0.7301	0.4071	0.8274	0.9626	0.1434	BZEJ	2	86
209	37	5.648648649	571.7300094	38	0.004914005	138.49874	119.6194404	123.3543446	52.18141057	75.58101784	124.9137621	125.9739159	127.2097529	138.49874	0.518	0.341	0.8467	0.9789	0.109	BZEJ	2	86
76	284	0.267605634	1665.969685	93	0.004308747	135.2550021	120.0065018	121.0609931	55.06950733	54.51867332	122.5354309	125.8605209	126.5588452	135.2550021	0.5671	0.3129	0.8677	0.9751	0.2411	BZEJ	2	86
28	185	0.151351351	778.1909057	19	0.003667954	135.6421858	98.33566058	101.1299678	48.15131579	65.27765843	102.4648228	103.8798335	127.3485499	135.6421858	1.0048	0.4872	0.8053	0.9539	0.1032	BZEJ	2	86
168	60	2.8	846.5584365	35	0.003472222	139.2322763	108.3643874	106.9540483	52.23817767	89.54221418	109.1314029	112.3573058	124.3103313	139.2322763	0.8962	0.4484	0.816	0.9706	0.1287	BZEJ	2	86
190	39	4.871794872	436.450791	4329	0.584210526	131.8895522	114.6888557	113.2288557	62.7278607	40.86129353	115.7284577	119.4525373	126.3014925	131.8895522	0.8169	0.3645	0.8588	0.9701	0.2499	BZEJ	2	86
194	27	7.185185185	561.4629837	17.5	0.00334097	136.1945813	123.3371305	123.1413177	53.591133	61.43719212	125.6348522	128.68242	125.7053571	136.1945813	0.9746	0.5061	0.7922	0.9647	0.152	BZEJ	2	86
20	12	1.666666667	52.62741637	150	0.625	138.5551928	127.3774674	132.5012147	46.7267689	68.35917097	133.8417856	134.4672032	127.7196326	138.5551928	0.4321	0.2899	0.8691	0.9809	0.2092	BZEJ	2	86
25	128	0.1953125	291.539104	2256	0.705	135.3898881	126.4258593	130.8747002	46.00259792	55.64088729	132.2791767	133.3105516	128.2152278	135.3898881	1.0323	0.4929	0.8045	0.9584	0.1744	BZEJ	2	86
97	31	3.129032258	236.4680367	2348.5	0.781010974	136.0692034	113.26413	114.3711615	47.93368936	61.13773921	115.8388963	118.6866934	126.3188696	136.0692034	0.8803	0.4641	0.8081	0.9665	0.1218	BZEJ	2	86
81	22	3.681818182	211.6223651	26	0.014590348	147.3336694	72.8484543	77.27889785	27.75638441	129.3635753	77.46841398	77.16196237	124.8067876	147.3336694	0.8247	0.5177	0.7703	0.8894	0.0821	BZEJ	2	86
179	38	4.710526316	400.6518015	4400	0.646868568	134.8683158	115.9473684	117.5456842	52.33463158	58.75442105	118.8227368	121.5956842	126.9301053	134.8683158	0.8483	0.4213	0.8301	0.966	0.2314	BZEJ	2	86
162	31	5.225806452	362.8944422	2630.5	0.523795301	132.8161683	129.5143965	128.1284607	62.36129568	43.66334441	130.861711	135.0812569	126.1615449	132.8161683	1.0189	0.4823	0.8097	0.9575	0.218	BZEJ	2	86
182	40	4.55	651.546244	20.5	0.002815934	134.7741542	120.9998984	123.253886	52.89403637	56.89870974	125.2972671	126.9959362	127.4241593	134.7741542	0.98	0.5253	0.7804	0.9637	0.101	BZEJ	2	86
153	39	3.923076923	351.1787131	3629.5	0.608262108	135.7311656	126.4797546	125.2463804	57.15595092	53.66404908	127.4137423	132.071411	125.2835583	135.7311656	0.7539	0.4406	0.81	0.9647	0.1691	BZEJ	2	86
247	37	6.675675676	548.0071403	4781.5	0.523197286	135.6555233	130.6768411	130.0239826	61.85352067	53.77995801	132.692022	136.9557494	125.7743056	135.6555233	0.6495	0.347	0.8561	0.963	0.2916	BZEJ	2	86
212	43	4.930232558	734.9604571	22	0.002413339	137.3467171	127.4217446	129.9754369	47.29026925	59.40969926	131.3202645	133.9380413	126.6542277	137.3467171	0.6074	0.3815	0.8311	0.9728	0.1612	BZEJ	2	86
188	47	4	467.6639942	4703.5	0.532311	134.5119298	127.8650877	127.8603509	58.79763158	54.87157895	130.3066667	133.265614	126.3652632	134.5119298	0.7598	0.3909	0.8401	0.9738	0.2248	BZEJ	2	86
286	113	2.530973451	1601.280428	247.5	0.007658271	132.507002	147.5606746	147.5820347	72.20886007	35.06451613	150.0813263	154.2639767	126.9559721	132.507002	0.398	0.2615	0.8824	0.9749	0.2743	BZEJ	2	86
96	57	1.684210526	562.9015826	54	0.009868421	135.7734205	118.5329521	120.1903595	52.53976035	60.42973856	121.8434096	124.1206427	126.7611656	135.7734205	0.6086	0.3267	0.8636	0.9789	0.1936	BZEJ	2	86
170	31	5.483870968	377.2375889	3852.5	0.731024668	134.818579	120.2361557	122.2104587	51.25401516	52.39534884	124.1743544	126.4823333	127.1505846	134.818579	1.1059	0.566	0.7676	0.9497	0.1008	BZEJ	2	86
157	28	5.607142857	393.4629834	33.5	0.007620564	135.4582413	115.6650464	117.952423	53.56230667	58.25946384	119.3298719	121.8853292	127.1433937	135.4582413	0.6107	0.3327	0.8606	0.9725	0.2197	BZEJ	2	86
255	35	7.285714286	558.6934319	6123.5	0.686106443	138.6876948	115.833306	119.3512715	48.7583265	73.55791632	121.0038556	122.5408532	127.0420016	138.6876948	0.6839	0.3738	0.8432	0.9633	0.1917	BZEJ	2	86
8	81	0.098765432	180.3086562	26	0.040123457	138.3373333	127.504	131.5121481	45.74296296	65.48296296	132.7958519	134.3168889	127.2268148	138.3373333	0.5238	0.3348	0.8512	0.9766	0.1487	BZEJ	2	86
176	31	5.677419355	759.2863581	31.5	0.00577346	139.9900412	122.7843407	126.580815	49.12568681	74.22836538	128.0986722	129.5638736	126.7156593	139.9900412	0.6133	0.3753	0.8357	0.9701	0.1363	BZEJ	2	86
148	29	5.103448276	544.4335462	18.5	0.004310345	133.175	129.4033019	127.5363208	60.6754717	43.38569182	130.2198113	134.5904088	125.6816038	133.175	0.7142	0.4262	0.8151	0.9747	0.1777	BZEJ	2	86
52	144	0.361111111	735.6711336	50	0.00667735	136.6480847	124.815121	125.6599798	56.64556452	62.52580645	127.6315524	130.7660282	126.2434476	136.6480847	0.7024	0.3935	0.8328	0.9683	0.1714	BZEJ	2	86
90	45	2	239.4385993	2919.5	0.720864198	134.269667	107.8945095	105.7629163	52.17659766	56.10207021	108.2419442	111.6194419	125.0871287	134.269667	0.7158	0.3825	0.8411	0.9786	0.181	BZEJ	2	86
203	41	4.951219512	616.8599523	23.5	0.002823501	136.9378145	123.2972682	127.9210101	51.49622574	64.13623293	129.4747484	130.2170201	127.91445	136.9378145	0.7654	0.4371	0.8122	0.9667	0.1059	BZEJ	2	86
82	243	0.33744856	1528.187941	70.5	0.003538091	133.9536118	117.0255906	117.6405341	54.32801267	50.42939062	119.3349452	122.4432557	126.7081479	133.9536118	1.0166	0.4828	0.8077	0.96	0.1693	BZEJ	2	86
75	328	0.228658537	1310.423442	32.5	0.001321138	133.6175519	138.7864318	138.5135888	64.50082565	42.06343746	140.6101555	144.7999174	126.3911174	133.6175519	0.7105	0.391	0.8341	0.9699	0.1991	BZEJ	2	86
23	97	0.237113402	341.1787132	15.5	0.006947557	135.9695652	106.663587	108.3008152	47.6576087	61.05815217	109.5709239	112.4255435	126.5904891	135.9695652	0.7832	0.4578	0.8034	0.9625	0.1217	BZEJ	2	86
232	34	6.823529412	513.2792182	3638	0.461206897	132.9618656	130.2784636	130.7077275	59.89026063	37.80091449	132.4277092	136.8610882	126.8872428	132.9618656	0.8291	0.3886	0.8479	0.9558	0.2985	BZEJ	2	86
275	64	4.296875	1308.121925	38	0.002159091	132.2732441	123.4089492	121.6187878	64.93104713	41.71868696	124.4974326	128.4564001	126.0909133	132.2732441	0.6883	0.3596	0.8516	0.9735	0.2514	BZEJ	2	86
160	40	4	620.0487703	16	0.0025	138.141196	110.546393	114.538206	48.86627907	74.69447081	115.8294969	116.8534646	127.2536782	138.141196	0.624	0.4021	0.8207	0.9714	0.1049	BZEJ	2	86
175	28	6.25	518.8355672	17.5	0.003571429	136.2391892	127.1952703	127.0371622	54.93885135	57.58085586	128.9992117	132.913964	125.7183559	136.2391892	0.7321	0.4147	0.8236	0.9706	0.1624	BZEJ	2	86
33	105	0.314285714	424.031525	55.5	0.016017316	139.5155606	107.219222	110.6400458	44.77871854	81.68009153	111.995881	113.4665904	126.6713959	139.5155606	0.596	0.3704	0.8372	0.9685	0.1455	BZEJ	2	86
139	42	3.30952381	654.6589414	38.5	0.006594724	136.5963522	126.3186164	127.8003774	54.06842767	58.82100629	129.8496855	132.8567296	126.4631447	136.5963522	0.6445	0.3971	0.8255	0.9649	0.1789	BZEJ	2	86
241	87	2.770114943	1365.317884	86	0.004101684	137.8655582	111.3829173	113.9911781	55.28770632	78.31892837	116.0144321	117.4417026	126.9233271	137.8655582	0.5045	0.3014	0.8691	0.9775	0.2079	BZEJ	2	86
133	39	3.41025641	661.7716393	35.5	0.006844033	134.3831724	141.0768276	143.281931	55.89696552	43.86662069	145.3542069	148.1366897	127.3622069	134.3831724	0.574	0.3699	0.8352	0.9686	0.1543	BZEJ	2	86
129	38	3.394736842	601.9898951	32	0.006527948	138.6593294	108.7892128	114.293586	39.58221574	75.82186589	115.1908163	115.801895	127.9591837	138.6593294	0.6128	0.3711	0.838	0.9673	0.1646	BZEJ	2	86
89	36	2.472222222	227.0538225	2299	0.717540574	134.2844681	113.1885106	110.6878723	56.05638298	58.26404255	113.6785106	116.8740426	124.9889362	134.2844681	1.0039	0.4383	0.8327	0.9716	0.2106	BZEJ	2	86
126	32	3.9375	361.078208	35	0.008680556	134.8943193	111.2342114	109.2440495	54.6797842	58.27499207	111.746271	115.4882577	125.0423675	134.8943193	0.9724	0.5007	0.7946	0.9671	0.1074	BZEJ	2	86
117	37	3.162162162	601.2619733	20.5	0.004735505	135.6987305	107.6088867	109.2739258	47.28759766	65.38004557	110.6811523	112.8139648	126.6871745	135.6987305	1.0236	0.5489	0.7712	0.9589	0.1461	BZEJ	2	86
190	37	5.135135135	451.7644995	4197	0.597012802	134.7788608	125.9311605	127.8888212	55.59396893	51.69154229	129.842116	132.468474	127.2082445	134.7788608	0.8605	0.4762	0.7991	0.9591	0.1495	BZEJ	2	86
149	37	4.027027027	732.0975426	63	0.011427535	133.8664596	136.453564	136.7156167	59.13472345	41.62851227	139.0519077	143.2154688	126.6469979	133.8664596	0.7794	0.4131	0.8289	0.951	0.2677	BZEJ	2	86
41	155	0.264516129	371.3208482	4116.5	0.647757671	130.8337581	103.6808387	101.8690918	59.65187674	35.35333642	104.432924	107.7800046	126.3820667	130.8337581	0.7998	0.41	0.8321	0.972	0.1488	BZEJ	2	86
218	52	4.192307692	1029.997035	45.5	0.004013761	139.8789339	118.3168198	123.9503087	46.69417256	79.52160819	125.4129649	125.3805903	127.7743563	139.8789339	0.6441	0.4106	0.8175	0.9684	0.0999	BZEJ	2	86
193	42	4.595238095	437.338094	5923	0.730693314	133.3598796	103.3237548	103.2556103	54.41990513	51.41543514	104.9999088	107.7306149	126.5333881	133.3598796	0.9109	0.3993	0.8477	0.9672	0.2059	BZEJ	2	86
90	28	3.214285714	363.2203425	28	0.011111111	138.6565476	122.5377976	125.697619	49.39315476	70.17529762	127.5232143	129.4919643	126.8404762	138.6565476	0.4948	0.3453	0.842	0.9707	0.1592	BZEJ	2	86
193	37	5.216216216	432.3086557	4953	0.693600336	138.2568423	123.4763072	124.7232435	52.03993056	62.16870915	126.3648897	129.8693832	125.8272059	138.2568423	0.7836	0.4611	0.8009	0.9544	0.1355	BZEJ	2	86
169	50	3.38	401.6223642	6432	0.761183432	137.1972998	101.5999069	103.1857542	49.75549348	73.73426443	104.6404097	106.6702048	126.3588454	137.1972998	0.8997	0.4043	0.8404	0.9613	0.1763	BZEJ	2	86
244	49	4.979591837	1183.93816	54.5	0.004558381	133.0923529	128.0506473	129.661751	62.15834779	40.99312692	131.62138	135.0978914	127.5363005	133.0923529	0.7045	0.3834	0.8389	0.9576	0.1707	BZEJ	2	86
189	42	4.5	858.901582	31	0.003905266	136.4168922	114.0068612	115.6405102	53.29464631	64.15210669	117.2133746	120.0660997	126.6002126	136.4168922	0.7119	0.3915	0.8355	0.9661	0.1808	BZEJ	2	86
92	54	1.703703704	544.0904006	21.5	0.004327697	135.8473605	111.7788839	111.4692308	54.03861237	62.06832579	113.2984917	116.7058824	125.7024133	135.8473605	0.6324	0.375	0.8376	0.975	0.1621	BZEJ	2	86
133	53	2.509433962	333.3208479	4304.5	0.610653993	137.5794271	120.5097656	124.5769314	50.44184028	70.61067708	126.2685547	127.3270399	127.6336806	137.5794271	0.4581	0.2731	0.8815	0.9773	0.2399	BZEJ	2	86
171	61	2.803278689	957.3940036	59.5	0.005704151	133.9206527	113.2699304	111.8818774	63.62923872	54.9631709	114.6938394	118.4968935	125.8542556	133.9206527	0.5912	0.3368	0.856	0.9731	0.1439	BZEJ	2	86
129	30	4.3	300.811182	2665.5	0.68875969	134.616113	116.4111296	117.142691	53.33156146	57.36129568	119.0523256	122.0410299	126.6789037	134.616113	0.9133	0.4218	0.8361	0.9625	0.2337	BZEJ	2	86
27	127	0.212598425	283.0538226	2547	0.742782152	136.2943144	118.8223709	121.2670011	51.81270903	60.31382386	122.8857302	125.3476403	127.067447	136.2943144	0.8867	0.4348	0.8263	0.9549	0.1943	BZEJ	2	86
216	40	5.4	968.7838324	35	0.004050926	133.6842014	120.961389	121.2675996	59.43690075	43.02988684	123.1565172	127.484236	126.6437765	133.6842014	0.6167	0.3619	0.8442	0.9623	0.1624	BZEJ	2	86
220	42	5.238095238	981.5706286	30.5	0.003300866	134.8234093	120.587356	124.2272319	48.24765172	55.38144246	125.4391081	126.8908764	127.9906069	134.8234093	0.8273	0.4392	0.8164	0.9704	0.1469	BZEJ	2	86
46	161	0.285714286	391.8233744	4939	0.666891709	134.314154	116.1676022	116.1463512	57.97313553	51.34432638	118.0680634	121.4098837	126.2644346	134.314154	0.9462	0.4856	0.799	0.963	0.1279	BZEJ	2	86
94	45	2.088888889	490.2325357	52.5	0.012411348	131.9653061	123.7751701	124.8688776	58.53673469	34.62721088	126.362585	129.6088435	127.4294218	131.9653061	0.8571	0.4298	0.8256	0.9652	0.2115	BZEJ	2	86
99	60	1.65	277.4629838	3463.5	0.583080808	132.3883483	112.7440461	112.0268886	59.96350832	45.21766965	113.8679898	117.4660691	126.3987196	132.3883483	0.4681	0.2571	0.8919	0.9837	0.294	BZEJ	2	86
36	229	0.15720524	518.5929271	5571	0.675764192	137.8318576	125.8946181	128.7520833	46.44418403	59.84479167	129.8186632	132.6917535	126.6595486	137.8318576	0.7375	0.4522	0.8016	0.9594	0.1076	BZEJ	2	86
250	74	3.378378378	1270.631593	92	0.004972973	137.296732	125.4987153	129.0517467	48.65084517	65.36587785	130.1723687	131.9823304	127.2695064	137.296732	0.7734	0.4027	0.8327	0.9699	0.1815	BZEJ	2	86
143	33	4.333333333	328.4091612	3298.5	0.698982835	137.2917651	135.35183	138.502804	47.76726682	51.09149941	139.7969303	142.31951	126.7592975	137.2917651	1.0006	0.4944	0.8004	0.9448	0.1559	BZEJ	2	86
188	38	4.947368421	866.6416969	32	0.004479283	132.3324787	119.5605579	120.9645165	58.85283561	43.10634807	123.040201	125.9034971	127.6250641	132.3324787	0.678	0.3733	0.8424	0.9693	0.2188	BZEJ	2	86
151	50	3.02	779.4528788	65.5	0.008675497	133.8303987	130.3224044	128.5903663	64.7482291	44.02691763	131.223133	136.1559401	125.6352965	133.8303987	0.5931	0.3256	0.8628	0.9702	0.3051	BZEJ	2	86
124	50	2.48	626.1391715	88.5	0.014274194	133.2827238	141.7712484	141.4045397	55.35258512	35.5740227	143.2274905	147.9664565	126.2831021	133.2827238	0.7185	0.409	0.8256	0.9664	0.2245	BZEJ	2	86
195	63	3.095238095	468.2914107	7652.5	0.622914123	135.5824925	113.6360842	114.9218844	51.42138323	62.61189442	116.3827598	118.683996	126.600735	135.5824925	0.7644	0.4302	0.816	0.974	0.1061	BZEJ	2	86
84	26	3.230769231	405.4629836	23.5	0.010760073	137.3097426	112.9797794	113.6348039	41.19852941	60.50459559	114.7873775	118.4669118	125.5511642	137.3097426	1.0818	0.5893	0.7532	0.9514	0.0609	BZEJ	2	86
159	34	4.676470588	359.9238799	3437.5	0.635867555	135.3261438	127.2128105	131.5098039	50.24418301	52.21908497	132.9261438	134.4606536	128.090719	135.3261438	0.8857	0.502	0.7855	0.9552	0.1065	BZEJ	2	86
162	39	4.153846154	758.3401806	54.5	0.008626148	131.8878141	120.9260352	118.1421493	66.56647399	37.35684794	121.6071723	125.7985136	125.4940427	131.8878141	0.8805	0.4056	0.8417	0.9662	0.2784	BZEJ	2	86
27	164	0.164634146	375.1370831	2752	0.621499548	133.6775184	125.5041462	127.47543	49.86240786	46.65248771	128.6403563	131.6750614	127.3702396	133.6775184	1.2132	0.6289	0.7414	0.9529	0.0973	BZEJ	2	86
23	69	0.333333333	192.0660144	29.5	0.018588532	136.5463382	117.0022604	117.9495931	49.37364376	66.98937613	119.5883816	122.1995931	126.2219711	136.5463382	0.7063	0.345	0.8617	0.9763	0.2324	BZEJ	2	86
192	60	3.2	474.1909052	6370	0.552951389	136.0317075	125.0488448	125.98092	49.32866162	56.59016166	127.1535419	130.9408173	126.2056477	136.0317075	0.579	0.3346	0.8556	0.9778	0.1739	BZEJ	2	86
268	35	7.657142857	1182.399056	25.5	0.00271855	135.4772516	120.9738354	123.1131211	50.50931677	54.30279503	124.7309006	127.3960404	127.0200311	135.4772516	0.7386	0.3932	0.8362	0.9635	0.1858	BZEJ	2	86
284	61	4.655737705	1092.22243	68.5	0.003954052	135.9564565	117.2053303	119.210351	55.36805556	61.17135886	121.0551802	123.5806588	126.9740522	135.9564565	0.5224	0.3266	0.8557	0.9747	0.201	BZEJ	2	86
81	40	2.025	422.5340512	39	0.012037037	133.4414806	116.1046319	115.6143507	54.52129859	49.59574028	117.4057072	120.5543838	126.2065757	133.4414806	1.0548	0.4611	0.8228	0.9692	0.1902	BZEJ	2	86
131	40	3.275	607.261973	35.5	0.006774809	134.3404635	113.9221171	111.9742219	56.86288222	50.4603044	114.5683532	118.7212395	125.2100644	134.3404635	0.726	0.3607	0.8529	0.9701	0.2167	BZEJ	2	86
87	15	5.8	245.2375875	15.5	0.011877395	139.4530214	132.7641326	138.7345029	43.43547758	66.0962963	140.0152047	140.4183236	127.7703704	139.4530214	0.836	0.4587	0.807	0.956	0.1756	BZEJ	2	86
111	40	2.775	277.8822497	3043	0.68536036	134.0554855	112.625	115.5326293	51.57235183	55.29413619	116.8915511	118.5286885	127.8318096	134.0554855	0.882	0.4069	0.8401	0.965	0.2217	BZEJ	2	86
122	28	4.357142857	279.4385985	2128.5	0.62309719	136.4331999	135.7420823	136.6017474	56.95831817	54.28922461	138.4574081	142.1973062	126.2147798	136.4331999	1.0418	0.5504	0.7708	0.9478	0.1084	BZEJ	2	86
174	21	8.285714286	391.92388	2500.5	0.684318555	134.5031626	132.2904807	134.6110057	50.14104997	43.70793801	135.8572106	139.179475	127.2749842	134.5031626	1.0241	0.55	0.7701	0.9461	0.1083	BZEJ	2	86
214	48	4.458333333	990.9331065	101.5	0.009881231	134.8470955	148.8062378	151.3603899	59.10315789	43.47859649	153.3922807	155.9585185	127.4595712	134.8470955	0.5567	0.3	0.8751	0.9678	0.3749	BZEJ	2	86
117	24	4.875	543.1787132	16.5	0.005876068	132.916174	126.5538429	127.7054476	57.98310811	39.27576014	129.3036318	133.0709459	127.1894003	132.916174	1.0056	0.4449	0.8292	0.9504	0.2676	BZEJ	2	86
169	33	5.121212121	463.6883792	43.5	0.007799892	137.0513777	128.2424582	131.5809542	48.33569696	62.72557069	132.8018287	134.7961684	127.2776637	137.0513777	0.6775	0.372	0.8431	0.973	0.2076	BZEJ	2	86
46	204	0.225490196	955.0264721	39.5	0.004209292	133.6825785	105.4304366	106.5148919	54.31668707	51.15895553	108.1725826	110.9714402	126.9916769	133.6825785	0.6159	0.35	0.8503	0.9735	0.1792	BZEJ	2	86
262	75	3.493333333	1261.210238	28	0.001424936	134.1929603	127.5237253	129.0851333	60.07953349	48.9155825	130.6085638	133.7266641	127.1283314	134.1929603	0.5163	0.272	0.8872	0.9764	0.3119	BZEJ	2	86
178	38	4.684210526	408.1248904	4845.5	0.716366056	136.6102128	114.2581915	116.6117021	48.18319149	64.32712766	117.697766	119.9501064	126.8701064	136.6102128	1.0585	0.5068	0.7967	0.9595	0.0993	BZEJ	2	86
111	30	3.7	295.2964633	16.5	0.004954955	133.037385	113.2303079	113.8084766	52.12954818	44.1387445	115.1607357	118.3408637	126.8486605	133.037385	1.3717	0.609	0.7628	0.9517	0.0948	BZEJ	2	86
180	42	4.285714286	652.7594465	29	0.003835979	134.0572124	121.8261311	123.1281193	51.80239399	48.78220734	124.6963887	127.5341854	126.994928	134.0572124	0.8965	0.4689	0.8052	0.967	0.1071	BZEJ	2	86
192	42	4.571428571	430.8944424	5025.5	0.623201885	136.6835208	122.5924342	125.5117576	49.14778325	64.87814853	126.7208848	128.689934	127.122595	136.6835208	1.1465	0.5779	0.7624	0.9576	0.1191	BZEJ	2	86
165	26	6.346153846	368.0660151	2176.5	0.507342657	134.5941176	134.2922689	135.4878992	53.9312605	51.2189916	137.3784874	140.3936134	126.887395	134.5941176	1.2194	0.552	0.7863	0.9528	0.2116	BZEJ	2	86
129	37	3.486486486	613.6295037	44.5	0.009323277	133.3269648	125.7925894	127.1987263	56.63786366	46.67433782	128.9339991	131.9685917	127.3204516	133.3269648	0.8035	0.3865	0.8465	0.9653	0.3026	BZEJ	2	86
164	49	3.346938776	374.693432	5591.5	0.695806371	141.3762452	122.9585249	122.1848659	47.83975096	81.23639847	123.7783525	128.1176245	123.985249	141.3762452	0.7284	0.3963	0.834	0.9706	0.1917	BZEJ	2	86
230	58	3.965517241	1102.139171	42.5	0.003185907	133.5706898	127.6100788	127.7347405	63.32533526	48.04564315	130.1630284	133.4235372	126.7041313	133.5706898	0.7363	0.4028	0.8296	0.9698	0.1575	BZEJ	2	86
53	289	0.183391003	1280.825462	22.5	0.001468956	136.5011979	114.3135938	114.5196354	56.14651042	66.24260417	116.5245313	119.7779167	125.8904167	136.5011979	0.5921	0.3461	0.8503	0.974	0.2102	BZEJ	2	86
169	41	4.12195122	872.7249571	61	0.008803579	130.7916667	131.119765	131.0790598	63.0659188	27.22980769	132.9726496	136.542094	127.2336538	130.7916667	0.9595	0.4436	0.8264	0.9685	0.2507	BZEJ	2	86
193	42	4.595238095	787.7888843	25	0.003084135	134.3646514	110.4826616	110.9074982	51.63661946	54.22240378	112.2914851	115.7874909	126.4214779	134.3646514	0.6357	0.3582	0.8474	0.974	0.1716	BZEJ	2	86
164	22	7.454545455	355.0538228	2443	0.67710643	135.9505399	132.4421804	131.9733542	54.83054685	51.6856496	134.0363985	138.210728	125.6024033	135.9505399	1.3552	0.5841	0.7779	0.9431	0.1931	BZEJ	2	86
193	26	7.423076923	839.2619734	15.5	0.00308888	134.501161	129.1097781	127.1537668	54.56578947	46.03444272	129.5358617	134.1723426	125.1989164	134.501161	1.1985	0.5119	0.8082	0.9574	0.2198	BZEJ	2	86
186	35	5.314285714	875.5046134	18	0.002764977	133.1952108	130.9451556	130.3013684	61.50717281	41.82421099	132.7680424	136.782719	126.3476054	133.1952108	1.3054	0.5909	0.7664	0.9473	0.1187	BZEJ	2	86
124	21	5.904761905	274.2253957	1370	0.526113671	132.8017004	143.3265165	142.8993566	57.20266544	32.63235294	144.7591912	149.6548713	126.4184283	132.8017004	1.2443	0.5356	0.7991	0.9403	0.2562	BZEJ	2	86
148	31	4.774193548	341.7817447	3460.5	0.754250218	136.188986	113.532597	114.0535358	50.79076545	61.13943856	115.8266605	118.9684001	126.0509281	136.188986	1.3044	0.5937	0.7667	0.9464	0.0962	BZEJ	2	86
74	43	1.720930233	216.9533175	2560.5	0.80468259	132.627451	100.6191721	104.3328976	48.71350763	56.24945534	105.7359477	105.46122	128.6810458	132.627451	0.8675	0.4004	0.8424	0.974	0.1715	BZEJ	2	86
89	41	2.170731707	229.5807346	2156.5	0.590983831	134.7425	124.0967308	129.3123077	48.46615385	57.54538462	130.8144231	131.1707692	128.9236538	134.7425	0.7861	0.3849	0.8439	0.9655	0.2206	BZEJ	2	86
140	29	4.827586207	641.161468	30	0.007389163	137.4529801	131.4653974	134.4470199	49.03013245	62.56986755	135.9546358	137.9350993	126.9778146	137.4529801	1.1455	0.5403	0.7857	0.9519	0.1981	BZEJ	2	86
37	123	0.300813008	366.2914109	33.5	0.00736102	141.861864	128.8622137	132.6562336	47.12362301	80.97989159	134.1208253	135.3948243	126.2822172	141.861864	0.5926	0.3473	0.8497	0.9735	0.205	BZEJ	2	86
37	237	0.156118143	971.5289989	32	0.003649219	134.9925491	124.5938815	124.2539446	53.47931276	51.92145863	126.0826613	129.789446	125.9195302	134.9925491	1.0296	0.4735	0.8146	0.964	0.1863	BZEJ	2	86
123	43	2.860465116	312.2670255	4115.5	0.778124409	140.131979	110.9991708	116.1936153	40.86760641	81.67316197	117.0597015	117.7320343	127.3711996	140.131979	0.7052	0.4159	0.8204	0.9627	0.1727	BZEJ	2	86
157	33	4.757575758	729.5462432	35.5	0.006851959	138.0653517	119.6535174	121.4315582	49.80407627	71.05207101	123.1863248	125.4027613	126.252334	138.0653517	1.0617	0.5367	0.7808	0.9591	0.1229	BZEJ	2	86
146	38	3.842105263	721.3036029	33	0.005948089	138.7594872	120.1967949	124.1419231	43.99153846	72.56	125.2401282	126.7584615	127.1417949	138.7594872	0.7775	0.4261	0.8203	0.966	0.1019	BZEJ	2	86
239	58	4.120689655	1165.494509	58	0.0041841	136.2644571	124.3189714	124.6184	56.98068571	59.36057143	126.8082286	130.2532571	126.0198857	136.2644571	0.7588	0.4245	0.8182	0.9661	0.1263	BZEJ	2	86
31	189	0.164021164	570.7766922	16.5	0.00281618	132.1814614	127.0112721	124.6850845	64.80354267	38.6884058	127.9061997	132.4230072	125.8086755	132.1814614	0.862	0.4044	0.8411	0.9623	0.2865	BZEJ	2	86
109	35	3.114285714	368.5929266	18	0.004718218	135.8405797	128.5135637	130.9892233	49.51597919	55.68524712	132.680602	134.9816054	127.0789669	135.8405797	0.8376	0.4403	0.8177	0.9655	0.187	BZEJ	2	86
84	36	2.333333333	212.7106767	1995	0.659722222	137.850168	123.8653975	124.2318029	54.524972	68.67010078	125.8136618	129.5632699	125.6210526	137.850168	0.8268	0.4053	0.8369	0.9634	0.1969	BZEJ	2	86
126	27	4.666666667	285.6812389	1873	0.550558495	134.1000197	139.8496745	141.4288814	53.76701519	42.94929966	143.2173999	146.2892089	127.1380943	134.1000197	1.2011	0.5008	0.8143	0.9473	0.2866	BZEJ	2	86
154	27	5.703703704	338.6101717	2752.5	0.661976912	135.7886714	126.2889923	126.6302953	50.25256739	59.45202182	128.1184211	131.5396341	126.0645058	135.7886714	1.2347	0.4855	0.8264	0.9582	0.2517	BZEJ	2	86
125	38	3.289473684	304.8944421	3346.5	0.704526316	132.5597884	108.1484505	107.1490552	54.74603175	47.36311413	110.359486	112.7838246	126.3522298	132.5597884	0.7475	0.3636	0.8551	0.9716	0.2	BZEJ	2	86
215	46	4.673913043	954.2741652	34	0.003437816	136.0165548	95.10444004	97.43317058	46.37282576	68.5341776	98.65082392	100.4845133	126.9494202	136.0165548	0.601	0.3703	0.8374	0.9673	0.127	BZEJ	2	86
133	54	2.462962963	344.8944424	5197.5	0.723684211	134.2584635	105.1099175	105.2705078	46.15700955	58.07942708	106.5544705	109.0112847	126.305013	134.2584635	0.8862	0.4184	0.8336	0.9744	0.2027	BZEJ	2	86
23	131	0.175572519	304.5512961	15.5	0.005144374	136.9736951	127.2557995	128.6489229	47.26739851	53.93931234	130.1725352	133.9759735	126.1234466	136.9736951	0.8617	0.5237	0.7715	0.9487	0.0886	BZEJ	2	86
160	47	3.404255319	645.102594	39	0.00518617	137.0974995	128.6260335	129.238657	54.47570075	59.52591248	131.3189151	134.9176245	125.8949385	137.0974995	0.891	0.487	0.7949	0.9544	0.1208	BZEJ	2	86
97	25	3.88	229.1543279	1459.5	0.60185567	133.2481996	130.9359568	131.8906893	55.06378601	44.02752058	133.81893	136.9652778	127.0915638	133.2481996	1.1847	0.519	0.8024	0.9551	0.1902	BZEJ	2	86
144	40	3.6	700.7178171	16.5	0.002864583	137.6587179	128.8997436	133.7117949	48.045	62.88346154	135.0873077	136.0911538	127.8038462	137.6587179	0.854	0.4152	0.8341	0.9615	0.185	BZEJ	2	86
233	102	2.284313725	1320.930146	226	0.009509383	133.5049208	154.2719655	154.6762231	71.48020967	37.86478391	157.7320996	160.9784981	126.9928327	133.5049208	0.3557	0.2225	0.9018	0.9763	0.4287	BZEJ	2	86
182	33	5.515151515	403.4802288	3582	0.596403596	138.8165246	138.3398438	139.5030777	52.35724432	62.79415246	141.2877604	144.6045218	125.764678	138.8165246	0.931	0.4426	0.8247	0.9547	0.25	BZEJ	2	86
66	189	0.349206349	1219.251868	51.5	0.004128587	134.9869218	127.8493107	128.9847958	58.78585234	53.76697591	130.9748099	134.0134003	126.7930035	134.9869218	0.7803	0.4028	0.8342	0.9649	0.1851	BZEJ	2	86
117	22	5.318181818	466.2497805	19	0.007381507	135.2621756	111.3196267	114.7142024	46.33333333	60.57976086	116.2653835	117.5538058	127.8043161	135.2621756	1.2356	0.5736	0.7757	0.9477	0.1416	BZEJ	2	86
136	28	4.857142857	308.409161	2405.5	0.631696429	136.8763518	129.3145278	132.1144557	50.36265321	61.75414564	133.7755948	135.7415285	127.0580389	136.8763518	1.0424	0.4845	0.8107	0.9581	0.2081	BZEJ	2	86
27	196	0.137755102	446.0071402	15.5	0.002928949	137.7723536	116.9256717	116.4712264	54.4863124	70.36757352	118.6592084	122.3408763	125.2058649	137.7723536	0.7341	0.4286	0.8155	0.9656	0.1896	BZEJ	2	86
175	40	4.375	388.8944424	4512.5	0.644642857	134.6530677	120.9328484	120.4337972	52.59519292	53.97290744	122.2504744	125.5398482	125.9397006	134.6530677	0.9729	0.4295	0.8357	0.97	0.2272	BZEJ	2	86
22	118	0.186440678	270.994947	789	0.303929122	137.3080898	131.5636056	133.1756112	53.28210097	62.55560525	134.8080898	137.6085768	126.3469986	137.3080898	0.725	0.3598	0.8548	0.971	0.2529	BZEJ	2	86
135	58	2.327586207	738.6589413	37.5	0.004789272	141.6531746	116.4359127	120.537996	42.9718254	87.93809524	121.5520833	122.6076389	126.46875	141.6531746	0.6667	0.3541	0.8527	0.9722	0.1943	BZEJ	2	86
113	40	2.825	536.1909052	29	0.006415929	135.2698039	123.6542745	121.7800784	57.10635294	55.64517647	124.2224314	128.4028235	125.0542745	135.2698039	1.0978	0.4683	0.8205	0.9636	0.2112	BZEJ	2	86
51	216	0.236111111	1009.25187	71.5	0.006490559	133.8854626	115.8166562	113.8594504	59.77980561	51.23795539	116.410251	120.2651563	125.4006014	133.8854626	0.8339	0.4132	0.832	0.971	0.1504	BZEJ	2	86
136	27	5.037037037	334.1492753	32.5	0.008850763	135.425656	125.1708455	122.6674441	60.92225462	60.51564626	125.8721088	129.6686103	124.7947522	135.425656	0.7647	0.3962	0.8363	0.9766	0.2405	BZEJ	2	86
118	37	3.189189189	282.1248903	3478.5	0.796724691	139.3189599	118.0906008	120.3793605	48.49321705	71.87871447	122.0502261	124.3817829	126.064115	139.3189599	1.1539	0.5542	0.7746	0.9431	0.0966	BZEJ	2	86
138	33	4.181818182	322.2253956	3655	0.802591129	136.5149888	112.9786726	112.5258762	46.67412379	61.84474273	114.2462342	117.7303505	125.4016406	136.5149888	1.0107	0.4841	0.806	0.9638	0.133	BZEJ	2	86
51	207	0.246376812	797.0020877	15.5	0.00146822	137.4802531	133.2233437	134.9005848	54.16182008	59.18457102	136.4748858	139.5502684	126.2675639	137.4802531	0.7591	0.4029	0.833	0.9662	0.2223	BZEJ	2	86
17	84	0.202380952	209.3380935	22	0.015406162	136.2262069	94.39402299	93.25793103	41.05425287	58.99770115	94.89425287	98.42022989	124.9650575	136.2262069	1.5436	0.7141	0.7203	0.9357	0.0768	BZEJ	2	86
215	41	5.243902439	482.1076455	5146	0.583777652	136.8767135	133.2286136	133.3902481	57.45514489	57.9489849	135.9241714	139.2253167	125.7775464	136.8767135	0.8183	0.4619	0.8036	0.9633	0.1969	BZEJ	2	86
186	31	6	425.8233746	3634	0.630246271	137.1474442	136.580569	136.7790107	55.52213434	56.319915	139.0695313	142.6371149	125.6946051	137.1474442	0.8692	0.4378	0.8226	0.9592	0.2368	BZEJ	2	86
75	14	5.357142857	173.195958	19	0.018095238	134.189433	121.9000215	120.0274914	52.27373282	45.07431271	122.2931701	126.6064218	125.3020833	134.189433	0.8731	0.4675	0.8051	0.9705	0.1804	BZEJ	2	86
86	29	2.965517241	409.4629836	38.5	0.015437049	136.2728659	138.5355691	138.1021341	58.95909553	53.19385163	140.707063	144.5101626	125.6592988	136.2728659	0.8557	0.4599	0.8076	0.9604	0.2258	BZEJ	2	86
28	102	0.274509804	448.1076452	20	0.007002801	140.6882353	124.1457219	125.7927807	42.77406417	75.28609626	127.118984	130.0735294	125.331016	140.6882353	1.1182	0.565	0.7709	0.9493	0.1372	BZEJ	2	86
121	38	3.184210526	740.1736603	25.5	0.00554589	135.750773	126.8426098	127.4333643	56.19557823	55.93521954	129.9098639	132.9332096	126.3378169	135.750773	0.8155	0.414	0.8309	0.9599	0.211	BZEJ	2	86
132	40	3.3	607.972651	48.5	0.009185606	135.2412587	136.1015331	137.3294782	53.98641743	48.07651963	139.316837	142.4931415	126.6338085	135.2412587	0.7078	0.3891	0.8363	0.9676	0.2384	BZEJ	2	86
127	40	3.175	311.8650047	2984.5	0.5875	135.8150852	137.3695434	137.1977959	57.8072134	45.77701446	139.963933	143.5856591	125.7081723	135.8150852	0.8139	0.4346	0.8186	0.9566	0.1406	BZEJ	2	86
49	196	0.25	470.1492752	5455.5	0.568044565	133.8959936	122.5398237	121.8609776	59.42524038	47.72652244	124.25625	128.088141	126.1560096	133.8959936	0.7215	0.3911	0.8353	0.9695	0.1856	BZEJ	2	86
145	37	3.918918919	668.1909055	22	0.004100652	135.1478365	124.2823184	127.0980235	45.4866453	53.4889156	128.5447382	130.2425214	127.4157318	135.1478365	1.1748	0.5292	0.7941	0.9575	0.1971	BZEJ	2	86
29	149	0.194630872	365.4213542	28	0.006479981	135.91875	124.4671053	126.3113487	49.30197368	59.41825658	128.0932566	130.1314145	126.8052632	135.91875	0.9932	0.4534	0.8233	0.9649	0.2007	BZEJ	2	86
143	51	2.803921569	423.0365776	5301.5	0.726929933	135.209831	112.2490527	111.1374296	52.92677931	57.75729647	113.2445469	116.8483359	125.4734255	135.209831	0.9616	0.5069	0.7891	0.9662	0.1166	BZEJ	2	86
157	22	7.136363636	574.2497807	20	0.005790388	135.9053087	118.6735693	119.7364458	51.39853163	59.00376506	121.8013931	124.7498117	126.4920934	135.9053087	1.0006	0.4572	0.8224	0.9519	0.1987	BZEJ	2	86
101	39	2.58974359	250.2670258	2456.5	0.62363544	135.0119643	126.3523214	126.2382143	56.31142857	56.76857143	128.3871429	131.5108929	126.1264286	135.0119643	0.9577	0.414	0.8431	0.9684	0.2563	BZEJ	2	86
100	37	2.702702703	242.6101717	2740.5	0.740675676	137.1450826	120.8537913	121.1768018	51.35435435	65.14489489	122.9438814	126.03247	125.7216592	137.1450826	1.0627	0.4309	0.8424	0.9624	0.2101	BZEJ	2	86
61	45	1.355555556	383.2619725	42.5	0.015482696	137.2048611	132.1143353	133.0339782	54.41170635	62.51860119	135.1830357	138.1552579	126.0761409	137.2048611	0.5922	0.3149	0.869	0.9757	0.2364	BZEJ	2	86
30	191	0.157068063	666.2741655	34	0.005933682	134.9299859	145.1355493	146.3200141	53.26072607	43.951438	148.2727487	151.7123998	126.7485856	134.9299859	0.8104	0.4122	0.8317	0.9576	0.2774	BZEJ	2	86
224	80	2.8	1289.986931	103.5	0.00577567	135.1855506	125.1234978	125.1299041	59.73191489	59.99822305	127.8248773	130.7908347	126.3241057	135.1855506	0.6317	0.3346	0.861	0.9736	0.2008	BZEJ	2	86
298	56	5.321428571	670.2914107	11684.5	0.700173778	138.0976891	104.0222021	106.7684778	51.12748281	81.96089572	108.5294595	109.6355519	126.8806341	138.0976891	0.5737	0.3446	0.8494	0.9747	0.1658	BZEJ	2	86
97	49	1.979591837	496.2741673	61	0.012834	139.0997142	131.3571966	132.1472402	50.83606557	68.36937885	133.8711084	137.08678	125.4164536	139.0997142	0.6948	0.3232	0.8736	0.9714	0.2741	BZEJ	2	86
55	129	0.426356589	378.1909055	3487	0.491472868	132.0704545	133.5905844	131.6621212	61.0025974	36.56829004	134.2227273	138.358658	125.971645	132.0704545	0.7527	0.3558	0.8593	0.9758	0.3001	BZEJ	2	86
242	58	4.172413793	1140.589962	94.5	0.006732687	137.7154723	134.29186	136.9077734	55.29632812	62.36271983	139.1045999	140.8373718	126.8136564	137.7154723	0.5409	0.3046	0.8705	0.9754	0.2567	BZEJ	2	86
115	31	3.709677419	597.3624781	19	0.005329593	136.3899963	135.9078996	139.0583241	48.99741602	53.51753415	141.0247324	142.7833149	127.2585825	136.3899963	0.7823	0.4067	0.8327	0.9614	0.22	BZEJ	2	86
45	218	0.206422018	1257.879285	53.5	0.005453619	132.6784931	136.1591479	133.2280702	66.49530075	41.97211779	136.889646	141.1810777	125.4533991	132.6784931	0.9169	0.437	0.8268	0.9665	0.2571	BZEJ	2	86
96	31	3.096774194	228.3675309	2075	0.697244624	136.17668	122.3375612	123.7652425	50.21094793	66.29372497	125.635069	127.6379617	126.6704495	136.17668	1.0595	0.4399	0.838	0.9653	0.2476	BZEJ	2	86
39	151	0.258278146	667.4284956	58.5	0.009933775	136.4108437	128.1235766	127.5427019	54.7810559	63.11270704	129.8185818	133.1902174	125.5681936	136.4108437	0.8495	0.4189	0.8314	0.9711	0.2405	BZEJ	2	86
180	43	4.186046512	831.2863585	38.5	0.00497416	134.6980114	143.4085227	142.8498106	60.61382576	44.24356061	145.2174242	149.3050189	125.9284091	134.6980114	0.7182	0.3565	0.8559	0.9673	0.3102	BZEJ	2	86
131	68	1.926470588	904.0874348	136	0.015267176	134.2357263	141.2415686	142.2380278	59.07630344	45.16650438	144.6538904	147.7028415	126.8986457	134.2357263	0.3956	0.2691	0.8781	0.9818	0.2857	BZEJ	2	86
250	56	4.464285714	1076.915864	131	0.009357143	132.0577031	144.1288946	143.6229261	66.24093945	34.59689722	146.2842491	150.3210946	126.8098255	132.0577031	0.5843	0.3278	0.8607	0.9729	0.2512	BZEJ	2	86
121	38	3.184210526	583.1614684	34	0.007394519	134.6972519	125.9422901	126.4758779	53.28977099	52.02167939	128.650229	131.4980153	126.4949618	134.6972519	1.0737	0.4979	0.8048	0.961	0.1983	BZEJ	2	86
65	56	1.160714286	217.2964634	2660.5	0.730906593	136.0186567	116.9966614	116.2433229	52.95109976	57.78829537	118.4844855	122.4442262	125.4434407	136.0186567	0.7486	0.3917	0.8367	0.9667	0.1433	BZEJ	2	86
209	33	6.333333333	460.2081506	3809.5	0.552341598	136.8256881	133.6087364	134.7793995	58.01553378	58.23404921	137.4970809	140.3302752	126.412427	136.8256881	0.7251	0.3923	0.8363	0.9556	0.2527	BZEJ	2	86
117	30	3.9	278.4680363	2476.5	0.705555556	136.9804029	130.3529304	129.4395604	53.34413919	58.58956044	131.5741758	135.7289377	125.1514652	136.9804029	0.8732	0.4447	0.8191	0.965	0.2083	BZEJ	2	86
209	39	5.358974359	706.5756814	33.5	0.004109925	133.9301802	140.2417117	140.8202703	61.58972973	43.37306306	143.505045	146.7307207	126.8184685	133.9301802	0.7534	0.4015	0.8333	0.964	0.2334	BZEJ	2	86
100	27	3.703703704	456.6345563	26.5	0.009814815	138.2960526	132.1132519	134.7899436	48.42786654	62.51174812	136.7695019	138.887218	126.5594455	138.2960526	0.6366	0.403	0.8216	0.9674	0.1753	BZEJ	2	86
84	64	1.3125	265.2792178	3610	0.671502976	136.6298947	115.2115088	117.1167719	48.73403509	71.77333333	118.9002105	120.2558596	126.7334737	136.6298947	0.5508	0.2899	0.88	0.983	0.2257	BZEJ	2	86
119	15	7.933333333	261.4974737	1455.5	0.815406162	134.6513736	132.5700549	133.9038462	53.24642857	49.05054945	136.2192308	138.943956	126.9164835	134.6513736	1.2758	0.6034	0.7625	0.9448	0.1506	BZEJ	2	86
101	23	4.391304348	229.0121926	1702.5	0.732888506	136.4543067	127.043855	127.458771	52.53860294	59.73188025	129.3198529	132.7079832	125.9661239	136.4543067	1.1548	0.4789	0.8245	0.9562	0.2197	BZEJ	2	86
217	43	5.046511628	968.5411918	36.5	0.003911692	135.4278752	135.3431611	134.1712963	57.2955653	52.68615984	136.5133203	140.6111923	125.5449968	135.4278752	0.8203	0.3934	0.8443	0.9695	0.2846	BZEJ	2	86
208	33	6.303030303	979.2863582	32.5	0.004734848	132.8173611	127.0656746	127.5055556	60.46299603	43.79543651	130.1320437	133.2243056	127.1131944	132.8173611	0.8377	0.3981	0.8428	0.9615	0.2708	BZEJ	2	86
222	39	5.692307692	502.8355671	4884.5	0.564160314	133.5713089	125.4696665	122.3577174	63.55656109	50.07734205	126.3010726	129.9923747	124.9803922	133.5713089	0.8898	0.4618	0.8097	0.9706	0.1346	BZEJ	2	86
249	57	4.368421053	949.2030978	22.5	0.001585289	140.5454696	121.2149574	125.2616993	47.73708375	82.15090165	126.900708	127.4064056	126.8360438	140.5454696	0.6394	0.368	0.8422	0.9743	0.1659	BZEJ	2	86
217	38	5.710526316	959.3696194	50.5	0.006124181	135.8268172	136.478616	138.0909508	59.3674743	52.96613436	140.7219163	143.1284875	126.8856461	135.8268172	0.687	0.4034	0.8259	0.9665	0.1803	BZEJ	2	86
152	33	4.606060606	674.2914109	18.5	0.003688198	136.912037	115.7088945	115.9281706	50.15698653	72.68981481	117.7693603	120.3824355	125.8194444	136.912037	1.0477	0.47	0.8195	0.9667	0.1903	BZEJ	2	86
78	25	3.12	368.6518013	16	0.008205128	137.335206	136.9466292	138.5926966	53.25436954	57.80305868	140.8586142	143.5040574	126.3760924	137.335206	0.9236	0.435	0.8285	0.9552	0.2353	BZEJ	2	86
130	32	4.0625	592.5929264	17	0.004086538	139.0712625	125.9840532	128.2018272	51.38139535	68.42342193	130.1755814	132.3858804	126.2054817	139.0712625	0.9238	0.4942	0.7938	0.9562	0.1243	BZEJ	2	86
206	31	6.64516129	925.2274832	54.5	0.008534294	133.2187769	136.378553	137.2440784	57.15525409	38.34442291	139.2762705	143.001292	127.0369294	133.2187769	0.9347	0.4956	0.7938	0.952	0.1238	BZEJ	2	86
9	39	0.230769231	97.05382264	19	0.054131054	137.4129236	126.786446	126.9607115	50.86333446	55.64640324	128.3794889	132.8913655	125.3874817	137.4129236	0.7527	0.4474	0.8056	0.9632	0.1155	BZEJ	2	86
47	35	1.342857143	197.1370825	31	0.018844985	136.1190328	129.025166	128.427252	57.45698423	61.75705687	130.8016812	134.1266604	125.6908987	136.1190328	0.5584	0.3122	0.8676	0.9809	0.2668	BZEJ	2	86
175	33	5.303030303	396.7523069	4405.5	0.762857143	140.9737157	124.6738351	129.0452808	44.92270012	78.77502987	130.7229391	131.4700119	126.8074074	140.9737157	0.7302	0.414	0.8242	0.9649	0.1533	BZEJ	2	86
162	25	6.48	377.605119	37.5	0.009259259	132.5143529	132.7659449	130.6308416	66.91603801	39.36582737	133.9244636	138.612031	125.9389635	132.5143529	0.579	0.3205	0.8648	0.9705	0.3267	BZEJ	2	86
34	116	0.293103448	300.7350618	32	0.00811359	137.0398049	131.011122	131.3178537	57.36546341	62.62146341	133.708878	136.8163902	125.8645854	137.0398049	0.62	0.388	0.8287	0.975	0.2016	BZEJ	2	86
201	31	6.483870968	908.3330408	23	0.003691221	136.9340487	126.7481556	127.2445786	53.33646322	62.43963783	129.4365079	132.3386989	125.9496982	136.9340487	0.8755	0.4473	0.8176	0.9666	0.176	BZEJ	2	86
44	18	2.444444444	123.0954527	26.5	0.033459596	132.6787465	139.8080357	140.6439076	65.30470938	40.74518557	143.6641282	146.4116772	127.4564951	132.6787465	0.6343	0.3669	0.8426	0.9708	0.2008	BZEJ	2	86
95	15	6.333333333	229.9238801	17.5	0.012280702	134.4082633	144.6545285	143.1683007	58.16666667	40.96825397	145.7394958	150.7147526	125.5443511	134.4082633	0.8379	0.4759	0.7973	0.9557	0.2036	BZEJ	2	86
52	14	3.714285714	226.9533174	15.5	0.021291209	140.4107143	86.92724868	92.29563492	28.99140212	92.79828042	92.87962963	92.51388889	127.2777778	140.4107143	1.4182	0.648	0.749	0.9172	0.1188	BZEJ	2	86
105	48	2.1875	280.5096664	3567	0.707738095	137.907218	116.2890123	116.3546172	52.63457043	74.50511397	118.4734074	121.3787259	125.5195792	137.907218	0.6636	0.345	0.8582	0.976	0.1784	BZEJ	2	86
241	43	5.604651163	704.8843375	50.5	0.004873106	133.7988032	115.7793544	115.4222958	54.94804606	54.27060477	117.384169	119.9927917	126.2863814	133.7988032	0.6573	0.3211	0.8711	0.9814	0.2325	BZEJ	2	86
29	109	0.266055046	256.6101717	2294.5	0.725877887	134.2258264	121.197314	119.2785124	54.82830579	50.93719008	121.8882231	125.7809917	125.3834711	134.2258264	1.0634	0.4853	0.812	0.9654	0.1999	BZEJ	2	86
32	150	0.213333333	371.9482645	32.5	0.006770833	138.8116129	113.4193548	115.7427419	48.46129032	79.17854839	117.5432258	119.3804839	126.4585484	138.8116129	0.4591	0.2529	0.8937	0.9798	0.2676	BZEJ	2	86
129	41	3.146341463	628.8183217	45	0.008508225	134.9622253	141.0195055	141.9927198	57.22239011	47.14368132	144.3083791	147.429533	126.6679945	134.9622253	0.7905	0.377	0.8511	0.9628	0.2878	BZEJ	2	86
229	45	5.088888889	1041.286358	30.5	0.002959728	137.1843006	118.3313244	120.7781994	50.8078869	67.05059524	122.3506696	124.4203125	126.8333333	137.1843006	0.8489	0.4317	0.8237	0.9633	0.1338	BZEJ	2	86
219	88	2.488636364	573.1269801	9968	0.517227065	136.4368696	123.7296522	124.9522609	59.14691304	67.26947826	127.5970435	129.929087	126.7141739	136.4368696	0.396	0.2182	0.9081	0.9818	0.3203	BZEJ	2	86
93	24	3.875	215.9827548	1632.5	0.73140681	132.2313916	119.7686084	122.0420712	53.47599784	47.01779935	124.4687163	125.8007012	128.1895901	132.2313916	1.2363	0.5717	0.7757	0.9557	0.1102	BZEJ	2	86
38	240	0.158333333	781.7300097	27	0.002960526	140.850018	126.7119408	129.7354798	48.70734127	79.31204906	131.5094697	133.0528499	126.1330267	140.850018	0.6095	0.4036	0.8187	0.9731	0.1414	BZEJ	2	86
35	205	0.170731707	694.9848419	62	0.008641115	137.9714434	125.1558671	126.8558671	55.88037383	74.54735202	129.1278297	130.9790239	126.3985462	137.9714434	0.4581	0.337	0.8436	0.9835	0.1666	BZEJ	2	86
80	28	2.857142857	388.6518017	18	0.008035714	139.1432065	127.807337	129.7285326	50.02173913	71.23668478	131.7570652	134.0923913	126.0921196	139.1432065	0.7232	0.4139	0.8234	0.9679	0.1692	BZEJ	2	86
151	33	4.575757576	703.9726499	57.5	0.011539233	135.5193798	131.953919	132.0007178	57.06373816	54.20083262	134.5146425	137.8670686	126.0849842	135.5193798	0.8361	0.4514	0.8118	0.9652	0.1799	BZEJ	2	86
48	153	0.31372549	723.3868631	47	0.006399782	138.0782857	126.7604444	129.4766984	52.65720635	69.13447619	131.2467937	132.8862857	126.7726349	138.0782857	0.5539	0.3069	0.87	0.9787	0.2322	BZEJ	2	86
144	27	5.333333333	633.1787132	17.5	0.004501029	135.540747	124.6837012	123.6580645	57.00118846	59.8663837	126.1388795	129.7152801	125.5730051	135.540747	1.0445	0.4673	0.821	0.9635	0.2224	BZEJ	2	86
263	45	5.844444444	598.4335462	7036.5	0.594550063	136.5432091	126.1372523	126.5415798	54.81113139	55.28408498	128.4578989	132.4139077	125.8835375	136.5432091	0.7773	0.4418	0.8109	0.9583	0.1538	BZEJ	2	86
45	126	0.357142857	722.6761867	24	0.004232804	136.0229947	115.4489305	116.563369	52.88409091	61.49451872	118.7762032	121.4231283	126.4871658	136.0229947	1.2176	0.5093	0.8092	0.942	0.1936	BZEJ	2	86
109	33	3.303030303	536.7766916	21.5	0.005977203	138.4918605	129.8379845	132.8680233	50.3127907	65.07403101	134.8091085	136.7081395	126.7261628	138.4918605	0.6528	0.4071	0.8207	0.9661	0.1275	BZEJ	2	86
115	29	3.965517241	265.154328	2423.5	0.726686657	134.0680556	114.5406746	113.352381	55.3577381	54.11349206	115.7944444	119.218254	125.8480159	134.0680556	1.3694	0.5712	0.7844	0.9518	0.1348	BZEJ	2	86
139	29	4.793103448	316.3675311	3133	0.777226495	138.5062812	119.9786612	122.4589572	45.18086388	68.07554638	123.940974	126.2321459	126.310962	138.5062812	0.7559	0.456	0.8015	0.9655	0.1275	BZEJ	2	86
118	37	3.189189189	274.6101714	3010.5	0.689532753	138.5083056	124.608448	125.1317829	52.59705743	72.65685809	127.1267205	130.1339978	125.5760165	138.5083056	0.6983	0.3744	0.8443	0.974	0.2126	BZEJ	2	86
123	29	4.24137931	480.5929261	19	0.005326605	135.3532261	134.1549905	134.1862999	58.64919564	51.62272963	136.7673413	140.2342155	126.1485902	135.3532261	0.9078	0.4922	0.7944	0.9601	0.1569	BZEJ	2	86
163	49	3.326530612	777.3868636	44	0.005508952	137.1576628	112.3150383	111.0578544	52.73524904	75.34521073	113.4001916	116.4230843	124.9671456	137.1576628	0.7097	0.3553	0.8563	0.978	0.1835	BZEJ	2	86
54	242	0.223140496	544.776692	8083.5	0.618572084	136.6409331	120.825938	123.3757816	52.35275373	64.56265031	124.9004329	126.7581169	126.9621212	136.6409331	0.6449	0.364	0.8444	0.9767	0.1706	BZEJ	2	86
180	34	5.294117647	619.3036034	28	0.004575163	136.3632749	115.4853801	117.3078363	51.88596491	64.19157895	119.0415205	121.2580117	126.680117	136.3632749	0.7157	0.3975	0.8321	0.9699	0.1669	BZEJ	2	86
33	118	0.279661017	553.4629835	28.5	0.007318952	135.3289288	103.1752995	108.1294926	44.36504581	68.36222692	109.6974982	109.4770965	128.6189218	135.3289288	1.0795	0.5834	0.7558	0.9526	0.1151	BZEJ	2	86
116	34	3.411764706	543.0020868	43.5	0.011029412	134.284375	131.7909722	130.5527778	62.42065972	46.24322917	133.4559028	137.76875	125.8159722	134.284375	0.8381	0.4261	0.8262	0.9563	0.2698	BZEJ	2	86
105	32	3.28125	251.5391037	2516	0.748809524	137.8013232	121.5643545	123.4001604	50.96190858	66.61748196	125.3696872	127.6880513	126.3516439	137.8013232	1.0567	0.5127	0.7937	0.9539	0.1016	BZEJ	2	86
52	33	1.575757576	257.3380939	24	0.013986014	139.3896308	101.5797329	105.5919089	43.03534957	88.67203456	106.6857816	107.3299293	127.0243519	139.3896308	1.0048	0.5014	0.7981	0.9538	0.1618	BZEJ	2	86
120	52	2.307692308	787.9554046	52	0.008333333	135.1438265	132.581849	132.6643645	58.30182964	52.246577	135.1388586	138.503211	126.2556646	135.1438265	0.9666	0.4828	0.8054	0.9598	0.1849	BZEJ	2	86
268	39	6.871794872	1101.896531	53	0.0050708	137.0328431	114.9317927	116.5153361	48.6872549	67.34943978	118.3391457	120.7532213	126.4371849	137.0328431	0.7867	0.4807	0.7898	0.9659	0.0978	BZEJ	2	86
169	36	4.694444444	376.7523074	4097.5	0.673487837	135.2000705	117.8536499	119.1624544	54.78476549	64.58551781	121.5407312	123.1295404	126.9061949	135.2000705	0.85	0.4224	0.8294	0.9724	0.1836	BZEJ	2	86
192	42	4.571428571	851.688379	42.5	0.005270337	135.2901843	107.0330232	105.0928663	57.51067323	65.68308703	107.9289363	111.1491516	125.0792739	135.2901843	0.7229	0.3491	0.8603	0.9734	0.2307	BZEJ	2	86
99	24	4.125	231.0538228	1567	0.659511785	135.5277922	132.24	133.5805195	54.39194805	51.84077922	135.9028571	138.727013	126.681039	135.5277922	0.7545	0.4668	0.7952	0.9641	0.1414	BZEJ	2	86
28	168	0.166666667	438.3330419	30	0.006377551	133.9757752	125.0899548	125.9263566	56.54861111	49.39098837	128.0778424	131.2839147	126.9014858	133.9757752	0.5492	0.3372	0.8524	0.9758	0.2585	BZEJ	2	86
118	33	3.575757576	317.261973	54.5	0.013995891	135.1924136	115.9723458	117.4852723	58.02754821	60.26287349	120.0756516	122.2766476	127.0857173	135.1924136	0.6511	0.3686	0.8433	0.9681	0.1724	BZEJ	2	86
129	51	2.529411765	665.3624784	26	0.003951968	137.4652074	139.9124424	142.4912442	57.02557604	58.63294931	144.8610599	146.8012673	126.9332949	137.4652074	0.5509	0.3453	0.8477	0.9706	0.2231	BZEJ	2	86
108	36	3	255.0954529	2684.5	0.690457819	133.6407986	115.7779514	113.3552083	59.93385417	55.50607639	116.4770833	119.7109375	125.2928819	133.6407986	0.8924	0.4207	0.8349	0.9745	0.217	BZEJ	2	86
100	22	4.545454545	270.5512962	15.5	0.007045455	137.1851008	147.5240729	148.8890696	55.83669486	50.59596617	150.8096942	154.1847755	126.2062459	137.1851008	0.4464	0.3056	0.8613	0.9747	0.3046	BZEJ	2	86
103	22	4.681818182	239.2964635	1484.5	0.655119153	132.7982456	126.0986178	125.8676236	52.07496013	38.44072302	127.5858586	131.7567783	126.530303	132.7982456	1.1828	0.5765	0.7697	0.9513	0.1513	BZEJ	2	86
177	45	3.933333333	415.5634887	4911	0.616572505	136.1398969	119.1766616	120.4297173	53.25630252	64.89696333	122.3671696	124.783518	126.5561497	136.1398969	0.8002	0.4486	0.8077	0.9699	0.1057	BZEJ	2	86
160	71	2.253521127	935.5361392	94.5	0.008318662	132.9400043	145.7828316	146.7387192	63.80015883	38.46458739	149.2617862	152.1833803	127.3016389	132.9400043	0.4975	0.2617	0.892	0.9772	0.381	BZEJ	2	86
264	46	5.739130435	1080.399057	25.5	0.002099802	133.996059	133.3780829	132.3502415	59.41151793	46.08168065	134.7706585	138.874269	125.9416476	133.996059	0.7794	0.4295	0.8181	0.97	0.187	BZEJ	2	86
187	45	4.155555556	851.5706286	57.5	0.006833036	133.3067836	127.4019382	126.1361329	60.7418551	44.69764652	128.471712	132.277988	125.9121366	133.3067836	0.7783	0.3717	0.8526	0.9753	0.2431	BZEJ	2	86
238	44	5.409090909	538.793937	6771	0.64658136	137.4138563	123.0040323	124.1618768	51.17815249	66.21825513	125.8765396	128.5098974	126.1232405	137.4138563	0.8091	0.3964	0.8406	0.9705	0.1974	BZEJ	2	86
238	56	4.25	598.0904002	9574.5	0.71837485	138.925166	113.7919236	118.7698648	41.34884962	79.71133776	119.9421845	119.8458254	127.6063212	138.925166	0.7344	0.4147	0.8237	0.9732	0.1547	BZEJ	2	86
101	31	3.258064516	245.1959575	2409	0.769402747	140.9109824	126.2074217	128.6778207	46.2975118	79.01051051	130.3472758	132.3286143	125.8314028	140.9109824	1.074	0.5238	0.7903	0.9536	0.1799	BZEJ	2	86
98	59	1.661016949	551.8305163	43.5	0.007523348	135.3163199	120.5058793	121.4090968	55.79726063	55.1493733	123.0418659	126.290606	126.4549683	135.3163199	0.6541	0.3577	0.8482	0.9717	0.18	BZEJ	2	86
187	55	3.4	548.8771976	5293	0.514632961	134.0073881	132.3207463	132.8332836	59.78455224	47.86514925	135.0103731	138.0601493	126.7151493	134.0073881	0.7983	0.3688	0.8558	0.9709	0.2793	BZEJ	2	86
173	31	5.580645161	381.3380934	3845	0.716949469	135.6688785	115.6730419	116.9534218	48.85961488	67.01092896	118.6263336	120.4998699	126.6541764	135.6688785	1.1169	0.5233	0.7947	0.9657	0.1844	BZEJ	2	86
183	69	2.652173913	926.0386647	52	0.004118159	133.9465614	142.4970638	143.092392	62.10361477	43.74135456	145.6492235	148.8069294	126.8445778	133.9465614	0.5208	0.2873	0.8785	0.9759	0.3217	BZEJ	2	86
273	83	3.289156627	1030.364566	86.5	0.003817468	135.3631764	123.4322068	124.981385	59.46182825	58.94869806	127.3699354	129.754386	126.9962327	135.3631764	0.4921	0.2889	0.8749	0.9766	0.2726	BZEJ	2	86
189	34	5.558823529	417.3797237	4591.5	0.714519141	138.875	128.3306667	130.917	47.446	63.64422222	132.2685556	134.9375556	126.2386667	138.875	0.7955	0.4282	0.8211	0.9609	0.1767	BZEJ	2	86
131	33	3.96969697	310.6101719	3205.5	0.741498959	137.6370038	121.981114	120.8149808	50.31610115	63.33098592	122.8748399	127.0638604	124.8028169	137.6370038	0.8873	0.4248	0.831	0.9658	0.1834	BZEJ	2	86
35	155	0.225806452	353.9238797	3871.5	0.713640553	137.7283918	120.4053169	124.5718963	47.09298062	69.30932425	125.8272656	126.841671	127.5034049	137.7283918	0.9627	0.4735	0.8089	0.9632	0.1705	BZEJ	2	86
120	28	4.285714286	563.2203428	21	0.00625	134.1123106	119.6649621	123.0272727	47.89280303	52.76363636	124.6479167	125.9484848	128.0691288	134.1123106	1.2282	0.5915	0.763	0.9541	0.0977	BZEJ	2	86
159	31	5.129032258	353.5391039	3785	0.76790424	137.4847943	116.3115453	117.7081327	47.01032063	67.74391083	119.3188386	122.0791248	126.1455897	137.4847943	0.7991	0.4567	0.805	0.9667	0.1228	BZEJ	2	86
76	34	2.235294118	317.7056255	42	0.01625387	140.1350868	132.6266599	134.4307967	47.11772217	71.0293667	135.9136874	138.7683861	125.6792646	140.1350868	0.7439	0.4764	0.7885	0.9653	0.1822	BZEJ	2	86
207	27	7.666666667	503.8477595	27	0.004830918	136.9447005	112.9617957	112.5265349	56.91378029	68.00550022	114.847629	118.0885982	125.4886279	136.9447005	0.9525	0.4696	0.8102	0.96	0.1869	BZEJ	2	86
190	21	9.047619048	490.9188271	36.5	0.00914787	136.4620994	119.4097102	120.5448091	50.714834	62.12934178	121.9186337	125.3431203	126.2345039	136.4620994	0.8515	0.4502	0.8134	0.9626	0.2125	BZEJ	2	86
207	40	5.175	601.7888837	27	0.00326087	139.5080144	114.9615308	115.4651372	51.86115007	76.97966339	117.4944901	120.6504708	125.2440393	139.5080144	0.5653	0.3697	0.8342	0.9712	0.1817	BZEJ	2	86
181	34	5.323529412	541.6051195	30.5	0.004956126	138.9919086	114.8513803	118.8243693	40.94133746	72.80021418	119.8638743	121.1345788	126.9275345	138.9919086	0.7722	0.432	0.8167	0.9681	0.13	BZEJ	2	86
216	87	2.482758621	1256.531087	105.5	0.005614091	138.4265238	116.9854856	120.4834961	48.42177609	80.34689817	122.0942756	122.5879002	127.1528305	138.4265238	0.6279	0.3337	0.8609	0.9789	0.2082	BZEJ	2	86
266	55	4.836363636	1252.690467	45	0.003075871	134.76861	144.9336298	145.8495828	61.13685771	45.13235617	148.3603426	151.5035683	126.7231555	134.76861	0.5871	0.3247	0.8629	0.9694	0.3309	BZEJ	2	86
262	48	5.458333333	1188.607207	64	0.005089059	136.2536142	142.100324	143.6891825	51.50149551	50.1846336	145.3193544	148.4727069	126.5823156	136.2536142	0.6964	0.3836	0.8383	0.9665	0.2759	BZEJ	2	86
76	15	5.066666667	182.7523073	17.5	0.015350877	133.78476	120.7963879	120.023998	53.56778822	44.76323602	121.8320139	126.1142999	125.9275111	133.78476	0.9182	0.4688	0.8078	0.9661	0.1583	BZEJ	2	86
200	39	5.128205128	883.9726504	34.5	0.004423077	133.9233175	116.7859716	115.4079621	57.64654028	51.71364929	117.570237	121.183981	125.668436	133.9233175	0.9551	0.4334	0.8313	0.971	0.1975	BZEJ	2	86
44	100	0.44	435.9482652	31.5	0.007159091	134.8307659	141.3298388	145.6832834	54.42404792	49.03615747	147.7805591	148.5840822	128.4303951	134.8307659	0.5859	0.3172	0.8675	0.9722	0.3154	BZEJ	2	86
183	37	4.945945946	405.9238799	4679.5	0.691109142	137.9689119	122.4391456	126.5904621	44.36322301	66.63085545	127.7281379	129.106482	127.3518029	137.9689119	0.7896	0.4215	0.824	0.967	0.1445	BZEJ	2	86
243	53	4.58490566	862.3990564	46.5	0.003610529	138.1793213	110.1939087	113.4337158	47.54156494	79.32116699	115.1320801	115.8492432	127.0940552	138.1793213	0.7052	0.4087	0.8235	0.9742	0.1193	BZEJ	2	86
138	53	2.603773585	336.3919164	4482	0.612797375	138.0816904	133.0735109	135.5317743	52.80841023	62.98563339	137.5417366	139.6517408	126.565646	138.0816904	0.6935	0.3628	0.8507	0.9675	0.2332	BZEJ	2	86
217	41	5.292682927	492.5929266	4906	0.551421828	131.5124001	121.4949328	120.3829612	64.24808437	38.25813628	123.1857955	126.5702398	126.6808107	131.5124001	0.8256	0.4008	0.8391	0.9697	0.232	BZEJ	2	86
177	58	3.051724138	844.9675976	59.5	0.005795831	138.2984981	129.4007353	128.5281602	52.51619212	64.4145025	130.4679287	134.750704	124.7338861	138.2984981	0.6453	0.3431	0.8578	0.9743	0.2528	BZEJ	2	86
206	37	5.567567568	455.7228692	5376.5	0.705392285	135.8603404	120.1098467	120.7216214	50	56.66556945	122.1562118	125.5454716	126.0926361	135.8603404	1.0505	0.5054	0.7982	0.9619	0.1623	BZEJ	2	86
157	44	3.568181818	360.6518015	4660	0.674580197	140.1600529	123.0151014	124.3093034	48.33234127	82.21252205	125.8676146	128.3108466	125.4722222	140.1600529	0.7934	0.3446	0.8697	0.9714	0.2229	BZEJ	2	86
110	44	2.5	280.8528121	3883	0.802272727	142.0545455	137.1432191	144.4943368	40.55439642	69.07198212	145.6800298	145.1271237	127.4603577	142.0545455	0.7149	0.3591	0.8536	0.9445	0.2075	BZEJ	2	86
171	23	7.434782609	418.7523066	19.5	0.004958047	132.9272774	122.9000385	121.4959527	56.51920853	38.68649621	123.9015804	127.9540023	125.9376847	132.9272774	1.1368	0.5093	0.8026	0.9604	0.1706	BZEJ	2	86
171	26	6.576923077	740.2914104	17.5	0.003936122	137.1897832	128.7817048	131.1168696	47.69394119	62.31229581	132.7056727	134.8341253	126.7043362	137.1897832	1.2173	0.5205	0.8052	0.9521	0.2032	BZEJ	2	86
152	28	5.428571429	427.1787128	26.5	0.006226504	136.8175548	119.5633031	121.521542	51.64427438	67.52900605	123.1529667	125.2489607	126.6486206	136.8175548	0.7586	0.4069	0.8292	0.9732	0.1357	BZEJ	2	86
194	39	4.974358974	643.8893898	34.5	0.004559873	132.9990045	136.3342957	137.8956695	60.78616227	38.3680438	139.7226481	143.1364858	127.4078646	132.9990045	0.7099	0.4131	0.8218	0.9639	0.1452	BZEJ	2	86
130	35	3.714285714	617.8061296	15.5	0.003406593	133.3574709	134.9785671	135.4837722	59.74357012	45.62691366	138.1857012	140.8418555	126.991733	133.3574709	0.9609	0.4282	0.8353	0.9641	0.2702	BZEJ	2	86
140	32	4.375	634.5756816	17.5	0.00390625	136.0765977	127.097901	124.7307331	59.09962406	52.84821429	127.7011278	132.8532268	124.7017544	136.0765977	0.7476	0.4235	0.8195	0.9585	0.1832	BZEJ	2	86
111	27	4.111111111	326.9360726	27	0.009009009	135.372549	119.215208	120.9261119	46.82544237	56.6193209	122.4385462	124.5853659	126.772836	135.372549	1.2449	0.5891	0.7661	0.9578	0.1715	BZEJ	2	86
131	43	3.046511628	723.428493	53.5	0.009497603	135.8904538	138.9350548	139.3111633	57.24660929	51.53038602	141.4453573	145.062337	126.1128065	135.8904538	0.7975	0.3856	0.8457	0.964	0.293	BZEJ	2	86
182	34	5.352941176	402.1665206	3919	0.63332256	133.4005757	123.9334485	124.8548071	50.34622913	47.27345999	126.4366149	129.1245826	126.9762809	133.4005757	1.0963	0.4694	0.823	0.9651	0.2124	BZEJ	2	86
146	29	5.034482759	465.3624772	37	0.008738781	135.2052288	119.7615313	121.7932773	46.02072829	53.84855275	123.1172736	125.4132586	126.9757236	135.2052288	1.0738	0.5579	0.7705	0.9616	0.1574	BZEJ	2	86
136	47	2.893617021	654.7594473	43	0.006727159	138.9041755	119.1254985	121.7981468	43.94933146	74.23692236	122.9881539	124.9295097	126.3599578	138.9041755	0.717	0.4175	0.8203	0.972	0.1641	BZEJ	2	86
143	39	3.666666667	715.3696184	41.5	0.007441277	133.1415686	150.4517647	148.7682353	65.06888889	36.83803922	151.6504575	156.4746405	125.9228758	133.1415686	0.6752	0.3508	0.8555	0.9633	0.3278	BZEJ	2	86
140	26	5.384615385	628.391916	17	0.00467033	132.3630185	123.4297665	122.0641338	58.49721157	38.35169048	124.355176	128.466016	126.1211223	132.3630185	1.3347	0.6198	0.7552	0.955	0.1267	BZEJ	2	86
221	58	3.810344828	769.8965291	74	0.005773132	135.1321214	130.3748751	130.6363068	58.65767116	53.04616442	133.0712769	136.0156797	126.3646302	135.1321214	0.6847	0.3469	0.8583	0.9748	0.2504	BZEJ	2	86
16	138	0.115942029	340.6934321	19.5	0.008831522	135.3732639	125.0260417	127.1750579	42.78616898	49.19618056	128.395544	131.5960648	126.8556134	135.3732639	0.635	0.4749	0.7784	0.972	0.0905	BZEJ	2	86
236	60	3.933333333	551.9482646	7028.5	0.496362994	136.1205702	134.3889141	135.0123239	62.10444116	55.01584507	137.7588028	140.8442185	126.3483076	136.1205702	0.6282	0.3448	0.8546	0.9662	0.1868	BZEJ	2	86
172	31	5.548387097	382.1665206	3175	0.595461365	134.0282091	129.8148292	128.9580745	54.45859213	49.12758799	131.1542443	134.6834886	125.9626035	134.0282091	1.1455	0.5162	0.7997	0.9629	0.2398	BZEJ	2	86
81	41	1.975609756	228.1837655	2877.5	0.866455887	135.2671405	101.1983696	99.87562709	44.78532609	62.26295987	101.5125418	104.4855769	125.1580268	135.2671405	1.055	0.393	0.8618	0.9685	0.2519	BZEJ	2	86
154	45	3.422222222	730.825462	80.5	0.011616162	136.4044657	131.8562467	132.5218501	52.89484317	56.57288676	134.164806	137.4951621	126.0196704	136.4044657	0.8496	0.4045	0.8396	0.968	0.253	BZEJ	2	86
50	138	0.362318841	428.1076456	4316	0.625507246	136.5998256	125.1487576	126.7021578	50.73714037	62.21261988	128.5102441	130.9111813	126.5130776	136.5998256	0.8673	0.4242	0.8296	0.9677	0.2051	BZEJ	2	86
109	41	2.658536585	276.9949476	3041	0.680465429	136.6081397	125.9491658	126.8911586	49.52736629	59.51691876	128.4186808	131.4780914	126.072353	136.6081397	0.8512	0.446	0.816	0.969	0.2036	BZEJ	2	86
209	26	8.038461538	451.6812395	3459	0.636547663	130.5152334	122.6990172	121.4304668	59.2012285	29.88931204	123.9411548	127.0369779	126.8449631	130.5152334	1.89	0.6574	0.7749	0.9471	0.2184	BZEJ	2	86
60	175	0.342857143	418.391916	6273	0.597428571	136.5255187	131.2528396	129.8795245	54.18415872	55.19407845	132.0195366	136.5198395	124.9335908	136.5255187	0.7892	0.3748	0.8511	0.9687	0.2358	BZEJ	2	86
32	140	0.228571429	703.7300097	35	0.0078125	136.0458846	137.1195207	139.6947335	48.78161463	51.56559445	141.1169978	143.640965	127.0283822	136.0458846	0.973	0.4507	0.8237	0.9564	0.244	BZEJ	2	86
40	157	0.25477707	367.178713	4137.5	0.65883758	138.1693491	125.0382249	124.5498225	54.28816568	65.63455621	126.5280473	130.5048521	125.0323077	138.1693491	0.8173	0.3975	0.8408	0.9674	0.2051	BZEJ	2	86
32	111	0.288288288	524.0487708	29	0.008164414	140.0402385	129.9113264	132.9035022	46.80104322	73.23192996	134.3789121	136.3319672	126.3476155	140.0402385	0.9009	0.4156	0.8382	0.9606	0.2115	BZEJ	2	86
32	145	0.220689655	645.4629837	18.5	0.003987069	139.9302053	137.0280059	139.6651026	46.87111437	64.56510264	141.0592375	143.7847507	126.0900293	139.9302053	0.6197	0.3847	0.8308	0.9644	0.188	BZEJ	2	86
261	67	3.895522388	1278.690468	57	0.003259564	136.266689	129.3911439	129.7323046	51.84981071	55.96223702	131.3998179	134.8431495	125.8814875	136.266689	0.6717	0.3617	0.8477	0.9749	0.2274	BZEJ	2	86
50	188	0.265957447	885.2030979	25.5	0.002712766	136.1537903	129.0860484	129.2929032	52.25225806	56.99782258	131.0602419	134.4225	125.9037097	136.1537903	0.6921	0.347	0.8586	0.9753	0.2384	BZEJ	2	86
144	39	3.692307692	682.4163022	37	0.006588319	136.2082581	128.2323871	129.1463226	54.3883871	61.07870968	131.2273548	133.8492903	126.316	136.2082581	1.0349	0.4851	0.8084	0.9623	0.2165	BZEJ	2	86
236	56	4.214285714	1148.943213	27.5	0.002080811	134.5975923	106.8233988	106.676309	53.92572464	65.46984572	108.8521505	110.7610449	126.294238	134.5975923	0.8864	0.4137	0.8358	0.9744	0.1698	BZEJ	2	86
189	48	3.9375	457.7472544	3965.5	0.437114198	134.9098673	142.9554726	142.3578773	63.82628524	44.49087894	145.4614428	149.6445274	126.0218076	134.9098673	0.5032	0.3183	0.8589	0.9629	0.2627	BZEJ	2	86
97	36	2.694444444	253.0365777	2432.5	0.696592211	133.1668324	115.937761	115.4605289	51.84092265	48.57148538	117.2046132	120.2364287	126.3654802	133.1668324	0.9915	0.4356	0.8339	0.9712	0.2114	BZEJ	2	86
35	195	0.179487179	808.2152913	41	0.006007326	135.8940242	150.60226	151.2194849	56.59472666	45.96711799	153.3527436	157.0147613	126.1879263	135.8940242	0.6882	0.3611	0.8511	0.9605	0.339	BZEJ	2	86
63	24	2.625	155.6396097	916.5	0.606150794	134.3279014	139.695151	139.7070747	62.07511924	45.04252782	142.4252782	145.9220986	126.4065978	134.3279014	1.1114	0.4881	0.8139	0.9501	0.2578	BZEJ	2	86
35	206	0.169902913	653.3036035	34	0.004715673	137.6956094	109.8027523	111.2592835	46.32415902	70.43370467	112.5036042	115.4030144	126.0328746	137.6956094	0.8078	0.4728	0.7957	0.9622	0.1465	BZEJ	2	86
95	24	3.958333333	230.4264061	1765	0.774122807	136.5010782	126.9161725	130.4897574	45.20377358	58.74878706	131.8471698	133.4059299	127.4644205	136.5010782	1.1071	0.5078	0.8023	0.9547	0.1691	BZEJ	2	86
165	35	4.714285714	383.7228694	3142.5	0.544155844	132.3018939	130.9039141	128.5406566	58.80669192	37.30138889	131.1902778	135.4386364	125.6152778	132.3018939	1.1183	0.4427	0.8404	0.965	0.281	BZEJ	2	86
43	139	0.309352518	672.4751759	35	0.00585578	138.2343595	119.6607498	119.46785	53.28922542	73.0531281	121.4719464	124.8249752	125.2270357	138.2343595	0.8041	0.419	0.8267	0.9704	0.1669	BZEJ	2	86
116	26	4.461538462	506.5929266	17	0.005636605	137.0253245	130.7444137	135.5267078	45.77697382	61.02617578	136.9463716	137.648223	128.0144712	137.0253245	1.3399	0.5289	0.8069	0.9443	0.2024	BZEJ	2	86
200	63	3.174603175	1219.636645	57	0.00452381	138.825349	124.3505188	124.6686948	54.71621622	71.35685923	126.8605098	129.8064557	125.4371077	138.825349	0.9015	0.4495	0.8169	0.9646	0.1735	BZEJ	2	86
148	45	3.288888889	693.2030984	25.5	0.003828829	133.7044193	116.9605818	115.2699312	58.22318454	51.55074395	117.9683544	121.6171441	125.739618	133.7044193	0.8036	0.3933	0.8414	0.9709	0.1728	BZEJ	2	86
232	37	6.27027027	509.0365773	6145.5	0.715924977	138.0500832	103.2057613	106.6284038	48.15453988	73.94799054	107.8598196	109.6090535	127.0661939	138.0500832	0.6901	0.3596	0.8514	0.9558	0.2092	BZJP	0	94
215	60	3.583333333	1072.925968	44	0.003410853	135.7400313	113.6978404	116.0732394	48.87956182	61.50754304	117.4777465	119.7448513	127.1715806	135.7400313	0.6278	0.3171	0.871	0.973	0.2308	BZJP	0	94
163	43	3.790697674	648.4751761	28	0.003994864	139.4862213	113.3167989	115.0003307	41.76664462	74.3260582	116.0761684	119.2795414	125.688933	139.4862213	0.7453	0.3938	0.8369	0.9613	0.1805	BZJP	0	94
89	28	3.178571429	207.0538228	1787	0.717094703	132.5407692	107.1764103	106.3582051	53.16230769	47.59923077	108.0887179	111.5623077	126.315641	132.5407692	1.0816	0.4763	0.817	0.9625	0.205	BZJP	0	94
252	52	4.846153846	1087.577769	75	0.005723443	134.0476953	114.1079981	114.6127677	54.43305984	51.70342205	116.7494497	120.0899206	126.7286372	134.0476953	0.6973	0.388	0.836	0.9625	0.1867	BZJP	0	94
162	31	5.225806452	720.2325354	24.5	0.004878534	136.4933033	111.2334696	113.0162132	44.83236994	64.65684478	114.283378	117.1690399	126.6008741	136.4933033	0.8319	0.414	0.8328	0.9621	0.1875	BZJP	0	94
226	52	4.346153846	1118.399056	40.5	0.003446222	136.8480726	114.0989729	116.8143924	43.70388155	66.71501934	118.0022009	120.1656663	127.0220755	136.8480726	0.6139	0.3182	0.8692	0.9727	0.2406	BZJP	0	94
220	93	2.365591398	1250.933108	99.5	0.004863148	134.0163493	127.0033623	128.379019	52.75328878	45.52393561	129.9926029	133.4647585	126.9949985	134.0163493	0.4706	0.2521	0.8946	0.9765	0.3303	BZJP	0	94
224	61	3.672131148	737.0609628	7620.5	0.557706382	136.3465462	112.1493442	114.0481492	47.77784902	62.51547654	115.37406	118.3982512	126.7137278	136.3465462	0.727	0.4034	0.8289	0.9601	0.1372	BZJP	0	94
239	50	4.78	1094.600067	29.5	0.002468619	133.9645679	118.1117373	117.7153129	57.85950253	51.58466123	120.0941184	123.7277497	126.2769141	133.9645679	0.7044	0.3695	0.8468	0.97	0.2182	BZJP	0	94
131	20	6.55	287.8822496	1739	0.663740458	134.1115757	123.4135123	122.2290933	54.5662412	47.41791373	124.3882042	129.1051937	125.7066461	134.1115757	1.1872	0.5198	0.8025	0.9451	0.2445	BZJP	0	94
87	46	1.891304348	473.4629837	31.5	0.007871064	137.1573577	104.9659864	107.2346939	47.08234873	74.1962048	108.5989975	110.6428571	126.7837451	137.1573577	0.6931	0.3925	0.8321	0.9663	0.1334	BZJP	0	94
28	154	0.181818182	348.2670258	3246.5	0.752898887	138.797669	116.0197358	118.7299145	39.32245532	69.12338772	119.7020979	122.4596737	126.3745144	138.797669	0.7901	0.4124	0.8302	0.9573	0.1834	BZJP	0	94
12	110	0.109090909	254.1492769	41.5	0.031439394	135.531543	128.0611791	126.4351661	51.83124106	49.33314794	128.6991101	133.7927856	125.0400445	135.531543	0.5927	0.3133	0.8705	0.9697	0.3076	BZJP	0	94
112	49	2.285714286	572.6416969	74	0.013483965	134.9780488	114.8315718	115.350542	50.83414634	59.4995935	116.896748	120.3089431	126.3749322	134.9780488	0.7321	0.3573	0.8554	0.9708	0.2264	BZJP	0	94
196	24	8.166666667	546.1492755	15.5	0.003295068	136.7281804	112.7615137	111.1410628	48.01674718	61.18904992	113.5125604	117.9127214	124.6927536	136.7281804	0.6205	0.3956	0.8244	0.9719	0.1655	BZJP	0	94
121	35	3.457142857	283.5391039	3055	0.72136954	134.9856162	106.9970579	106.8040209	47.74501471	58.81513567	108.343086	111.7734554	125.9476953	134.9856162	0.923	0.4251	0.8345	0.9639	0.1972	BZJP	0	94
141	68	2.073529412	1004.749343	83	0.008656654	134.197094	125.4351282	126.7953846	55.09880342	47.75290598	128.575812	132.1410256	127.0396581	134.197094	0.612	0.3267	0.8639	0.9688	0.2804	BZJP	0	94
24	136	0.176470588	519.1787124	19.5	0.005974265	134.9790541	112.238964	114.5891892	43.70698198	55.31328829	116.0711712	118.381982	127.2405405	134.9790541	1.2626	0.5436	0.7925	0.9412	0.1768	BZJP	0	94
139	35	3.971428571	322.6518013	3043	0.625488181	134.1288889	110.4998519	110.854963	45.02933333	56.30340741	112.2503704	115.278963	126.4567407	134.1288889	0.8967	0.4242	0.8326	0.9678	0.2192	BZJP	0	94
224	67	3.343283582	1252.950353	57	0.003797974	137.4720676	116.8536279	120.0300055	49.86786688	69.10976541	121.7566285	123.3016367	127.1282597	137.4720676	0.623	0.3376	0.8581	0.9705	0.2154	BZJP	0	94
221	38	5.815789474	981.4284937	19.5	0.002321981	138.7333744	115.6912386	118.5498768	42.06703026	69.78272343	119.7554539	122.3294335	126.5120514	138.7333744	0.729	0.4264	0.8161	0.9587	0.1481	BZJP	0	94
205	34	6.029411765	495.4041088	24.5	0.003515065	135.2877826	99.50818577	99.79028845	49.0886513	64.0809667	101.257267	104.5114155	126.1503508	135.2877826	0.3453	0.2748	0.8695	0.9834	0.1984	BZJP	0	94
134	53	2.528301887	607.7888862	47	0.006617854	138.9836891	105.4967707	109.1483306	42.22452107	79.41171319	110.4761905	111.7359606	126.9357417	138.9836891	0.5803	0.3699	0.8356	0.9708	0.1442	BZJP	0	94
84	41	2.048780488	220.7106767	2530	0.734610918	139.6977733	110.662753	113.0775304	40.43259109	83.07064777	114.2093117	116.4072874	126.1242915	139.6977733	0.684	0.3542	0.8544	0.969	0.1924	BZJP	0	94
152	50	3.04	808.5584365	36	0.004736842	134.7651574	106.8116984	109.1317528	46.56752818	60.69189662	110.5211815	112.6898562	127.3376409	134.7651574	0.6843	0.3933	0.8314	0.9673	0.1397	BZJP	0	94
194	39	4.974358974	860.3574259	43	0.00568332	136.2161951	112.559122	114.7524878	46.7782439	62.49297561	116.2136585	118.741561	126.869561	136.2161951	1.0033	0.4894	0.8011	0.9526	0.1481	BZJP	0	94
225	49	4.591836735	518.8944424	7998.5	0.725487528	136.1039381	95.39746835	96.90921238	45.08164557	73.48101266	98.39029536	100.2343882	126.6435302	136.1039381	0.7137	0.4084	0.8248	0.9675	0.1109	BZJP	0	94
21	147	0.142857143	352.4507912	17	0.005506965	135.8257516	111.6386472	112.2511867	49.31428006	59.83168513	113.6410206	117.4416535	126.0848497	135.8257516	0.8822	0.453	0.8132	0.9548	0.1641	BZJP	0	94
146	28	5.214285714	492.4924217	26.5	0.006482387	134.9091716	125.8237673	126.1294872	50.05394477	48.87080868	127.6897436	131.9618343	126.1786982	134.9091716	0.594	0.3197	0.8667	0.9704	0.2796	BZJP	0	94
108	51	2.117647059	504.1320311	40	0.007262164	137.0770991	118.0999053	121.240767	45.19507576	63.84588068	122.5056818	124.800584	127.1815025	137.0770991	0.565	0.3304	0.8576	0.9712	0.2013	BZJP	0	94
30	146	0.205479452	345.0782079	29	0.006621005	137.8010392	105.5196111	107.5392223	43.55849816	71.21605766	108.4317801	111.4384847	126.2515924	137.8010392	0.5901	0.3715	0.8357	0.9674	0.1564	BZJP	0	94
169	32	5.28125	376.1665202	3497	0.646634615	134.7627647	110.9809016	110.4521242	51.65700922	59.91308302	112.3348058	115.7588671	125.8731973	134.7627647	0.9612	0.4459	0.8259	0.9641	0.1929	BZJP	0	94
238	66	3.606060606	1124.139171	39.5	0.002514642	137.1854545	105.5780779	107.4645714	44.3958961	70.77683117	108.4486234	111.2454026	126.4295584	137.1854545	0.4943	0.3061	0.8648	0.9775	0.1656	BZJP	0	94
31	119	0.260504202	276.7523067	2005.5	0.543643264	133.8471465	118.307161	119.5577972	53.09869138	50.05507088	121.5023628	124.8151581	127.1483097	133.8471465	0.7107	0.3793	0.8424	0.9575	0.2682	BZJP	0	94
272	65	4.184615385	1083.494508	47	0.002658371	136.6225126	115.9068254	115.5538404	49.51199554	63.67523712	117.1749582	121.2121536	125.4390459	136.6225126	0.587	0.3388	0.8547	0.9746	0.2224	BZJP	0	94
45	165	0.272727273	398.6934315	4297.5	0.578787879	135.5493101	115.5593547	117.3311688	46.84892451	58.09638799	118.605418	121.8087459	126.8313718	135.5493101	0.7104	0.4075	0.8253	0.966	0.1536	BZJP	0	94
91	53	1.716981132	523.2447277	52	0.010781671	136.2392294	112.2638046	113.0784284	47.72830704	61.19523665	114.543841	118.2847391	126.117415	136.2392294	0.5445	0.3127	0.8661	0.9683	0.2409	BZJP	0	94
103	37	2.783783784	516.2914109	25.5	0.006691157	134.7667773	104.4837758	105.2380162	49.98414454	63.12057522	107.0324484	109.7735988	126.6115413	134.7667773	0.8505	0.4329	0.8225	0.9593	0.1714	BZJP	0	94
51	226	0.225663717	756.4579316	45.5	0.003947597	140.2694696	103.5850317	104.8494399	45.11249831	87.77979484	106.2652855	108.9459441	125.4047105	140.2694696	0.5751	0.3349	0.8559	0.9719	0.1709	BZJP	0	94
147	38	3.868421053	527.0365777	15.5	0.002774794	135.5610953	106.336218	110.3850426	45.10862826	63.44872126	112.0306122	112.8548179	128.0731077	135.5610953	0.7054	0.4001	0.8282	0.9656	0.1242	BZJP	0	94
98	47	2.085106383	493.0020878	54.5	0.011832393	135.9291363	119.4454287	123.25087	46.28298007	57.68396077	124.5431825	126.4566593	127.7288833	135.9291363	0.5801	0.3406	0.8533	0.97	0.2116	BZJP	0	94
260	49	5.306122449	739.0853478	41.5	0.003257457	134.2276138	102.7355474	103.445695	52.63068881	57.54126691	105.0828413	108.1206027	126.7073186	134.2276138	0.534	0.3151	0.8632	0.9729	0.2159	BZJP	0	94
194	53	3.660377358	456.1492758	5200.5	0.505786812	134.7312481	114.1125895	115.8341114	46.84928416	54.87286026	117.052132	120.4110644	127.0648926	134.7312481	0.612	0.311	0.8734	0.9666	0.2998	BZJP	0	94
233	59	3.949152542	1111.945302	118	0.008583691	132.6347775	126.0762295	126.5917447	56.40784543	39.81176815	128.3109485	132.6957845	127.0277518	132.6347775	0.5631	0.3343	0.8547	0.9706	0.1732	BZJP	0	94
190	41	4.634146341	857.1025929	29	0.003722721	134.6413725	105.4946078	105.4896078	54.45215686	58.98303922	107.1931373	110.8908824	126.2042157	134.6413725	0.7261	0.3631	0.8519	0.963	0.2316	BZJP	0	94
300	83	3.614457831	1443.893564	142.5	0.005722892	134.9709919	130.0780694	129.2186841	59.01918888	49.96549459	131.4375756	136.0871625	125.6902119	134.9709919	0.426	0.2405	0.8976	0.9782	0.3529	BZJP	0	94
25	220	0.113636364	531.3624784	20	0.003636364	137.5915761	117.7259511	117.2930707	51.04592391	65.37622283	119.2705163	123.5519022	125.2248641	137.5915761	0.6752	0.3972	0.8285	0.9665	0.138	BZJP	0	94
226	44	5.136363636	515.7056251	5510	0.554102977	137.3437668	120.9199079	123.4248562	47.24234753	64.36279248	124.8319908	127.4494822	126.7874185	137.3437668	0.526	0.3049	0.8693	0.9733	0.2392	BZJP	0	94
205	82	2.5	1156.673224	104.5	0.006216538	133.3040484	135.2830385	134.5213319	59.03622219	39.6390169	136.644418	141.5565136	126.1754621	133.3040484	0.3712	0.2197	0.905	0.9793	0.4015	BZJP	0	94
97	34	2.852941176	238.2670259	1805.5	0.547453002	132.9532922	118.6644033	118.5909465	53.47078189	47.87098765	120.7067901	124.218107	126.6742798	132.9532922	0.7532	0.4017	0.833	0.9697	0.2225	BZJP	0	94
141	28	5.035714286	581.8650049	15.5	0.003926039	137.4042484	111.729902	114.0609477	45.62843137	70.03954248	115.3650327	117.9501634	126.697549	137.4042484	0.9412	0.4977	0.7938	0.9534	0.1286	BZJP	0	94
260	51	5.098039216	1173.352374	43	0.003242836	135.400565	119.6219083	118.9441306	57.36183302	56.05925926	121.2048964	125.4596987	125.7448839	135.400565	0.6237	0.381	0.8333	0.9682	0.1295	BZJP	0	94
188	45	4.177777778	554.0731556	46	0.005437352	134.1348873	119.4643357	120.4528361	51.47451437	48.55097125	121.8668221	125.5602953	126.7935509	134.1348873	0.5944	0.3283	0.8614	0.9727	0.2401	BZJP	0	94
207	26	7.961538462	534.6761872	29	0.005388331	134.6809736	97.21694026	97.71899225	43.58931829	65.05329457	98.69921341	101.7962266	126.3989398	134.6809736	0.5716	0.3108	0.8694	0.9746	0.2222	BZJP	0	94
82	22	3.727272727	271.178713	26.5	0.014689579	135.613993	114.5881648	115.8662816	47.81222755	60.02157803	117.2153444	120.5515475	126.6090889	135.613993	0.6256	0.3449	0.855	0.9726	0.1996	BZJP	0	94
170	25	6.8	429.8650049	15.5	0.003647059	133.5203823	114.8590414	115.3968941	48.20860087	48.68493355	116.5317306	121.0223981	126.7990145	133.5203823	0.4165	0.2627	0.8836	0.9782	0.2874	BZJP	0	94
79	20	3.95	288.8183212	60	0.037974684	137.1661905	104.5554762	106.3288095	46.49309524	70.50547619	107.6809524	110.4209524	126.4140476	137.1661905	0.5192	0.3059	0.868	0.9703	0.1984	BZJP	0	94
147	54	2.722222222	410.1492755	3939.5	0.496283699	134.4071601	121.2251572	122.410837	53.73778423	54.09143687	124.3793904	127.2500242	126.9758104	134.4071601	0.5673	0.299	0.8767	0.9757	0.2857	BZJP	0	94
191	39	4.897435897	436.7939372	5135	0.689354276	136.4282668	102.569804	104.3498832	47.48725759	70.90760483	105.7248452	107.9773581	126.6762108	136.4282668	0.788	0.4342	0.8169	0.9652	0.1255	BZJP	0	94
289	67	4.313432836	1331.134118	58.5	0.003021226	137.3007461	106.988766	107.8750965	46.10543693	72.26395678	109.1853186	112.1340365	125.9115856	137.3007461	0.4644	0.2766	0.8801	0.9807	0.2022	BZJP	0	94
211	36	5.861111111	958.6589416	17.5	0.002303844	135.7301214	102.0635527	103.1424794	48.17342342	64.43732863	104.7747748	107.4135331	126.4604387	135.7301214	0.7721	0.4429	0.8102	0.9623	0.1071	BZJP	0	94
178	71	2.507042254	696.825462	82.5	0.006527932	136.5974379	103.3815213	105.0940528	53.14708615	75.73290854	106.8207885	109.0608655	126.7482411	136.5974379	0.4824	0.2836	0.8777	0.9757	0.2419	BZJP	0	94
170	37	4.594594595	771.9310203	29	0.004610493	134.6961326	115.9495856	116.9860727	47.14525783	54.36820902	118.3865101	121.9638582	126.6336326	134.6961326	0.8706	0.4979	0.7869	0.9571	0.1158	BZJP	0	94
48	174	0.275862069	925.6955193	59	0.007064176	134.0108286	121.694162	122.1285311	49.11205273	41.32363465	123.394162	128.3348399	126.4365348	134.0108286	0.6807	0.3919	0.8314	0.9551	0.1924	BZJP	0	94
186	45	4.133333333	430.4507912	4804	0.5739546	134.4508702	111.9038252	113.8549674	39.59961929	51.04097172	114.7523568	118.2567078	127.1755801	134.4508702	0.9685	0.4205	0.8399	0.9457	0.2646	BZJP	0	94
241	51	4.725490196	1091.026473	53.5	0.004352778	137.6202637	112.6160394	112.8631592	51.46294163	72.71082949	114.6321045	118.0599718	125.5924859	137.6202637	0.5723	0.316	0.8669	0.9749	0.2164	BZJP	0	94
245	72	3.402777778	1183.369619	41.5	0.002352608	135.7649421	117.0301441	117.2431373	51.14741318	58.54831089	118.7566738	122.979211	126.004961	135.7649421	0.6091	0.3504	0.8499	0.9717	0.1703	BZJP	0	94
151	33	4.575757576	714.6761866	28	0.005619105	139.1434219	113.2125426	116.9326517	42.84867076	75.34410361	118.2088616	119.8815269	126.9555556	139.1434219	0.6965	0.4145	0.8202	0.9624	0.1383	BZJP	0	94
121	30	4.033333333	278.8528119	2354	0.648484848	134.7488914	115.136918	114.8715817	48.98152254	48.66629712	116.4159276	121.0485957	125.8930155	134.7488914	0.7479	0.4551	0.8009	0.9604	0.1134	BZJP	0	94
45	145	0.310344828	335.7228695	4640.5	0.711187739	136.3360599	98.30702765	99.40576037	50.60760369	72.5516129	100.9511521	103.5407834	126.3743088	136.3360599	0.6552	0.3155	0.8746	0.9667	0.2269	BZJP	0	94
168	49	3.428571429	859.2274833	36.5	0.004433916	134.7514424	116.6662698	117.0904845	55.98085905	56.69081418	119.2722777	122.6827548	126.5515157	134.7514424	0.6144	0.3669	0.8407	0.9673	0.1682	BZJP	0	94
156	26	6	340.811182	3102.5	0.764916174	137.5866645	107.692345	109.1634569	43.95662729	74.70367373	110.5028322	113.1832012	126.1679883	137.5866645	0.9055	0.4817	0.8004	0.9598	0.1332	BZJP	0	94
97	43	2.255813953	446.1492763	22.5	0.00539439	135.982331	94.66479783	97.98929664	38.40231057	75.59497112	99.00764526	99.73632348	127.53228	135.982331	0.5813	0.3753	0.8324	0.9743	0.1389	BZJP	0	94
115	26	4.423076923	256.4680363	2031.5	0.679431438	136.4272844	113.3543544	115.2745603	44.16773917	64.52831403	116.3998284	119.4202059	126.7353067	136.4272844	0.774	0.4297	0.8185	0.9634	0.1458	BZJP	0	94
133	69	1.927536232	704.9259695	76	0.008281573	134.2114999	113.1856551	115.3029604	62.03968559	54.54560212	117.2197873	119.924858	127.5787945	134.2114999	0.3577	0.2063	0.9115	0.9786	0.3366	BZJP	0	94
90	35	2.571428571	218.8528123	1831	0.581269841	135.4082186	123.5016688	124.752816	48.08051731	52.4050897	126.3702545	129.9897789	126.6128494	135.4082186	0.6006	0.3623	0.8422	0.9681	0.2025	BZJP	0	94
250	28	8.928571429	1113.345234	21.5	0.003071429	138.1679389	107.112155	109.7347818	43.3538853	73.23713055	111.0320023	113.3123899	126.6215502	138.1679389	0.8666	0.4626	0.8078	0.9525	0.1315	BZJP	0	94
249	69	3.608695652	1156.121926	69	0.004016064	137.0251225	90.25859644	92.35098695	39.46403802	78.35772831	93.12284786	94.9257481	126.603424	137.0251225	0.544	0.3168	0.8633	0.9733	0.1609	BZJP	0	94
77	39	1.974358974	401.8650049	20.5	0.006826507	138.945202	94.60227273	98.35707071	39.95656566	92.86489899	99.35505051	99.99393939	127.0689394	138.945202	0.7182	0.4181	0.8204	0.9633	0.1492	BZJP	0	94
200	59	3.389830508	1140.683327	36.5	0.00309322	137.3159694	101.4400465	102.2455565	52.08381187	76.39089418	103.9053186	106.9178288	126.0431365	137.3159694	0.5785	0.3252	0.8623	0.9683	0.221	BZJP	0	94
179	63	2.841269841	1123.89653	42	0.003724395	135.745578	121.0124522	122.2745154	52.93943682	56.79687279	124.243031	127.589925	126.630324	135.745578	0.5872	0.3643	0.8398	0.9654	0.1412	BZJP	0	94
169	51	3.31372549	830.6000674	55.5	0.006439262	136.4050235	119.6750392	120.5772719	55.27664399	63.5297401	122.5924472	125.7939124	126.305948	136.4050235	0.5053	0.304	0.8676	0.9762	0.2173	BZJP	0	94
163	27	6.037037037	430.1076449	22	0.004998864	136.3230711	107.0787886	109.6090726	51.25559186	68.95702438	111.3573762	113.1871073	127.2278211	136.3230711	0.7161	0.394	0.8348	0.961	0.2001	BZJP	0	94
24	120	0.2	291.4213532	31	0.010763889	135.4869474	113.8450526	114.8551579	41.90547368	48.92989474	115.7231579	120.2513684	126.2524211	135.4869474	0.9198	0.512	0.7823	0.9422	0.0987	BZJP	0	94
169	30	5.633333333	505.2203431	21	0.004142012	138.1030093	104.3673611	107.0202546	41.94652778	77.30347222	108.2236111	110.1165509	126.6798611	138.1030093	0.6108	0.3885	0.8276	0.9704	0.1187	BZJP	0	94
149	38	3.921052632	348.9360729	2735	0.48304486	133.6126708	117.8216149	118.527205	48.89080745	44.44347826	119.8531677	124.4079503	126.8176398	133.6126708	0.6931	0.3199	0.8754	0.9577	0.3597	BZJP	0	94
38	231	0.164502165	516.5929267	5498	0.626338574	135.3597884	109.787352	110.2337281	49.21365583	60.6191316	111.7306626	115.1933317	126.2279331	135.3597884	0.6902	0.387	0.8359	0.9704	0.1518	BZJP	0	94
46	212	0.216981132	992.6000665	37.5	0.003845365	136.2839912	109.1366698	110.4177632	52.87601817	67.44259085	112.0676692	114.8877663	126.4891917	136.2839912	0.6118	0.3649	0.8419	0.9693	0.1424	BZJP	0	94
259	63	4.111111111	1384.063051	67	0.004106147	137.635537	102.8044308	104.084246	47.57922235	76.02320908	105.3996785	108.2941827	126.1135838	137.635537	0.5087	0.3072	0.866	0.9724	0.1934	BZJP	0	94
123	14	8.785714286	289.0954524	15.5	0.009001161	135.1804734	96.75502959	94.71035503	51.92721893	64.11715976	97.23313609	100.9630178	124.9642012	135.1804734	0.6295	0.4	0.8227	0.9717	0.1399	BZJP	0	94
198	47	4.212765957	924.7665862	70.5	0.007575758	133.8681736	114.8397129	115.5174889	59.73213991	49.33525821	117.6272067	121.4525656	126.8953143	133.8681736	0.4807	0.2874	0.8753	0.9697	0.2989	BZJP	0	94
190	48	3.958333333	455.948265	4442.5	0.487116228	134.0474573	116.0643504	115.0462382	55.40804598	50.54911181	117.2207419	121.7110763	125.8460467	134.0474573	0.5412	0.3245	0.8591	0.9712	0.2234	BZJP	0	94
151	34	4.441176471	347.622364	3139	0.611414102	137.0534161	118.2378192	118.3991718	52.81656315	64.38688751	120.4186335	124.2427881	125.7300207	137.0534161	0.6724	0.3816	0.8375	0.9661	0.1818	BZJP	0	94
36	133	0.270676692	653.546244	23.5	0.004908104	132.8547494	111.970134	112.9593531	58.00509907	48.7594697	115.1586538	118.1025641	127.3693182	132.8547494	0.6484	0.3342	0.8631	0.9655	0.271	BZJP	0	94
250	31	8.064516129	1089.345234	17.5	0.002258065	136.285896	101.9536532	104.1147764	38.10723373	61.82660851	104.8970374	108.0039985	126.7766267	136.285896	0.7276	0.386	0.8398	0.9564	0.205	BZJP	0	94
144	49	2.93877551	679.7888844	30	0.004251701	134.8669892	113.9731183	116.2066667	49.03526882	59.28322581	117.6956989	120.2333333	127.3570968	134.8669892	0.724	0.4303	0.8136	0.9656	0.1205	BZJP	0	94
201	62	3.241935484	1064.42344	76.5	0.006138662	135.5777664	95.84070627	98.74286079	40.21137175	68.58643549	99.57304946	101.4576747	127.4454997	135.5777664	0.6155	0.3695	0.839	0.968	0.1523	BZJP	0	94
113	35	3.228571429	523.9482652	30.5	0.007711757	134.183906	106.7603436	104.9414446	55.71598878	54.08327489	107.3413394	111.5385694	125.3343268	134.183906	0.7299	0.3952	0.835	0.9658	0.1767	BZJP	0	94
66	153	0.431372549	802.0802953	90.5	0.008962171	133.8828001	124.4352233	123.8770985	57.47917327	46.57530884	125.8031359	130.5329427	126.137789	133.8828001	0.3932	0.2669	0.8791	0.9806	0.2221	BZJP	0	94
216	49	4.408163265	505.6883801	3615.5	0.341600529	131.3307522	127.2207227	126.5834808	65.81246313	35.07507375	129.1176254	133.6221239	126.9435103	131.3307522	0.5307	0.2707	0.8897	0.9669	0.4168	BZJP	0	94
160	33	4.848484848	719.6051195	23.5	0.004450758	132.2305761	101.0379228	101.8472516	51.06223573	51.18049683	103.2621564	105.7653277	127.2950581	132.2305761	0.8945	0.4173	0.8373	0.9637	0.2415	BZJP	0	94
174	28	6.214285714	758.776692	28.5	0.005849754	136.6432432	99.27742878	101.1531045	47.91263696	68.62439737	102.4086194	104.9288532	126.6815194	136.6432432	0.827	0.4192	0.8297	0.9533	0.1806	BZJP	0	94
74	36	2.055555556	194.7106768	1910	0.716966967	135.9667519	104.7370844	106.0892583	48.70383632	70.97749361	107.9613811	109.9838875	126.7258312	135.9667519	0.7885	0.4188	0.8259	0.9671	0.1302	BZJP	0	94
155	58	2.672413793	406.1909057	5142	0.571968854	133.6168643	97.94756258	99.3831357	45.19877031	55.87149758	100.445762	103.3168204	127.2014932	133.6168643	0.5306	0.316	0.8627	0.9732	0.1345	BZJP	0	94
95	30	3.166666667	452.6345575	21.5	0.00754386	135.7116889	116.0197883	117.0098942	49.07202025	57.45121951	118.5195582	122.2259549	126.3603313	135.7116889	0.816	0.4759	0.7955	0.9531	0.1574	BZJP	0	94
173	31	5.580645161	376.7106767	4023	0.750139847	135.3751264	105.3844793	107.4208797	46.77098079	56.80788675	108.6153943	111.5625632	126.9830637	135.3751264	0.7109	0.375	0.8445	0.957	0.2155	BZJP	0	94
7	48	0.145833333	104.468037	17.5	0.052083333	137.044582	112.3299536	115.3889319	45.124613	68.92747678	116.5485294	118.4886223	127.1482972	137.044582	0.63	0.3409	0.8567	0.9715	0.1917	BZJP	0	94
154	35	4.4	354.6518013	3632	0.673840445	137.4555995	109.7898551	112.3628458	47.26521739	68.12832675	113.6831357	116.2577075	126.8191041	137.4555995	0.6299	0.35	0.8526	0.9601	0.2262	BZJP	0	94
155	39	3.974358974	361.1787128	3627.5	0.600082713	134.6821687	105.4245783	106.5037349	53.1153012	60.9413253	108.1343373	111.2227711	126.806747	134.6821687	0.597	0.3243	0.8646	0.9696	0.2453	BZJP	0	94
181	51	3.549019608	715.8305149	32.5	0.003520745	135.1627259	102.4052525	103.7381355	58.40879919	64.56130721	105.6592636	108.4697686	126.9208749	135.1627259	0.5274	0.3297	0.8547	0.9679	0.1381	BZJP	0	94
96	219	0.438356164	1236.645876	230	0.010939878	136.0792673	113.893599	114.999839	53.02822061	63.83389694	116.6897343	119.9400966	126.445934	136.0792673	0.3569	0.2644	0.8771	0.9807	0.1925	BZJP	0	94
20	127	0.157480315	297.1198374	44.5	0.017519685	136.2212503	124.6984821	125.764943	50.65251694	53.94700283	127.2257096	131.1836035	126.2621559	136.2212503	0.5627	0.3272	0.8592	0.9686	0.2388	BZJP	0	94
70	33	2.121212121	177.3969682	1722	0.745454545	134.5070461	110.1233062	110.5842818	49.40243902	51.5604336	112.0558266	115.8707317	126.4073171	134.5070461	0.8606	0.4448	0.8164	0.9582	0.1459	BZJP	0	94
200	53	3.773584906	481.0782079	4676	0.441132075	132.7536297	124.5177161	124.910404	51.13736553	40.06793049	126.201008	130.4411344	126.8423983	132.7536297	0.662	0.3316	0.8659	0.9709	0.3046	BZJP	0	94
189	54	3.5	902.3401814	64.5	0.006319812	136.8086364	114.2630303	116.3788636	44.75878788	67.40212121	117.4172727	120.2809848	126.7431818	136.8086364	0.4696	0.2761	0.8807	0.9791	0.2319	BZJP	0	94
21	129	0.162790698	325.7228693	19.5	0.007198228	135.8115741	104.4993056	106.1030093	59.29791667	69.23078704	107.8363426	110.3884259	126.8962963	135.8115741	0.6669	0.3171	0.8747	0.9663	0.2594	BZJP	0	94
225	57	3.947368421	1118.690467	94	0.007329435	136.5435568	108.5282901	110.6184571	50.36085494	66.22526171	112.1666874	114.6886839	126.8047109	136.5435568	0.6286	0.3164	0.8697	0.9634	0.2353	BZJP	0	94
114	15	7.6	266.20815	26.5	0.015497076	134.4657508	119.4458204	121.9491099	48.44272446	51.65963622	123.1480263	125.9392415	127.4858746	134.4657508	0.6345	0.3094	0.8765	0.9718	0.2943	BZJP	0	94
58	291	0.199312715	1307.712765	32.5	0.001925584	136.1427152	107.8604541	108.6412488	47.04157994	63.45979186	109.904825	113.1311731	126.1307474	136.1427152	0.6296	0.3556	0.8481	0.9731	0.1729	BZJP	0	94
208	30	6.933333333	751.5462441	27.5	0.004407051	135.0745072	101.0247244	102.6236775	49.14322308	59.82614991	103.9476556	106.7340461	126.8527676	135.0745072	0.6169	0.3543	0.8483	0.967	0.2072	BZJP	0	94
141	34	4.147058824	643.7056245	16	0.003337505	135.0582094	116.7677346	118.9603833	48.79977117	55.10097254	120.4856979	123.3019165	127.2098112	135.0582094	0.9626	0.4962	0.7957	0.9508	0.1271	BZJP	0	94
155	54	2.87037037	630.5168073	53.5	0.006391876	134.7522706	105.5321594	108.6500463	44.49851715	57.78665431	109.6442076	111.8555144	127.7758109	134.7522706	0.5495	0.3052	0.8709	0.9703	0.2542	BZJP	0	94
48	118	0.406779661	489.6467487	44	0.007768362	138.1140126	112.2979898	114.7633031	42.87150177	71.09085534	115.7948364	118.4391998	126.5138944	138.1140126	0.5695	0.3213	0.8633	0.9725	0.2034	BZJP	0	94
265	38	6.973684211	594.2914109	6207.5	0.616434955	137.7025758	117.8148485	120.8096212	40.78424242	62.01060606	121.7116667	124.6204545	126.8049242	137.7025758	0.7224	0.4126	0.8233	0.9581	0.1586	BZJP	0	94
38	174	0.218390805	791.546245	29.5	0.004461585	137.6791398	112.3649462	114.6015054	42.06516129	65.52268817	115.7524731	118.5770968	126.3706452	137.6791398	0.6794	0.3693	0.8451	0.9646	0.186	BZJP	0	94
55	51	1.078431373	278.693432	27.5	0.009803922	138.0194805	106.4574878	110.1995739	42.88961039	76.51278409	111.3685065	112.5216112	127.2485795	138.0194805	0.682	0.3742	0.8425	0.9692	0.1715	BZJP	0	94
32	139	0.230215827	572.0731561	43	0.009667266	133.8435897	111.1745299	114.2567521	50.02803419	49.08290598	115.834188	117.8931624	127.9492308	133.8435897	0.8126	0.453	0.8079	0.9519	0.1763	BZJP	0	94
177	26	6.807692308	385.7817446	3314.5	0.720230335	133.7510398	105.9399881	104.9095365	49.78178847	46.5815508	106.5762032	110.8484848	125.8116459	133.7510398	1.1456	0.5259	0.7935	0.9513	0.1187	BZJP	0	94
28	85	0.329411765	260.1492771	44.5	0.018697479	134.3596768	117.8783838	121.768404	43.27321212	51.15280808	122.7313939	124.8914747	128.2094545	134.3596768	0.5771	0.3301	0.8586	0.9719	0.1937	BZJP	0	94
133	57	2.333333333	325.9066348	5363	0.707426461	138.3975694	97.56198938	100.6005923	36.74417892	80.52930964	101.2780842	103.2941176	126.7252859	138.3975694	0.4038	0.2502	0.8896	0.9764	0.2404	BZJP	0	94
34	208	0.163461538	624.8599523	25.5	0.003605769	137.0137374	105.5906061	108.9407071	42.27727273	65.75747475	110.0682828	111.9946465	127.1291919	137.0137374	0.7355	0.4486	0.8029	0.9595	0.088	BZJP	0	94
208	75	2.773333333	1010.908723	69.5	0.004455128	136.0188037	120.8625602	122.6952127	46.24292898	56.51717997	123.8985963	127.2435575	126.6868846	136.0188037	0.4862	0.2955	0.8709	0.9755	0.2371	BZJP	0	94
159	45	3.533333333	741.8893903	28.5	0.003983229	138.7649332	106.3004386	111.3662281	35.98673768	77.29260652	112.0587928	112.9220969	127.7035297	138.7649332	0.6585	0.3965	0.827	0.9662	0.1249	BZJP	0	94
151	39	3.871794872	346.3502856	3171.5	0.538546443	133.7048148	122.7402469	122.5098765	53.43469136	44.96592593	124.2465432	128.5628395	126.2579012	133.7048148	0.8433	0.4245	0.8279	0.9619	0.2685	BZJP	0	94
179	38	4.710526316	846.3746713	28.5	0.004189944	140.0141453	109.1773027	112.4867725	37.8834899	79.26616996	113.3021272	115.5706727	126.4464961	140.0141453	0.6247	0.3753	0.8363	0.9645	0.1447	BZJP	0	94
160	46	3.47826087	747.7300091	42	0.005706522	136.2384323	114.3559044	115.2720837	44.81809788	56.28357443	116.459013	120.2203755	126.0663794	136.2384323	0.7112	0.3954	0.8319	0.9657	0.1368	BZJP	0	94
204	53	3.849056604	1035.754395	45	0.004162042	135.6375727	110.4615552	111.6749273	48.04244186	58.79934593	112.7853198	116.5117733	126.5073401	135.6375727	0.6232	0.3323	0.8615	0.9652	0.2411	BZJP	0	94
165	30	5.5	508.6345567	25.5	0.005151515	136.7447104	111.4376834	113.557529	49.78718147	65.60586873	115.1110425	117.5823938	126.7610811	136.7447104	0.7057	0.3467	0.8609	0.9682	0.2275	BZJP	0	94
198	55	3.6	1015.352373	63	0.005785124	137.1489377	112.5713553	115.0902564	42.4043956	65.54864469	116.0428571	118.779707	126.7681319	137.1489377	0.5591	0.3381	0.8525	0.9736	0.1906	BZJP	0	94
246	52	4.730769231	1134.565576	64.5	0.005042214	135.2341534	102.9912765	104.6050584	48.06803063	65.45851638	105.9155265	108.2426886	126.8804443	135.2341534	0.5752	0.337	0.854	0.9747	0.1348	BZJP	0	94
248	86	2.88372093	1041.86204	112	0.005251313	133.6848587	113.5530416	114.6719131	63.82663099	53.75820414	116.8516566	119.7896042	127.2799245	133.6848587	0.447	0.2546	0.8909	0.9759	0.3098	BZJP	0	94
153	32	4.78125	350.6518016	3148	0.642973856	137.1817663	118.688258	121.9276644	41.75046369	61.96347553	122.9280925	125.4962191	127.1538023	137.1817663	0.7777	0.4251	0.8213	0.9581	0.188	BZJP	0	94
178	32	5.5625	397.3380932	3912	0.686797753	136.1921053	115.6003589	116.5116029	46.44820574	60.04126794	117.7424641	121.2698565	126.1989234	136.1921053	0.9584	0.4475	0.8244	0.9576	0.2133	BZJP	0	94
167	29	5.75862069	367.4385986	3349.5	0.691616766	135.8396893	113.265113	115.3029661	42.69491525	57.11214689	116.2888418	119.4819209	126.8292373	135.8396893	0.9457	0.4847	0.8015	0.9545	0.1603	BZJP	0	94
141	26	5.423076923	319.6812387	2540	0.692853246	135.7103532	122.9118767	123.8436634	48.40979917	50.57756233	125.3796745	129.16759	126.2235111	135.7103532	0.9776	0.4701	0.8132	0.9494	0.2018	BZJP	0	94
191	45	4.244444444	740.2741661	36	0.004188482	137.5834222	111.4840085	113.2192608	42.54761905	69.92030917	114.258973	117.2658138	126.3031272	137.5834222	0.6743	0.3611	0.8492	0.969	0.1864	BZJP	0	94
131	47	2.787234043	312.1076453	4014	0.65194088	137.3736037	113.3280719	116.2302088	42.48712967	64.17945605	117.1306459	119.9278776	126.8291646	137.3736037	0.639	0.3531	0.8509	0.9609	0.1716	BZJP	0	94
257	66	3.893939394	1549.494509	44	0.002594034	136.4037604	101.9177166	104.066825	47.88384377	72.10249079	105.5687633	107.3306842	126.8768657	136.4037604	0.8835	0.4425	0.818	0.9609	0.1175	BZJP	0	94
176	41	4.292682927	797.3036034	24	0.003325942	136.1305019	99.52725216	103.5356849	48.76264912	68.41546689	104.7766351	105.9557795	127.9011724	136.1305019	0.5538	0.336	0.8532	0.9676	0.2064	BZJP	0	94
152	57	2.666666667	385.6051191	5356.5	0.618247922	134.0098091	103.057971	104.3675327	52.3543655	61.07264051	106.0861612	108.5737893	127.1372393	134.0098091	0.4223	0.2563	0.8883	0.9793	0.2472	BZJP	0	94
59	43	1.372093023	243.1370831	29	0.011430824	139.3760927	111.9916958	117.4453671	34.56162587	75.91411713	118.1916521	119.1062063	127.7229021	139.3760927	0.5584	0.3463	0.848	0.9691	0.1578	BZJP	0	94
148	31	4.774193548	659.8061293	17.5	0.003814298	138.2120395	111.8011381	114.3420186	42.74064091	71.9146451	115.4463911	117.7987421	126.558251	138.2120395	0.9192	0.4077	0.8442	0.9572	0.2138	BZJP	0	94
80	56	1.428571429	475.2619737	40.5	0.009040179	138.5750369	107.1861571	109.8189273	43.24503854	74.52123995	110.8469739	113.1236674	126.347876	138.5750369	0.7133	0.374	0.8439	0.9652	0.1504	BZJP	0	94
141	38	3.710526316	340.5929259	3179	0.593318402	133.7430341	120.1670537	120.4142157	54.70691434	40.66692466	122.0917183	126.6455108	126.4317595	133.7430341	0.7745	0.4266	0.8203	0.9513	0.1767	BZJP	0	94
83	23	3.608695652	198.2253952	1399	0.732844421	132.5985607	114.2481227	116.8617021	50.39831039	42.48060075	118.5356696	120.6645807	128.0109512	132.5985607	1.0664	0.4958	0.8054	0.9523	0.1848	BZJP	0	94
92	234	0.393162393	1234.406196	63	0.002926421	136.4688418	125.1123283	127.1241169	50.00031754	59.95673573	128.4507422	131.5071049	126.7952687	136.4688418	0.5395	0.2821	0.8837	0.9737	0.3131	BZJP	0	94
164	48	3.416666667	391.6223643	5409	0.687118902	138.8934087	113.7250471	112.0556497	49.14642185	74.10386064	114.3274011	118.7549906	124.169774	138.8934087	0.6038	0.3256	0.8641	0.9723	0.2476	BZJP	0	94
112	37	3.027027027	271.7817442	2836.5	0.684483591	134.2757453	113.6268631	113.8800813	51.93648374	47.34976287	115.639397	119.7389905	126.3465447	134.2757453	0.8697	0.4767	0.7996	0.9535	0.1129	BZJP	0	94
115	45	2.555555556	282.6518012	3840	0.742028986	137.3278077	109.6255008	112.3061196	48.15596077	62.48639315	113.7104572	116.2943777	126.7387761	137.3278077	0.5761	0.3185	0.8659	0.9589	0.1939	BZJP	0	94
194	54	3.592592593	715.913775	53.5	0.005106911	135.2556848	114.8268668	117.4103565	47.19339587	59.0108818	118.6274672	120.9693809	127.326379	135.2556848	0.6906	0.34	0.8629	0.9705	0.2392	BZJP	0	94
128	54	2.37037037	824.0975403	67	0.009693287	136.5374654	125.399668	126.7794134	48.03386829	55.61505257	128.0806862	131.9225235	126.3420033	136.5374654	0.5636	0.3136	0.8673	0.9687	0.2581	BZJP	0	94
141	47	3	335.4213533	4163	0.628187717	134.1512024	105.3901996	105.8317831	43.9055127	58.46211434	106.9001815	109.7700771	126.4901316	134.1512024	0.6683	0.3301	0.8673	0.9777	0.2261	BZJP	0	94
199	64	3.109375	1049.369621	49.5	0.003886621	136.656381	109.1491429	112.9392381	43.59250794	70.44685714	114.0013968	115.3498413	127.6257143	136.656381	0.6837	0.3566	0.852	0.9711	0.1883	BZJP	0	94
191	54	3.537037037	444.5512964	6460.5	0.626381617	137.349505	113.3698401	113.9785986	46.34767708	68.78225438	115.3	118.7261234	125.7349581	137.349505	0.7635	0.3917	0.839	0.9675	0.2069	BZJP	0	94
14	92	0.152173913	241.7644991	29	0.022515528	133.6368421	125.7541571	127.0756674	50.43005339	43.8761251	128.5378337	132.0470633	127.1618612	133.6368421	0.6943	0.3437	0.8616	0.9675	0.2885	BZJP	0	94
158	26	6.076923077	348.5096662	2843	0.692064265	135.1602431	114.3044938	115.1768751	49.35614905	55.03454342	116.8480729	120.2400448	126.4906445	135.1602431	1.2549	0.5182	0.806	0.9426	0.1797	BZJP	0	94
174	67	2.597014925	919.009227	66	0.005661348	134.1458766	127.5985447	128.732571	57.15024255	47.16389466	130.3389466	134.4801802	126.9710326	134.1458766	0.4946	0.3057	0.8654	0.9683	0.2361	BZJP	0	94
186	37	5.027027027	826.9188277	15.5	0.002252252	136.8402569	102.4054698	103.5536103	44.16885942	68.84232881	104.8743396	107.9513105	126.1237957	136.8402569	0.7292	0.417	0.8214	0.9592	0.156	BZJP	0	94
210	62	3.387096774	991.5950148	58.5	0.004493088	136.9468791	119.2366578	119.130044	53.62778157	62.61457881	121.0340296	125.1184529	125.560776	136.9468791	0.5161	0.3061	0.8667	0.9744	0.213	BZJP	0	94
189	39	4.846153846	853.9726501	30.5	0.004137837	134.8297059	116.0446078	119.3884314	46.58333333	53.50754902	120.5951961	123.1221569	127.8703922	134.8297059	0.6182	0.3332	0.861	0.9618	0.2743	BZJP	0	94
205	41	5	457.1370829	5794	0.689351576	137.0129696	108.2305903	109.5729875	44.30304114	65.7980322	110.7517889	113.9330948	126.1542039	137.0129696	0.7608	0.4195	0.8232	0.9636	0.1297	BZJP	0	94
30	154	0.194805195	342.8528123	3275	0.708874459	135.4649351	111.0467532	113.3520924	45.01269841	60.78701299	114.4803752	116.9897547	127.1287157	135.4649351	0.9667	0.4302	0.8345	0.959	0.228	BZJP	0	94
222	53	4.188679245	970.6416969	37	0.003144654	137.2100363	109.7865962	112.3974909	43.51614394	70.00990426	113.581314	115.6007923	126.8773192	137.2100363	0.6829	0.3745	0.842	0.97	0.1713	BZJP	0	94
162	40	4.05	874.0731548	40	0.00617284	136.282897	116.8412105	118.1849711	48.09973932	60.72707696	119.6256375	122.7681061	126.4368129	136.282897	0.9803	0.4338	0.833	0.9551	0.2105	BZJP	0	94
28	181	0.154696133	798.2914114	16.5	0.003255722	132.3689904	98.38114316	98.33533654	48.19190705	44.25	100.0914797	103.2192842	126.8084936	132.3689904	0.9052	0.438	0.8255	0.9567	0.1881	BZJP	0	94
181	61	2.967213115	951.5117536	48.5	0.004392718	137.1148246	123.5325253	126.0045184	47.56623395	60.12257047	127.2776304	130.1413613	126.7344904	137.1148246	0.6751	0.3482	0.8572	0.9639	0.2603	BZJP	0	94
178	36	4.944444444	396.5096663	4389	0.684925094	135.6652856	106.9650616	107.5521837	48.75419933	63.48488242	109.1795073	112.2530795	126.2338186	135.6652856	0.8428	0.4224	0.8282	0.9644	0.1471	BZJP	0	94
54	190	0.284210526	476.2914108	4871.5	0.474805068	134.2760091	120.2599391	122.3706017	52.0750952	51.80167555	123.8035796	126.9127951	127.4108911	134.2760091	0.6619	0.3841	0.8346	0.9651	0.1518	BZJP	0	94
146	30	4.866666667	643.0193322	28	0.006392694	135.302004	115.5013205	116.6515458	43.77893429	59.77365232	117.8842629	120.9841541	126.5713842	135.302004	1.0774	0.4876	0.8118	0.9569	0.2316	BZJP	0	94
252	68	3.705882353	1424.707711	50.5	0.002947012	135.7421187	114.9150022	114.6376281	51.2217837	57.67945324	116.3176108	120.3438899	125.7100159	135.7421187	0.7357	0.384	0.8414	0.9679	0.2085	BZJP	0	94
132	36	3.666666667	333.1370829	3278	0.689814815	135.4073582	104.4630615	107.0067967	41.38475177	56.29506501	107.882831	110.9035165	127.1586879	135.4073582	0.5927	0.3572	0.8443	0.9633	0.2037	BZJP	0	94
46	145	0.317241379	765.4873687	33.5	0.005022489	137.8322581	117.3642332	118.4563667	46.178721	63.89518959	119.6882852	123.5385399	125.8104131	137.8322581	0.7226	0.4092	0.8258	0.9615	0.1786	BZJP	0	94
153	50	3.06	398.2914107	4331.5	0.56620915	135.7122151	116.3215714	117.8410636	48.18292683	59.6057577	119.1078569	122.2995802	126.6563375	135.7122151	0.7543	0.3748	0.8484	0.9673	0.2452	BZJP	0	94
149	38	3.921052632	347.5807341	3764.5	0.66487107	135.0914627	115.7295092	116.0610157	46.62781634	54.52088662	117.5283157	121.2270125	126.1064426	135.0914627	0.802	0.4313	0.8197	0.9659	0.2178	BZJP	0	94
161	37	4.351351351	586.374671	32.5	0.005455766	134.9709302	110.4633468	112.3766431	50.12980283	56.86640546	113.9649899	116.645728	127.072548	134.9709302	0.6961	0.3972	0.8304	0.9629	0.1516	BZJP	0	94
53	18	2.944444444	147.6812391	24	0.025157233	142.2290402	96.48843314	101.6541427	39.56390484	104.0879409	102.7419196	102.5120591	127.0155865	142.2290402	0.5761	0.337	0.8549	0.9701	0.1817	BZJP	0	94
7	21	0.333333333	49.55634892	98.5	0.670068027	145.6701389	76.93402778	79.66493056	30.13888889	118.8003472	79.88020833	81.48784722	124.4496528	145.6701389	1.6011	0.7261	0.7194	0.8262	0.1689	BZJP	0	94
131	36	3.638888889	306.8528118	3154	0.668787108	136.8205692	123.2793427	126.6631455	48.05619131	57.47476526	128.3111796	130.20848	127.1807512	136.8205692	0.8571	0.421	0.8305	0.9515	0.2126	BZJP	0	94
137	48	2.854166667	323.9655105	4095	0.622718978	136.8861658	110.042831	111.978241	49.08428768	69.57398076	113.2716445	116.061727	126.6579249	136.8861658	0.5556	0.3168	0.8649	0.9697	0.202	BZJP	0	94
242	76	3.184210526	1083.536139	67.5	0.003670074	135.153376	107.395629	109.3377754	49.72253021	60.49751244	110.4874911	113.519865	127.0850746	135.153376	0.447	0.2613	0.8872	0.976	0.2646	BZJP	0	94
216	52	4.153846154	1120.146311	100	0.008903134	134.6781851	121.66765	123.7740553	49.80938334	52.30650372	125.0577328	128.1750948	127.261975	134.6781851	0.5603	0.3241	0.8605	0.9728	0.2175	BZJP	0	94
229	32	7.15625	503.2792182	4632	0.63209607	136.5961347	119.9375374	121.8374178	47.1124726	58.50318789	123.0867703	126.2943814	126.5808926	136.5961347	0.8615	0.4284	0.8274	0.9559	0.2134	BZJP	0	94
172	39	4.41025641	910.2396768	57	0.008497317	136.0512707	103.5917127	105.4177901	43.08441989	63.33082873	106.4518232	109.3693923	126.6456354	136.0512707	0.8349	0.4768	0.7957	0.956	0.1001	BZJP	0	94
33	188	0.175531915	842.3746709	18.5	0.002981947	134.9265909	111.7701136	112.3321591	47.51852273	54.58113636	113.6243182	117.3085227	126.2954545	134.9265909	0.9893	0.5056	0.792	0.9567	0.1532	BZJP	0	94
233	58	4.017241379	1068.215291	23	0.001701939	137.0310993	105.2097396	107.4010366	47.63741562	75.19973481	108.8461307	110.5470709	126.765188	137.0310993	0.8329	0.4153	0.8308	0.9661	0.1697	BZJP	0	94
74	186	0.397849462	1116.790972	82.5	0.005993897	136.2920275	115.8041206	116.9019409	46.69411765	65.17873992	118.2775157	121.3085697	126.2990146	136.2920275	0.5882	0.3099	0.8717	0.9757	0.2441	BZJP	0	94
264	57	4.631578947	1190.641697	29	0.001927166	136.46	102.702139	103.7164706	43.97727273	70.25700535	104.7878075	107.4965775	126.1504278	136.46	0.6667	0.3578	0.8496	0.9734	0.1841	BZJP	0	94
227	54	4.203703704	512.391916	8046	0.656387665	136.7008403	105.8768584	107.0483516	49.2539108	70.95197156	108.5842275	111.2242405	126.2627666	136.7008403	0.6143	0.3723	0.8369	0.9735	0.1443	BZJP	0	94
259	62	4.177419355	1224.582821	48	0.002989164	134.9065956	101.8069001	104.0747844	51.04647387	64.49391172	105.6452055	107.4245053	127.372552	134.9065956	0.5415	0.302	0.8718	0.974	0.188	BZJP	0	94
120	32	3.75	559.6051195	30.5	0.007942708	137.2208415	108.8004616	110.2336233	46.22705486	68.37315818	111.6273744	114.6605716	126.214273	137.2208415	0.9927	0.5583	0.7627	0.9489	0.0896	BZJP	0	94
233	54	4.314814815	546.3919163	8227	0.653870609	138.0142543	110.6669388	112.3410989	45.1810989	73.49456829	113.5697331	116.1192465	126.1630141	138.0142543	0.6334	0.3344	0.8612	0.9728	0.1951	BZJP	0	94
218	75	2.906666667	1158.295584	159.5	0.009755352	132.6038895	126.8073017	126.9440946	63.75271656	41.71737585	129.0398091	133.1978775	126.90784	132.6038895	0.5285	0.3128	0.8642	0.9727	0.1842	BZJP	0	94
111	39	2.846153846	575.4873694	55.5	0.012820513	135.6284553	127.7679675	128.1143089	55.01593496	49.52845528	130.3063415	134.1652033	126.0525203	135.6284553	0.888	0.4102	0.8393	0.9496	0.2536	BZJP	0	94
225	39	5.769230769	737.3452338	28.5	0.003247863	138.4601638	120.5909655	123.961198	45.59584678	67.94936709	125.1231075	127.4114338	126.9145363	138.4601638	0.6559	0.3779	0.8382	0.9637	0.2019	BZJP	0	94
46	130	0.353846154	570.2152902	62	0.010367893	135.5438631	111.0608445	111.820417	49.51685025	61.62260687	113.116247	116.4678075	126.3079596	135.5438631	0.6009	0.3309	0.86	0.9751	0.19	BZJP	0	94
103	36	2.861111111	245.7817448	2470.5	0.666262136	138.9614798	119.1024027	120.5482456	43.21014493	69.74618612	121.6285278	125.2336003	125.7869947	138.9614798	0.7505	0.3743	0.8485	0.9607	0.211	BZJP	0	94
116	26	4.461538462	519.3208482	22.5	0.007460212	133.575016	107.8972122	106.4192381	51.1098106	47.58565652	108.5418174	112.6761013	125.6712066	133.575016	1.0066	0.4729	0.8137	0.9599	0.1717	BZJP	0	94
47	222	0.211711712	1059.612259	55	0.005271229	135.8412209	111.6837626	112.9902414	53.9560496	62.81385281	114.6321814	117.8130457	126.6836892	135.8412209	0.5713	0.3159	0.8664	0.9686	0.2114	BZJP	0	94
75	29	2.586206897	372.2081506	21.5	0.009885057	135.0858824	115.3944118	115.7735294	51.63176471	55.98029412	117.4782353	121.3376471	126.3067647	135.0858824	1.0057	0.4911	0.8021	0.9512	0.1266	BZJP	0	94
220	49	4.489795918	508.7766924	6613.5	0.613497217	137.2786232	115.8423913	118.2262319	43.77478261	67.52572464	119.4277536	121.9181159	126.7125362	137.2786232	0.6413	0.3562	0.8493	0.9706	0.2213	BZJP	0	94
133	43	3.093023256	318.2081511	3915.5	0.684647666	136.0887076	111.536519	114.5898731	45.86972287	64.47889148	115.8856514	117.5903911	127.3466718	136.0887076	0.8357	0.3961	0.8427	0.9638	0.2317	BZJP	0	94
103	42	2.452380952	429.0193325	37	0.008552936	135.4751916	115.5074627	118.502138	46.48051634	61.88148447	119.8104074	121.709641	127.5667608	135.4751916	0.6079	0.3188	0.8687	0.9741	0.2611	BZJP	0	94
32	152	0.210526316	386.2914119	43.5	0.008943257	136.8726852	115.1597222	118.2242798	44.20897634	65.66602366	119.4511317	121.4149949	127.149177	136.8726852	0.8684	0.4589	0.8102	0.9601	0.1959	BZJP	0	94
20	75	0.266666667	205.0954525	18.5	0.012333333	137.2933163	105.2609621	107.2460622	35.21796509	60.43422733	107.9506173	111.4874415	126.2103023	137.2933163	0.7328	0.5018	0.772	0.9547	0.0651	BZJP	0	94
161	41	3.926829268	690.3746712	42.5	0.006438418	140.8407512	107.992282	113.3156676	40.47092874	84.94455879	114.2662722	114.8942629	127.2939285	140.8407512	0.6321	0.3783	0.8357	0.963	0.1485	BZJP	0	94
259	63	4.111111111	1079.210238	45	0.00275786	135.718898	112.2361359	112.756582	53.11254265	61.32550797	114.5419361	117.7932984	126.1639252	135.718898	0.6189	0.3542	0.8486	0.973	0.201	BZJP	0	94
192	30	6.4	418.7523073	3287.5	0.570746528	132.5033847	118.0497199	118.1398226	57.22478992	39.17168534	120.2537348	124.3614613	126.8747666	132.5033847	0.8289	0.4513	0.8111	0.9514	0.1863	BZJP	0	94
221	33	6.696969697	916.6589421	19.5	0.002673797	135.9809243	113.5728614	115.147591	46.31789577	57.2020649	116.2107178	119.679351	126.53294	135.9809243	0.8228	0.4513	0.8097	0.9602	0.158	BZJP	0	94
195	52	3.75	1068.600067	42.5	0.004191321	137.6689024	110.4929878	112.606936	44.59794207	70.49596037	113.7706555	116.4124238	126.4504573	137.6689024	0.6303	0.3512	0.8515	0.9705	0.1845	BZJP	0	94
146	54	2.703703704	883.7543939	56	0.007102993	135.0853503	127.566291	130.4235179	48.67310142	53.89191573	131.8451739	134.2526213	127.5471828	135.0853503	0.7952	0.3553	0.8621	0.9613	0.3075	BZJP	0	94
148	50	2.96	535.3624786	22	0.002972973	137.2132278	114.6046865	114.5778048	51.56482045	66.53530128	116.197606	120.2184013	125.4943193	137.2132278	0.604	0.3437	0.853	0.972	0.1977	BZJP	0	94
127	31	4.096774194	304.7106769	1953	0.496062992	132.9373706	129.0503796	129.302795	57.71583851	38.90890269	131.4880952	135.6457902	126.8262595	132.9373706	0.766	0.3959	0.8378	0.9576	0.266	BZJP	0	94
203	37	5.486486486	743.88939	24.5	0.003261883	135.9645898	120.5068536	121.8423676	47.8125649	54.75233645	123.2082035	126.8266874	126.4285566	135.9645898	0.7506	0.4042	0.8312	0.9609	0.2075	BZJP	0	94
152	47	3.234042553	948.6589413	33.5	0.00468925	136.0378496	117.1388167	120.22637	47.61193719	58.13528127	121.4576271	124.0497036	127.374857	136.0378496	0.804	0.448	0.8098	0.9553	0.1111	BZJP	0	94
103	40	2.575	262.4091611	2952.5	0.716626214	137.3319298	112.1649123	112.4187719	45.0677193	66.28350877	113.6708772	117.5094737	125.4831579	137.3319298	0.7351	0.3405	0.8656	0.9667	0.2378	BZJP	0	94
177	42	4.214285714	840.8427069	49	0.006591337	135.0371305	105.0477248	105.9283624	50.30350116	59.05710826	107.516295	110.7546161	126.5224498	135.0371305	0.6547	0.383	0.8347	0.9639	0.2015	BZJP	0	94
250	52	4.807692308	1139.93816	53.5	0.004115385	136.7556166	122.9742979	125.2074481	55.23455433	62.56648352	127.073138	129.5891331	126.91337	136.7556166	0.5223	0.2904	0.8775	0.9736	0.2811	BZJP	0	94
76	24	3.166666667	284.8355674	27.5	0.015076754	135.3664666	109.6882971	114.2981995	40.92123031	61.12903226	115.1564141	116.291823	128.3150788	135.3664666	0.7341	0.4535	0.8011	0.9677	0.131	BZJP	0	94
124	22	5.636363636	274.5685415	2089	0.765762463	136.2716776	118.3897603	119.9335512	52.43834423	58.00348584	121.7265795	124.9490196	126.53878	136.2716776	0.7852	0.4552	0.8047	0.9567	0.1602	BZJP	0	94
135	41	3.292682927	314.5512969	3410.5	0.616169828	133.4844212	102.2163578	102.8853075	46.19473543	59.05063121	103.972737	106.8879936	126.8013699	133.4844212	0.8199	0.3873	0.8473	0.9663	0.2408	BZJP	0	94
163	55	2.963636364	560.1736612	48.5	0.005409927	137.9891452	103.641367	106.6370421	45.08726255	76.36295794	107.9644674	109.6796981	126.9041723	137.9891452	0.5942	0.3338	0.8587	0.9687	0.1763	BZJP	0	94
250	60	4.166666667	1123.511754	31.5	0.0021	136.6069339	97.85352113	100.0592091	50.52703142	76.25568797	101.5237811	103.2437703	126.8911701	136.6069339	0.511	0.3153	0.8613	0.9736	0.1906	BZJP	0	94
246	67	3.671641791	1050.565577	62.5	0.003792016	135.3266966	119.0475517	121.1944009	49.25979079	57.14310981	122.5034615	125.5242812	127.1513972	135.3266966	0.5828	0.3319	0.8579	0.9729	0.2093	BZJP	0	94
14	126	0.111111111	297.8650051	17.5	0.009920635	132.8409802	120.5099062	118.5855057	57.53875565	42.36426834	121.016684	125.6388599	125.6725756	132.8409802	0.8435	0.386	0.8508	0.9663	0.2758	BZJP	0	94
204	49	4.163265306	931.9137748	43.5	0.004351741	140.0868827	104.4837963	109.8243056	39.2783179	88.39074074	110.764892	110.8194444	127.5563272	140.0868827	0.5993	0.3481	0.8504	0.9713	0.1753	BZJP	0	94
79	46	1.717391304	221.5391037	2877	0.791689598	136.7295019	97.56245211	101.3651341	34.35957854	80.12950192	101.9816092	102.4835249	127.5206897	136.7295019	0.607	0.3396	0.8551	0.9768	0.1642	BZJP	0	94
205	41	5	915.1442229	28.5	0.003390839	137.6625611	99.31062194	101.6658805	38.91937456	72.52576869	102.4004193	105.1792453	126.5745982	137.6625611	0.627	0.3773	0.8347	0.9617	0.1585	BZJP	0	94
139	39	3.564102564	681.0020878	39.5	0.007286479	138.0334667	110.2793333	111.3394667	48.0304	75.13986667	113.0349333	115.8388	125.9002667	138.0334667	0.8569	0.4612	0.8062	0.9607	0.1418	BZJP	0	94
145	43	3.372093023	341.92388	4062.5	0.651563753	138.0525867	109.4642727	112.1290323	48.32038953	75.1356056	113.6999391	115.6180158	126.8256847	138.0525867	0.6299	0.3753	0.8373	0.9683	0.1081	BZJP	0	94
39	149	0.261744966	706.4163014	34	0.005850972	135.654	107.939875	108.674375	47.764125	62.130875	109.889875	113.580375	126.319125	135.654	0.7457	0.349	0.8631	0.9612	0.2589	BZJP	0	94
151	31	4.870967742	458.5340517	34	0.007263405	136.8575875	122.1172874	123.0648138	52.17109505	62.22718177	124.648527	128.249194	126.1266259	136.8575875	0.5367	0.3169	0.8632	0.9737	0.2446	BZJP	0	94
33	98	0.336734694	415.8061296	22.5	0.006957328	138.4605975	118.6981887	121.1912491	43.18160433	70.82662903	122.5156434	125.0176429	126.4681251	138.4605975	0.7204	0.3868	0.8394	0.9644	0.2183	BZJP	0	94
218	71	3.070422535	986.8843377	47.5	0.003068872	136.0297155	109.7928521	111.9298876	54.45838817	61.89045257	113.4895717	116.398046	126.9935203	136.0297155	0.4761	0.2833	0.8769	0.9693	0.2499	BZJP	0	94
273	81	3.37037037	1379.727048	109.5	0.004951838	135.5828996	104.7304042	106.155963	46.38560165	65.40611604	107.2669167	110.1358696	126.6013855	135.5828996	0.5242	0.3446	0.845	0.9759	0.1237	BZJP	0	94
58	209	0.277511962	828.1564149	51	0.004207227	137.3774704	110.944137	113.401581	50.08530962	71.77371542	114.8081686	116.9711462	126.7799736	137.3774704	0.4409	0.2817	0.8747	0.9801	0.2113	BZJP	0	94
208	39	5.333333333	934.8599522	22.5	0.002773669	139.5598182	108.2707273	110.5952727	45.68863636	80.27045455	112.0496364	114.2686364	126.1514545	139.5598182	0.8052	0.421	0.8252	0.9587	0.1374	BZJP	0	94
199	33	6.03030303	873.546244	18.5	0.002817116	136.283658	114.5376623	116.4488095	44.03820346	58.145671	117.4384199	120.8780303	126.6609307	136.283658	0.8443	0.4299	0.824	0.956	0.1314	BZJP	0	94
82	40	2.05	326.8771968	29	0.008841463	137.9739785	114.9546237	119.9845161	40.40064516	69.54666667	121.0178495	121.9913978	127.8492473	137.9739785	0.5429	0.3581	0.8394	0.9712	0.1589	BZJP	0	94
45	167	0.269461078	755.3452334	20.5	0.002727878	137.1019262	124.3711305	126.8412061	49.38007338	61.98842009	128.3893602	131.1081174	126.8449897	137.1019262	0.5983	0.3464	0.8518	0.9677	0.2435	BZJP	0	94
197	41	4.804878049	944.9015824	28	0.003466634	138.9012574	108.773946	111.1386834	43.28947855	79.62194896	112.2790311	114.5607433	126.3350592	138.9012574	0.7244	0.378	0.8447	0.9668	0.195	BZJP	0	94
169	28	6.035714286	736.776692	25.5	0.005388842	134.9216445	104.8222318	103.5076637	53.15112448	58.9965621	105.7166595	109.5563673	125.4072482	134.9216445	0.9788	0.506	0.7916	0.9549	0.1173	BZJP	0	94
137	31	4.419354839	304.0243849	2740	0.64516129	134.9888143	110.2302653	111.0014382	52.07989773	55.08325344	112.5465005	116.3994887	126.485938	134.9888143	0.8404	0.3974	0.8429	0.9495	0.2395	BZJP	0	94
195	55	3.545454545	951.6122591	40	0.003729604	135.293316	110.1160141	112.7958757	44.46232605	62.02732713	113.7698464	116.4222366	127.4200735	135.293316	0.602	0.3159	0.8693	0.9682	0.2749	BZJP	0	94
110	28	3.928571429	541.0782079	16	0.005194805	135.7464876	118.8805785	119.3572314	50.3411157	58.59979339	121.0165289	124.6882231	126.1010331	135.7464876	0.7824	0.4115	0.8303	0.965	0.205	BZJP	0	94
259	53	4.886792453	1234.707712	46.5	0.003387485	135.9654636	120.2438884	122.6908441	47.75893681	59.80909825	124.0295203	126.7346633	127.1377998	135.9654636	0.4663	0.2729	0.8823	0.9775	0.2345	BZJP	0	94
59	250	0.236	842.2569211	41.5	0.002813559	138.2278571	112.8915385	116.2385165	46.07318681	73.85104396	117.4889011	119.2478022	127.0096703	138.2278571	0.6212	0.3634	0.8432	0.9704	0.1693	BZJP	0	94
174	37	4.702702703	784.8010772	30.5	0.004737496	135.3154122	114.2264785	113.4852151	49.64628136	60.52105735	115.0347222	119.0793011	125.5246416	135.3154122	0.8131	0.4194	0.8281	0.9689	0.2225	BZJP	0	94
271	50	5.42	620.0487701	9390	0.69298893	137.7007325	104.9056505	107.8376352	46.15515638	73.76456226	109.2367748	111.0138937	126.8950122	137.7007325	0.6582	0.4143	0.8166	0.9659	0.1116	BZJP	0	94
171	56	3.053571429	465.2203431	6262	0.653926483	137.5226327	107.608107	110.3264823	50.01843243	77.30756056	111.8152679	113.3467906	126.9447843	137.5226327	0.6249	0.3612	0.845	0.9735	0.1776	BZJP	0	94
208	36	5.777777778	491.7888839	34	0.004540598	134.7098336	109.1803484	111.0461611	48.35257362	59.26782785	112.1245802	115.1712099	127.1995626	134.7098336	0.6827	0.3392	0.8633	0.9657	0.2796	BZJP	0	94
144	65	2.215384615	831.0681032	63	0.006730769	133.8556027	108.611545	110.1735144	61.52317487	56.65059423	112.225382	114.7811545	127.4258065	133.8556027	0.4884	0.2796	0.8807	0.9747	0.2738	BZJP	0	94
52	178	0.292134831	469.7056241	4091	0.441983578	133.0871362	126.1221065	127.6950231	51.52678571	42.55762235	129.193039	132.6483135	127.3926091	133.0871362	0.5291	0.2897	0.8786	0.9743	0.3094	BZJP	0	94
257	49	5.244897959	935.5533841	66	0.005241007	137.9088416	101.9014848	103.982611	48.4937801	76.31540931	105.2811664	107.7122793	126.4388042	137.9088416	0.493	0.3254	0.8538	0.9733	0.12	BZJP	0	94
76	271	0.280442804	1606.202222	172.5	0.008375413	133.9082498	124.3904378	125.2729274	62.94163202	45.71521154	127.241094	131.2396674	126.9530855	133.9082498	0.4351	0.2709	0.8804	0.9702	0.2732	BZJP	0	94
18	76	0.236842105	212.1076448	33	0.024122807	137.0848054	107.6959729	110.5382064	47.90152284	71.13489002	111.8416244	113.8122504	127.0432487	137.0848054	0.5012	0.3099	0.8635	0.976	0.1402	BZJP	0	94
148	61	2.426229508	959.4528793	71.5	0.007919805	136.2934009	121.6914069	123.3674632	52.63514797	59.89618611	125.155167	128.144564	126.6521602	136.2934009	0.705	0.3865	0.838	0.9639	0.226	BZJP	0	94
225	41	5.487804878	1011.244728	26	0.002818428	136.0857487	112.1110397	114.2907266	49.09289442	66.76330791	115.7294259	117.9659574	127.0122842	136.0857487	0.6195	0.3424	0.8558	0.9737	0.2102	BZJP	0	94
42	222	0.189189189	683.4041085	26.5	0.002842128	133.6450485	106.9884756	110.215705	46.09767922	52.62223812	111.3059132	113.4638372	128.1928946	133.6450485	0.7325	0.3513	0.8609	0.9621	0.2645	BZJP	0	94
294	75	3.92	866.5483344	97	0.004399093	136.039792	119.2722835	120.9885399	56.0783107	63.99738257	122.9398345	125.6514926	126.9258277	136.039792	0.4035	0.2754	0.875	0.9807	0.184	BZJP	0	94
195	47	4.14893617	883.2030989	20.5	0.00223677	135.3767158	100.1314864	103.7402913	48.26573485	68.76858052	105.2266488	105.9320388	128.0118011	135.3767158	0.7148	0.3871	0.8382	0.965	0.1598	BZJP	0	94
136	30	4.533333333	308.1665204	2591	0.63504902	132.8222997	104.475195	105.2955036	54.70532603	49.29749461	107.161772	110.3059565	127.184669	132.8222997	0.8133	0.4228	0.8267	0.959	0.2107	BZJP	0	94
112	30	3.733333333	267.9238796	2122.5	0.631696429	133.9577105	110.7966168	111.0141621	50.45102282	55.13788356	112.4834776	116.0479937	126.4144375	133.9577105	0.8667	0.4522	0.8137	0.9605	0.1934	BZJP	0	94
151	36	4.194444444	576.735062	22	0.004047093	142.7785829	99.3493022	104.0254965	38.61339238	99.96162104	104.7903918	105.3723833	126.4703435	142.7785829	0.6573	0.406	0.8213	0.9637	0.1314	BZJP	0	94
142	49	2.897959184	768.9259676	75	0.010778959	134.1021786	122.7045752	124.8674292	50.49400871	49.0254902	126.4257081	129.3179739	127.4423747	134.1021786	0.4894	0.288	0.8758	0.9764	0.277	BZJP	0	94
127	30	4.233333333	593.8477601	23	0.006036745	137.4257688	108.5093673	112.2398374	43.93672676	70.12407211	113.5227996	115.0595617	127.3860021	137.4257688	0.6639	0.4031	0.8241	0.965	0.1164	BZJP	0	94
196	34	5.764705882	441.9655107	4548	0.682472989	135.9606134	97.04810238	100.6782877	37.65346425	67.94947043	101.3855914	102.9734113	127.7864078	135.9606134	0.8434	0.4147	0.8338	0.9565	0.1765	BZJP	0	94
111	40	2.775	278.6101717	2425.5	0.546283784	133.747011	115.8703969	117.8300654	53.31834848	49.34799936	119.4661247	122.4772836	127.5098039	133.747011	0.6244	0.335	0.8607	0.9638	0.2824	BZJP	0	94
205	57	3.596491228	493.4041089	6282.5	0.537655113	135.6084559	115.2777097	115.1437228	57.98284314	62.14168028	116.9890387	120.8244826	125.9364107	135.6084559	0.5474	0.3365	0.8523	0.9764	0.1758	BZJP	0	94
161	44	3.659090909	372.3086554	4961	0.700310559	135.1867092	98.79362041	97.47315258	54.60574163	62.24603934	99.46230728	103.2506114	125.3213184	135.1867092	0.6762	0.3329	0.8664	0.9675	0.2163	BZJP	0	94
192	45	4.266666667	844.5411913	41.5	0.004803241	137.8401944	100.4191919	104.2728226	44.86516104	79.84667429	105.5382123	106.4551172	127.4497808	137.8401944	0.5867	0.3468	0.8502	0.9669	0.2051	BZJP	0	94
233	76	3.065789474	1278.555472	132.5	0.007482494	131.5020256	116.6120219	116.2849067	69.30502167	39.05469192	118.8788393	123.1995007	127.1286037	131.5020256	0.3478	0.2161	0.9049	0.9781	0.2447	BZJP	0	94
203	22	9.227272727	471.4802287	17	0.003806538	138.5725821	92.49464631	96.80235212	37.12901527	85.31139196	97.78146393	98.09443567	127.3343865	138.5725821	0.6436	0.3611	0.8473	0.9669	0.2128	BZJP	0	94
393	51	7.705882353	1212.666082	42	0.002095495	136.8564796	105.0657968	107.0058032	43.82802369	67.81293524	107.9733851	110.7225246	126.5459457	136.8564796	0.5379	0.3334	0.8528	0.975	0.1292	BZJP	0	94
27	100	0.27	339.178713	25.5	0.009444444	133.3822394	109.1958816	110.3585586	45.27258687	45.35083655	111.3894466	115.3227799	127.0280566	133.3822394	1.0599	0.4706	0.8203	0.9433	0.2616	BZJP	0	94
157	27	5.814814815	350.7523069	2885.5	0.680702996	133.6060464	106.0360276	108.5833333	52.66557018	56.82518797	110.1563283	111.7656642	127.8779762	133.6060464	0.9048	0.4884	0.7964	0.9627	0.1229	BZJP	0	94
115	30	3.833333333	268.3675309	2441	0.707536232	135.6099773	111.5924036	112.6844293	52.47694633	60.84977324	114.2908163	117.3886999	126.4820484	135.6099773	0.7	0.4355	0.8081	0.9676	0.1154	BZJP	0	94
152	41	3.707317073	696.2325362	29.5	0.004733633	139.4438509	104.1425689	106.3082858	46.9775641	86.20607787	107.9088319	109.7854938	126.1528965	139.4438509	0.5943	0.3604	0.8427	0.9714	0.1567	BZJP	0	94
41	142	0.288732394	640.0315251	34.5	0.005925799	135.265083	113.1147562	112.8893917	57.27212167	57.13448969	114.8706637	118.8093263	125.9601559	135.265083	0.7478	0.4236	0.8194	0.96	0.1458	BZJP	0	94
21	237	0.088607595	524.2497808	17	0.003415712	133.0083181	100.3067766	101.0537241	56.04937424	53.01724664	102.6907814	105.9510836	127.0580739	133.0083181	0.7166	0.3922	0.8356	0.9607	0.1323	BZJP	0	94
261	37	7.054054054	1136.700572	20	0.002071037	134.3316483	103.4823836	104.720818	44.17463235	50.51041667	105.7732843	109.5412837	126.8714767	134.3316483	0.7474	0.4107	0.8273	0.9564	0.1506	BZJP	0	94
225	69	3.260869565	1109.210239	43	0.002769726	135.2650424	111.0695445	111.6939619	59.4998411	60.56144068	113.65625	117.1720869	126.4963453	135.2650424	0.47	0.277	0.8804	0.9732	0.2686	BZJP	0	94
193	37	5.216216216	843.1614678	28	0.003921019	136.0321691	98.63623366	100.5878268	48.92013889	71.77093546	101.8858252	103.9520016	126.9345384	136.0321691	0.6576	0.3472	0.8564	0.9671	0.2042	BZJP	0	94
28	32	0.875	162.1248902	17.5	0.01953125	139.6773504	98.01837607	103.5888889	35.26025641	82.51581197	104.417094	104.6166667	127.565812	139.6773504	0.7165	0.4527	0.7998	0.9576	0.1186	BZJP	0	94
191	74	2.581081081	778.1808004	83	0.005872365	139.9536125	108.7978536	112.8621276	41.56532958	83.91531785	113.7437837	115.0224607	126.9018883	139.9536125	0.5181	0.3231	0.8571	0.9749	0.1836	BZJP	0	94
193	65	2.969230769	931.1757481	106	0.008449582	132.3722944	119.6267507	120.0894449	58.34530176	40.06652661	121.8298319	126.1457856	127.0960657	132.3722944	0.3889	0.238	0.8959	0.9767	0.3665	BZJP	0	94
139	55	2.527272727	613.1614678	37	0.004839765	136.6044444	101.3394949	106.6541414	42.13171717	73.28656566	107.7330303	107.6777778	128.4663636	136.6044444	0.5988	0.3571	0.8453	0.9731	0.1354	BZJP	0	94
113	55	2.054545455	295.9655105	3160	0.508447305	133.4802053	111.0735582	116.0973851	53.15640274	61.2099218	117.875	117.7941105	129.4331623	133.4802053	0.4613	0.2581	0.891	0.9784	0.303	BZJP	0	94
270	121	2.231404959	759.4600207	7637	0.233761861	131.3683813	143.1353392	142.0665103	65.27332039	27.0688019	144.0965168	149.6947051	126.5584762	131.3683813	0.2548	0.1573	0.9308	0.9825	0.5105	BZJP	0	94
191	80	2.3875	1022.322936	75	0.004908377	136.372484	116.3357632	119.1292569	52.40322054	60.56468284	120.5474921	123.0936786	127.1478076	136.372484	0.5687	0.3497	0.8463	0.9704	0.1772	BZJP	0	94
33	224	0.147321429	527.1614681	20	0.002705628	135.5478504	105.279661	105.8863167	43.10241835	57.31810666	106.8951013	110.7539272	126.1140967	135.5478504	0.8719	0.4817	0.7955	0.9583	0.1013	BZJP	0	94
377	69	5.463768116	845.7300102	15654	0.601776035	134.0758075	100.3731912	100.6479974	56.26111111	53.73414083	102.2453488	105.7332041	126.4195736	134.0758075	0.4469	0.2927	0.8684	0.9765	0.2115	BZJP	0	94
112	29	3.862068966	268.1248901	2135.5	0.657481527	133.2115122	118.3047805	120.9500488	46.8942439	44.58790244	122.1758049	124.8296585	127.8755122	133.2115122	0.8068	0.4116	0.8313	0.963	0.2173	BZJP	0	94
186	47	3.957446809	911.6711341	30	0.003431709	135.1932618	121.1984518	123.8497537	48.4926988	54.21235046	125.0343948	127.78114	127.3791344	135.1932618	0.6633	0.3468	0.8568	0.9682	0.262	BZJP	0	94
62	273	0.227106227	1343.719905	53	0.003131277	133.1091565	118.8915645	119.605143	59.66628214	43.21167988	121.4766643	125.2605143	127.0134102	133.1091565	0.5981	0.3213	0.8657	0.968	0.1739	BZJP	0	94
94	49	1.918367347	415.6639938	28.5	0.006187581	135.2242704	112.2814132	114.7155146	40.74608295	55.4516129	115.6253456	118.5187404	127.1548387	135.2242704	0.5875	0.3664	0.8386	0.9719	0.1463	BZJP	0	94
167	41	4.073170732	464.9777024	23.5	0.00343216	141.6657215	86.34147672	88.39426328	34.01396008	95.03871742	88.88330243	91.20896499	125.1974043	141.6657215	0.4732	0.3614	0.83	0.9668	0.1271	BZJP	0	94
202	35	5.771428571	728.1320306	33	0.00466761	136.7723782	97.93758227	100.0408074	49.55495832	68.78334796	101.2849934	103.7789601	126.7001975	136.7723782	0.7716	0.4144	0.8266	0.9533	0.1659	BZJP	0	94
200	59	3.389830508	498.5756823	6354.5	0.538516949	134.4766667	109.7844218	111.6712245	43.78170068	54.16714286	112.6288435	115.8614286	127.15	134.4766667	0.5136	0.2868	0.8778	0.9727	0.2716	BZJP	0	94
171	70	2.442857143	526.9604571	5542	0.46299081	133.9016438	121.7697292	123.1819112	51.55971625	49.23443148	124.5928654	127.8749744	127.1282996	133.9016438	0.5587	0.3019	0.8738	0.9755	0.2742	BZJP	0	94
37	169	0.218934911	761.1025926	29	0.004637774	136.8231293	114.2179138	117.9504535	42.83049887	64.32278912	118.8630385	120.8424036	127.510771	136.8231293	0.8175	0.4089	0.8336	0.9608	0.1866	BZJP	0	94
208	54	3.851851852	944.6000667	49.5	0.004407051	135.8530383	120.542255	123.1495609	48.79086758	59.37337548	124.3307341	126.9148577	127.2368107	135.8530383	0.5661	0.2925	0.8799	0.9742	0.2925	BZJP	0	94
189	63	3	848.9432129	52.5	0.004409171	135.9336548	128.2848024	128.8975961	52.00631536	53.54250985	130.361809	134.5552085	126.1464077	135.9336548	0.6775	0.3498	0.8562	0.9644	0.3068	BZJP	0	94
43	161	0.267080745	520.558436	44	0.006355626	134.3328429	109.1721492	110.3263269	54.89994745	51.72937467	111.9191802	115.4248029	126.8385707	134.3328429	0.4605	0.2717	0.8828	0.9736	0.2638	BZJP	0	94
120	20	6	322.409161	16.5	0.006875	137.1944615	100.6535385	103.4701538	46.23230769	72.03384615	104.5889231	106.4732308	126.9547692	137.1944615	0.8901	0.4702	0.8045	0.9562	0.1201	BZJP	0	94
246	51	4.823529412	1034.700572	26	0.002072374	135.3276969	117.6075557	118.9463827	51.50460188	55.8828125	120.3537029	123.8354559	126.6842894	135.3276969	0.5418	0.3201	0.8607	0.9742	0.1944	BZJP	0	94
3	34	0.088235294	73.49747396	17.5	0.171568627	139.2706935	51.78635347	52.76789709	29.48545861	108.7317301	53.25615213	52.94164802	125.1124161	139.2706935	0.6527	0.4104	0.8182	0.9093	0.152	BZJP	0	94
238	78	3.051282051	1311.90367	103.5	0.005575307	135.0712062	104.1924552	106.4212355	54.19827625	62.92559	107.8815938	109.949912	127.3100041	135.0712062	0.5786	0.3083	0.8715	0.9707	0.241	BZJP	0	94
237	63	3.761904762	959.0681028	52	0.003482687	137.8682569	114.2580698	116.9253748	45.54836415	68.53009082	117.9689244	120.5217748	126.6646241	137.8682569	0.6306	0.341	0.857	0.9691	0.206	BZJP	0	94
78	31	2.516129032	274.3919152	45	0.018610422	136.9001962	119.2139052	121.9133726	53.15643398	62.47014298	123.4294926	126.0185029	127.0277544	136.9001962	0.5043	0.3566	0.8363	0.9738	0.1604	BZJP	0	94
33	189	0.174603175	841.1442231	23.5	0.003767837	134.3698176	117.6306247	117.583969	49.33178552	51.568712	119.0728579	122.9253731	126.1885019	134.3698176	0.9584	0.4346	0.8308	0.9617	0.243	BZJP	0	94
220	65	3.384615385	1058.246817	89.5	0.006258741	136.9051606	123.6006494	124.3155616	50.32177033	60.1254272	125.7390636	129.7175894	125.9399635	136.9051606	0.5234	0.3089	0.8663	0.9736	0.2596	BZJP	0	94
265	57	4.649122807	623.9554052	79	0.005230056	134.7658358	102.7026026	103.7676686	44.77895894	57.66341642	104.8332111	108.0603006	126.5669721	134.7658358	0.6109	0.3502	0.8498	0.9706	0.151	BZJP	0	94
27	132	0.204545455	433.8305143	63.5	0.017817059	134.7220077	124.1055926	126.5646426	47.62366912	51.67076167	127.6442611	130.7430677	127.460688	134.7220077	0.5656	0.3031	0.8732	0.9729	0.2921	BZJP	0	94
233	58	4.017241379	843.144223	40.5	0.002996892	133.3132071	118.1897945	118.8607712	63.47881552	45.21392288	120.9531286	124.8304087	127.0122374	133.3132071	0.493	0.2574	0.894	0.9689	0.3497	BZJP	0	94
22	171	0.128654971	417.1198388	28.5	0.007575758	136.0717262	117.0237103	119.1327381	48.98194444	59.44613095	120.5537698	123.377381	126.9240079	136.0717262	0.7824	0.3874	0.8441	0.9625	0.2124	BZJP	0	94
193	72	2.680555556	1044.790973	88.5	0.006368739	136.386369	116.5028939	118.8356367	54.19058587	63.79984644	120.614576	122.9958658	127.0703402	136.386369	0.656	0.3832	0.8336	0.9671	0.1469	BZJP	0	94
252	42	6	561.0782079	6746	0.637377173	135.504699	109.4607217	111.0585408	40.82086233	57.47743741	111.8265299	115.3199656	126.6822584	135.504699	0.7149	0.4113	0.8234	0.9674	0.1414	BZJP	0	94
128	41	3.12195122	605.4041089	34.5	0.006573933	138.5679699	115.6606015	118.1479699	41.6837594	67.27112782	119.2270677	122.0673684	126.2518797	138.5679699	0.8373	0.4718	0.7991	0.9526	0.1513	BZJP	0	94
252	63	4	609.5878743	9985	0.62893676	138.2272024	112.0114504	113.9041159	44.55637508	72.33324737	114.8854446	117.8212296	126.1374046	138.2272024	0.5101	0.3151	0.8613	0.9762	0.202	BZJP	0	94
204	36	5.666666667	450.793937	5229	0.712009804	139.1536091	112.7770929	116.6280573	40.26854245	74.86180155	117.4522768	119.3232253	126.9343806	139.1536091	0.7607	0.4053	0.8317	0.9602	0.1792	BZJP	0	94
103	44	2.340909091	247.8233744	2990	0.659752868	135.1695375	106.5370016	107.1301435	43.19744817	65.3676236	108.1121212	111.0199362	126.3011164	135.1695375	0.8038	0.3743	0.8515	0.9715	0.1982	BZJP	0	94
181	33	5.484848485	397.0954528	4416.5	0.739410681	137.0819444	109.7166667	112.1701389	41.90798611	66.34351852	113.1231481	115.6493056	126.7234954	137.0819444	0.8989	0.4709	0.805	0.9585	0.146	BZJP	0	94
260	45	5.777777778	1016.05591	36.5	0.003119658	135.0589899	114.8926599	116.9352189	46.3789899	52.63407407	118.0177778	121.5493603	127.0628283	135.0589899	0.6643	0.3735	0.8415	0.9613	0.17	BZJP	0	94
211	44	4.795454545	581.8305149	40.5	0.004362344	132.2560693	140.2064327	140.065409	58.3265811	31.51600433	141.8458327	146.8790784	126.7327973	132.2560693	0.5789	0.2971	0.8786	0.9629	0.4311	BZJP	0	94
29	147	0.197278912	407.563489	32	0.007506451	135.9980891	116.7649551	117.2617979	48.55716185	57.34089398	118.6571951	122.6103357	126.0159521	135.9980891	0.7249	0.4068	0.827	0.9656	0.187	BZJP	0	94
210	34	6.176470588	636.3746716	36.5	0.005112045	134.6747738	100.1763763	101.0750377	52.0050905	60.07023002	102.6636501	105.5972851	126.6612934	134.6747738	0.7059	0.3866	0.8374	0.9633	0.1919	BZJP	0	94
42	208	0.201923077	683.0020881	46.5	0.005322802	135.8659427	116.0032765	116.4266991	55.79779068	60.12759783	118.3632279	121.8881296	126.1932222	135.8659427	0.6586	0.35	0.8545	0.9691	0.2029	BZJP	0	94
239	60	3.983333333	1245.86204	72	0.005020921	133.1814286	126.0959429	126.0544571	55.90965714	41.67851429	127.6069714	132.1298857	126.5353714	133.1814286	0.5894	0.3186	0.8667	0.9725	0.2941	BZJP	0	94
248	63	3.936507937	1363.494509	42	0.002688172	133.9955651	123.3149327	123.4636335	50.23025149	44.05494104	124.7655745	129.3043932	126.3472816	133.9955651	0.6728	0.3366	0.8634	0.968	0.2717	BZJP	0	94
128	37	3.459459459	301.8233745	3163	0.667863176	135.7998188	113.5782005	116.2851751	46.81491546	60.46361715	117.5095109	119.7836655	127.2285628	135.7998188	0.9115	0.4576	0.8138	0.9588	0.1914	BZJP	0	94
295	66	4.46969697	1508.229572	79	0.004057524	135.8544003	123.8924072	126.214409	49.79188956	57.3811044	127.495384	130.3307161	127.0754961	135.8544003	0.4735	0.2609	0.8902	0.9774	0.3092	BZJP	0	94
39	156	0.25	588.1391701	97.5	0.016025641	134.7569643	121.6987764	121.7673783	54.97266337	51.67078886	123.6329081	127.7772715	126.2677688	134.7569643	0.5272	0.3084	0.8673	0.9751	0.2427	BZJP	0	94
127	38	3.342105263	614.7594471	44	0.009117281	136.9064171	106.4959893	106.9824532	45.33706551	75.27623663	108.2804144	111.3470922	125.8113302	136.9064171	0.9042	0.4696	0.8066	0.9646	0.162	BZJP	0	94
32	75	0.426666667	311.7056237	39	0.01625	133.3699514	114.4107821	114.986213	63.31758727	50.17503314	117.0605391	120.512152	127.0104286	133.3699514	0.5077	0.264	0.8908	0.9727	0.2987	BZJP	0	94
208	45	4.622222222	940.3990568	50.5	0.005395299	137.7356198	112.9138843	112.8295868	45.4514876	67.91479339	114.1466942	118.1472727	125.2224793	137.7356198	0.7929	0.4402	0.8134	0.9644	0.1752	BZJP	0	94
160	36	4.444444444	756.0559098	60.5	0.010503472	133.467714	121.2477734	123.0649431	49.10650668	46.07731321	124.350569	127.3524245	127.4040079	133.467714	0.9338	0.4125	0.8425	0.96	0.2663	BZJP	0	94
130	32	4.0625	591.4041096	27.5	0.006610577	134.518885	124.1271648	125.4382319	51.34883721	50.26999835	126.8774534	130.3475177	126.8553521	134.518885	0.9639	0.4319	0.834	0.955	0.2703	BZJP	0	94
184	74	2.486486486	940.0802958	59.5	0.004369859	133.2908597	107.9025641	110.7269985	62.34437406	54.09695324	112.546546	114.5299548	128.1916139	133.2908597	0.393	0.2316	0.8998	0.9791	0.2858	BZJP	0	94
186	71	2.61971831	978.8569895	153	0.011585643	130.5289945	127.8428945	126.5530114	68.00727974	30.88072424	129.2057616	133.6284843	126.8271528	130.5289945	0.4772	0.2625	0.8896	0.9795	0.36	BZJP	0	94
169	41	4.12195122	826.3746711	22.5	0.003247222	139.2103617	109.6020015	113.5853226	40.75992911	77.010737	114.6318149	115.9726884	126.9730011	139.2103617	0.7327	0.3804	0.8433	0.963	0.1524	BZJP	0	94
49	214	0.228971963	1064.222431	72.5	0.006913981	135.0143704	121.0906667	123.4168148	47.85903704	54.81459259	124.6225185	127.524963	127.3191111	135.0143704	0.6396	0.3419	0.8578	0.9703	0.2477	BZJP	0	94
73	239	0.305439331	751.109733	78.5	0.004499341	133.9581025	114.4508117	115.4993681	61.54811899	57.91042092	117.7350053	120.55366	127.1952464	133.9581025	0.4122	0.2322	0.9012	0.9784	0.3184	BZJP	0	94
46	111	0.414414414	488.1320308	42	0.008225617	136.427972	112.6117716	113.0559441	48.52622378	64.11993007	114.3061772	118.2888112	125.940676	136.427972	0.6581	0.3809	0.8364	0.9699	0.1434	BZJP	0	94
212	36	5.888888889	473.8650047	4140.5	0.542518344	134.5815603	121.2312632	120.9275446	56.48600728	52.20203182	122.926107	127.0446617	126.13341	134.5815603	0.8561	0.4081	0.8381	0.9611	0.2491	BZJP	0	94
59	201	0.293532338	520.5340511	4802	0.40492453	132.8480885	126.5757881	126.6158283	60.60878605	43.03460765	128.9211938	132.8321932	126.8149564	132.8480885	0.5669	0.3105	0.8688	0.9726	0.2877	BZJP	0	94
183	33	5.545454545	401.0954529	4342.5	0.719076006	138.5990789	114.5927461	116.6013817	43.03799655	72.77800806	117.6736903	120.6196891	126.182844	138.5990789	0.7718	0.4004	0.8352	0.9621	0.1996	BZJP	0	94
189	72	2.625	828.1147876	48.5	0.00356408	135.8601635	117.4735845	119.9063611	52.92691305	60.30081734	121.1520967	123.8571429	127.1648306	135.8601635	0.4287	0.2611	0.8854	0.9801	0.2362	BZJP	0	94
243	78	3.115384615	1061.62654	152	0.008019415	133.5683072	134.7559328	133.8488477	58.99632274	41.01321247	135.7472955	140.800915	126.0058152	133.5683072	0.4565	0.2356	0.9037	0.9764	0.4144	BZJP	0	94
239	50	4.78	1150.381811	54	0.004518828	135.7790323	116.6422581	116.8437419	53.36535484	60.026	118.3329677	122.5000645	126.0174839	135.7790323	0.6773	0.3744	0.8418	0.9681	0.1423	BZJP	0	94
195	40	4.875	433.2375882	5036.5	0.645705128	136.8442795	110.9872454	113.7528079	48.20416905	69.34123358	115.3755949	117.0965163	127.1454407	136.8442795	0.9603	0.4411	0.8258	0.9572	0.1769	BZJP	0	94
200	23	8.695652174	472.4507912	16	0.003478261	140.9707548	104.6126459	102.8909953	43.17003815	84.47497399	104.9748006	109.2368512	123.4775171	140.9707548	0.8751	0.4756	0.8003	0.9549	0.135	BZJP	0	94
206	50	4.12	970.9015822	37	0.003592233	135.806303	116.9594916	118.5491304	47.53768396	57.6103761	119.6995689	122.9698231	126.6557158	135.806303	0.7078	0.3669	0.8495	0.9678	0.2276	BZJP	0	94
23	117	0.196581197	325.4213532	28	0.010405054	136.725029	117.4561556	117.2656794	52.42653891	60.22125436	119.1756678	123.3278165	125.5447154	136.725029	0.798	0.4095	0.8321	0.9612	0.2006	BZJP	0	94
27	72	0.375	231.5807344	18.5	0.009516461	136.6959707	97.41428571	104.5637363	43.5007326	77.74652015	105.6553114	103.9893773	129.4384615	136.6959707	0.6188	0.3277	0.864	0.9742	0.1784	BZJP	0	94
207	53	3.905660377	692.5168067	27.5	0.002506608	135.7297878	122.3537844	123.052824	54.92424025	56.19015195	124.9146359	128.5728928	126.2848337	135.7297878	0.7109	0.3676	0.848	0.9646	0.2461	BZJP	0	94
160	60	2.666666667	712.2325357	22.5	0.00234375	137.9161519	111.2770777	114.4609999	44.20756116	76.16827279	115.6661725	117.2349065	127.0798946	137.9161519	0.7643	0.3322	0.8725	0.967	0.2499	BZJP	0	94
222	72	3.083333333	546.776692	10439.5	0.653121872	137.0491469	101.2324924	104.178949	43.89401235	74.34973307	105.044384	106.8846436	127.0555323	137.0491469	0.6246	0.3484	0.8518	0.9696	0.1469	BZJP	0	94
236	71	3.323943662	588.6000675	7043.5	0.420356887	133.4777242	121.529406	123.1005606	61.71316876	47.19610543	125.3838513	128.5403718	127.5290126	133.4777242	0.3712	0.2347	0.8961	0.9751	0.3504	BZJP	0	94
39	166	0.234939759	441.3036038	45	0.00695088	136.8557434	105.2529446	103.563965	46.90239067	70.12198251	105.4726531	109.5102041	124.5492711	136.8557434	0.6519	0.4038	0.8222	0.9744	0.1657	BZJP	0	94
135	25	5.4	413.688379	55.5	0.016444444	135.9385475	116.5518403	118.9442984	51.08913901	63.60409136	120.3230365	122.6514131	127.1400756	135.9385475	0.5471	0.2814	0.885	0.9765	0.2873	BZJP	0	94
114	34	3.352941176	264.8528121	2733	0.705108359	136.7971556	114.7112889	117.3015111	46.73582222	61.61048889	118.6103111	121.1637333	126.8391111	136.7971556	0.9431	0.4896	0.7974	0.9512	0.1115	BZJP	0	94
111	29	3.827586207	266.2253957	2343	0.727865797	135.6987904	117.5300416	118.5998414	48.66032124	54.18619869	120.1025183	123.716042	126.333135	135.6987904	0.7789	0.3846	0.8459	0.9608	0.2223	BZJP	0	94
212	37	5.72972973	923.9482646	26.5	0.003378378	136.296224	108.6120722	110.1739211	50.16220238	66.73446801	111.7883185	114.2832031	126.6167225	136.296224	0.8744	0.4105	0.837	0.9615	0.1618	BZJP	0	94
215	57	3.771929825	1153.009228	56	0.004569563	136.3476978	121.6771194	124.9743491	47.3697576	60.8582147	126.3504553	128.2922919	127.4610106	136.3476978	0.6403	0.3261	0.8668	0.9696	0.2689	BZJP	0	94
257	60	4.283333333	1199.251868	46.5	0.003015564	135.7552355	107.7906314	108.8841589	52.59677164	62.99662394	110.6459355	113.6590705	126.536108	135.7552355	0.5709	0.3218	0.863	0.969	0.2062	BZJP	0	94
62	197	0.314720812	956.239676	55	0.004503029	134.753557	129.8463371	130.4541063	53.91608762	47.75951294	132.0301767	136.1600821	126.4163192	134.753557	0.5702	0.2857	0.8844	0.9709	0.352	BZJP	0	94
60	218	0.275229358	1259.595014	43.5	0.003325688	134.1295404	118.9294539	119.0289103	64.76550531	50.08240672	121.1269459	125.2765629	126.5230418	134.1295404	0.5664	0.2873	0.8833	0.9653	0.3421	BZJP	0	94
43	192	0.223958333	828.1980455	61.5	0.007449128	136.7191295	108.6749486	108.9112647	48.29338689	66.89491874	110.3741827	113.9133196	125.6688773	136.7191295	0.8467	0.4313	0.8237	0.9641	0.1755	BZJP	0	94
188	55	3.418181818	945.9970355	56.5	0.005464217	136.0735821	127.0471642	128.590597	48.34708955	54.51492537	129.924403	133.5120896	126.5496269	136.0735821	0.5424	0.3	0.8732	0.9715	0.288	BZJP	0	94
6	52	0.115384615	118.4680362	17.5	0.056089744	138.5125628	102.6401237	103.6229867	41.65468367	73.5253189	104.9099343	108.1756217	125.5728643	138.5125628	1.005	0.5477	0.7701	0.9461	0.0923	BZJP	0	94
57	292	0.195205479	693.6295043	40.5	0.002433309	132.9835585	118.4759718	118.6096025	62.23031178	46.07800953	120.8433688	124.6647864	126.8957104	132.9835585	0.4443	0.2601	0.8877	0.9755	0.2748	BZJP	0	94
140	46	3.043478261	334.7523068	4540.5	0.705046584	138.817995	108.6262845	112.6789221	42.97419502	81.46471797	113.6999315	114.8015529	127.2522265	138.817995	0.6076	0.2974	0.8806	0.9728	0.2652	BZJP	0	94
228	50	4.56	516.3502861	8270.5	0.725482456	138.096304	105.7434449	109.9658996	39.01032078	77.60739191	110.9124826	111.7852859	127.4888424	138.096304	0.9079	0.4515	0.8175	0.9592	0.1631	BZJP	0	94
14	88	0.159090909	188.6690468	730.5	0.592938312	136.3511813	117.5818887	118.6090264	49.6850267	64.48716261	119.9778729	123.1483798	126.2947846	136.3511813	0.7037	0.3163	0.8779	0.9709	0.2803	BZJP	0	94
184	60	3.066666667	477.0264735	99.5	0.009012681	133.4940756	133.6235189	134.1081303	64.40874879	41.5325285	136.5436322	140.5399061	126.9051345	133.4940756	0.3272	0.2132	0.9046	0.9794	0.367	BZJP	0	94
41	190	0.215789474	757.2863585	31.5	0.004043646	136.4076633	111.0185302	112.7171273	39.90138191	57.79826214	113.4660804	117.4162479	126.4034757	136.4076633	0.6516	0.4121	0.8173	0.9581	0.1656	BZJP	0	94
290	52	5.576923077	1287.411249	48	0.003183024	136.6371875	106.9353125	106.3208854	49.24177083	64.54119792	108.2540104	111.9214583	125.2551042	136.6371875	0.5885	0.3072	0.8723	0.974	0.2076	BZJP	0	94
182	32	5.6875	395.4385988	4143.5	0.71145261	139.028054	117.4915956	118.245857	46.88849432	72.3219697	119.5517282	123.3272964	125.4283854	139.028054	0.9104	0.4169	0.8376	0.9543	0.2138	BZJP	0	94
151	33	4.575757576	690.0904003	33.5	0.006722858	137.1000847	119.0002823	120.9017504	47.83074534	63.51115189	122.1561265	125.3063241	126.4782609	137.1000847	0.895	0.4657	0.8084	0.9554	0.206	BZJP	0	94
140	81	1.728395062	595.8376541	109	0.009611993	132.8361341	135.4593514	135.5723045	67.83381779	38.38931783	138.2428468	142.3763285	126.9244255	132.8361341	0.3271	0.2115	0.9055	0.9787	0.3823	BZJP	0	94
88	41	2.146341463	474.8771974	35	0.009700665	132.6368392	97.52904913	100.0721091	44.26041472	54.65178405	101.1703718	102.3848309	128.0412853	132.6368392	0.7462	0.4027	0.8312	0.9728	0.1178	BZJP	0	94
234	62	3.774193548	1129.075243	78.5	0.005410808	132.3194902	126.2256098	125.6854537	65.56855636	37.78828829	128.1806196	132.8187212	126.691771	132.3194902	0.4546	0.2671	0.8848	0.9692	0.337	BZJP	0	94
177	57	3.105263158	555.1858541	3841	0.380711666	132.6928974	131.5829944	131.4982009	55.69657384	37.12132353	133.1740457	137.8912703	126.6439299	132.6928974	0.6296	0.3193	0.8701	0.9676	0.3522	BZJP	0	94
245	54	4.537037037	630.5584357	6400	0.483749055	135.8279094	126.9782455	128.4864403	49.53059781	55.22049287	129.7643556	133.412864	126.6687301	135.8279094	0.5503	0.3072	0.87	0.9719	0.2882	BZJP	0	94
216	37	5.837837838	653.8893898	30.5	0.003816316	137.8136931	111.600312	114.0425844	45.97879956	72.16547357	115.3253488	117.7127386	126.6529001	137.8136931	0.7472	0.4283	0.816	0.9638	0.1454	BZJP	0	94
268	66	4.060606061	677.0853481	9906.5	0.560068973	136.4712454	108.3209707	109.8350275	45.49093407	64.01863553	110.918956	114.4663004	126.481044	136.4712454	0.4407	0.2549	0.8903	0.9742	0.2525	BZJP	0	94
248	38	6.526315789	560.8355675	5532.5	0.587064941	134.4145753	115.7101834	115.2519305	48.55220399	49.64358108	116.7194337	120.9393501	125.9428089	134.4145753	0.9038	0.4244	0.8322	0.9625	0.2092	BZJP	0	94
239	50	4.78	560.9188268	6545.5	0.547740586	134.0267299	115.1445125	115.2075186	56.1842781	51.78813615	117.2328659	120.7470538	126.4691553	134.0267299	0.6582	0.3388	0.8603	0.9723	0.216	BZJP	0	94
120	41	2.926829268	577.0609622	29.5	0.005995935	135.6065766	107.9522901	110.8542278	47.21755725	62.88623018	112.1751321	113.9104521	127.4964768	135.6065766	0.7129	0.4022	0.8283	0.9686	0.1137	BZJP	0	94
107	38	2.815789474	250.2670255	2851.5	0.701303492	138.4126222	118.7825416	120.8367347	46.8664037	67.67484137	122.1471446	125.1428571	126.1740696	138.4126222	0.6355	0.3414	0.857	0.9661	0.226	BZJP	0	94
196	57	3.438596491	988.2152909	29	0.002595775	139.5567092	113.8261591	117.2601485	46.34486985	77.42295768	118.5103468	120.3604442	126.6974548	139.5567092	0.618	0.3737	0.8367	0.9675	0.1597	BZJP	0	94
190	34	5.588235294	873.1025926	21	0.003250774	135.1150768	127.2773091	128.1303266	52.18310621	48.45176292	129.6880813	133.8681592	126.4597664	135.1150768	0.7423	0.3976	0.8345	0.9577	0.2304	BZJP	0	94
51	10	5.1	111.1126978	270	0.529411765	141.4331797	72.52457757	76.31336406	27.0483871	107.2703533	76.57066052	76.66820276	126.1144393	141.4331797	1.9548	0.8806	0.6554	0.8399	0.0604	BZJP	0	94
54	223	0.242152466	1127.602154	103	0.008553396	134.4793453	120.3266776	119.9554173	57.35463175	47.92222586	122.1248445	126.7171195	126.1093944	134.4793453	0.5452	0.3254	0.8586	0.9648	0.2056	BZJP	0	94
113	37	3.054054054	265.6812392	2500	0.597943076	135.3919691	118.3697917	119.1732191	55.31233199	62.9280914	121.2090054	124.0272177	126.562668	135.3919691	0.9798	0.3909	0.8585	0.9601	0.2983	BZJP	0	94
192	49	3.918367347	443.7644995	6348	0.674744898	135.3985149	100.2378713	100.2855611	51.97714521	67.67830033	101.7320957	104.7434818	125.9936469	135.3985149	0.6948	0.3777	0.8409	0.9716	0.1348	BZJP	0	94
52	10	5.2	111.6984843	272.5	0.524038462	135.2469975	112.1641544	113.2724877	52.11335784	62.70275735	115.0581495	117.6930147	126.6791667	135.2469975	0.7527	0.3869	0.8413	0.9695	0.2051	BZJP	0	94
108	47	2.29787234	555.605119	32.5	0.006402679	134.8526514	91.86163431	89.94146624	48.30411475	74.23065778	92.31019994	94.68154158	124.9674008	134.8526514	0.8446	0.4315	0.821	0.9717	0.128	BZJP	0	94
216	54	4	513.2203429	5262	0.451131687	134.2021103	128.9537781	129.7432948	52.62525528	45.63662355	131.3220558	135.2948264	126.6819605	134.2021103	0.5817	0.2972	0.8787	0.9709	0.3363	BZJP	0	94
159	36	4.416666667	360.8944422	3795.5	0.663085255	134.6462916	109.8537084	109.0737852	52.0640665	55.06496164	110.7618926	114.808312	125.7171355	134.6462916	1.0252	0.4804	0.8105	0.9588	0.1927	BZJP	0	94
199	89	2.235955056	722.6833278	64.5	0.003641805	135.40033	126.6888732	129.1986799	52.78297973	56.75520981	130.8206506	133.3033946	127.3628477	135.40033	0.4604	0.2465	0.8968	0.9779	0.3315	BZJP	0	94
122	36	3.388888889	296.5096662	2899	0.660063752	136.3896976	113.7880339	113.287314	52.06239002	57.80147176	115.168933	119.75028	125.4871221	136.3896976	0.6778	0.396	0.8298	0.9559	0.1944	BZJP	0	94
102	32	3.1875	241.9238795	2153.5	0.659773284	134.2772338	113.6919625	113.5091799	51.95797634	58.46470828	115.245002	118.5152999	126.2417381	134.2772338	1.0079	0.4144	0.8478	0.9638	0.2707	BZJP	0	94
153	34	4.5	343.3380936	3689	0.709150327	135.6051829	101.1590909	105.0404656	46.15174612	65.86141907	106.1269401	107.4175443	127.9986142	135.6051829	0.718	0.3771	0.8439	0.9597	0.2045	BZJP	0	94
26	111	0.234234234	459.7056243	31	0.010741511	135.7242675	108.3163035	110.5013774	44.37089907	60.66566491	111.7806161	114.3030303	126.9248685	135.7242675	0.9618	0.4607	0.8174	0.9553	0.194	BZJP	0	94
93	57	1.631578947	490.073155	62	0.011695906	135.0641822	117.7721187	120.7058661	49.39006211	56.1152519	122.0559006	124.3380262	127.5649413	135.0641822	0.5168	0.2902	0.8773	0.9757	0.2637	BZJP	0	94
142	54	2.62962963	595.9310207	36	0.004694836	134.0095319	126.9017367	129.1604951	51.93627108	45.63015271	130.5735602	134.1470706	127.5074858	134.0095319	0.4882	0.305	0.8651	0.9693	0.1735	BZJP	0	94
176	31	5.677419355	759.2619734	18.5	0.003390762	135.2602407	112.6583461	114.50064	53.43804403	60.51843318	116.4914235	118.8261649	127.1112391	135.2602407	0.8193	0.4215	0.8278	0.9605	0.1566	BZJP	0	94
191	33	5.787878788	843.1442233	35.5	0.005632239	135.4516056	114.3846676	115.0802804	50.96144279	52.70228403	116.5551787	120.8648801	126.3310719	135.4516056	0.5666	0.341	0.8517	0.9611	0.229	BZJP	0	94
141	39	3.615384615	327.0365776	3551.5	0.645844699	137.6731579	123.5606579	126.1811842	46.49907895	61.37263158	127.4963158	130.2259211	126.5918421	137.6731579	0.7116	0.3679	0.849	0.9602	0.227	BZJP	0	94
320	78	4.102564103	1717.567666	111	0.004447115	135.2714228	121.9694734	121.700555	59.47214702	58.72191011	124.0432517	127.6789969	126.0282253	135.2714228	0.4408	0.2435	0.8972	0.9808	0.2995	BZJP	0	94
122	28	4.357142857	545.0782092	21	0.006147541	137.1012146	118.8164642	122.0456912	45.6921149	63.94736842	123.3046077	125.482167	127.1904762	137.1012146	0.8548	0.41	0.8379	0.9565	0.2256	BZJP	0	94
45	250	0.18	1165.109733	37.5	0.003333333	134.0147315	125.3007257	126.1470247	59.24869376	47.09433962	128.26582	131.8800435	126.8918723	134.0147315	0.5766	0.3118	0.87	0.9694	0.2339	BZJP	0	94
133	28	4.75	309.7817446	2511.5	0.674409237	136.4264601	117.0414886	118.4706197	51.06980057	60.95210114	119.9435541	123.2765313	126.4362536	136.4264601	0.7862	0.4075	0.8333	0.9606	0.1942	BZJP	0	94
278	43	6.465116279	953.5706291	38.5	0.003220679	134.7758488	119.1853138	119.4825103	53.97119342	53.32079475	121.0832047	125.1975309	126.3455504	134.7758488	0.7589	0.3988	0.8352	0.9642	0.1871	BZJP	0	94
295	48	6.145833333	1409.678274	52.5	0.003707627	139.0915422	112.6046838	114.0758171	45.72498034	78.14248006	115.442379	118.29608	125.8046726	139.0915422	0.5883	0.3364	0.8563	0.9729	0.1997	BZJP	0	94
40	223	0.179372197	519.8477604	28	0.003139013	136.7205128	104.9712032	105.852334	46.0338593	69.26896778	106.947929	110.3932939	126.0351085	136.7205128	0.5885	0.3197	0.8658	0.9702	0.2027	BZJP	0	94
154	31	4.967741935	344.6101714	3582.5	0.750418936	138.4860627	108.8527875	111.8655633	45.33638211	78.17378049	113.3321719	114.8792102	126.7974739	138.4860627	0.7632	0.4004	0.8352	0.9645	0.1784	BZJP	0	94
205	63	3.253968254	953.3696184	45.5	0.003523035	132.9054938	113.3940741	114.585679	58.4837037	49.49030864	116.3712963	119.5341358	127.3935802	132.9054938	0.58	0.3117	0.87	0.9697	0.3004	BZJP	0	94
60	244	0.245901639	1181.192993	72.5	0.004952186	137.796658	104.803928	107.433648	43.98084852	79.22748481	108.5951606	110.2125651	126.7355686	137.796658	0.5751	0.3282	0.8598	0.9759	0.1933	BZJP	0	94
33	169	0.195266272	385.96551	3390	0.607853685	136.2395349	118.4817829	117.3572351	53.84560724	62.1621447	119.429845	123.8076227	125.2254522	136.2395349	0.8156	0.4079	0.8356	0.9642	0.2372	BZJP	0	94
248	63	3.936507937	1245.092489	44	0.00281618	133.769592	98.81915893	98.30183659	58.20656371	56.23870395	100.2747052	103.6649275	126.1647188	133.769592	0.5604	0.3105	0.867	0.9731	0.1973	BZJP	0	94
128	37	3.459459459	613.7472547	18.5	0.00390625	138.5692935	122.2211655	124.5182669	51.49728261	66.19927536	126.0205314	129.0137379	126.3241244	138.5692935	0.6704	0.3814	0.8372	0.9595	0.1919	BZJP	0	94
134	35	3.828571429	307.4385986	3537.5	0.754264392	140.4163418	111.5568216	114.6178411	43.29415292	81.2185907	115.7772114	118.0751124	126.2745127	140.4163418	0.7882	0.4556	0.8038	0.9535	0.1008	BZJP	0	94
149	35	4.257142857	346.308656	3083	0.591179291	135.6780988	116.6487983	118.7307588	45.01431272	53.10234945	119.7639752	123.5186335	126.863354	135.6780988	0.6462	0.4003	0.8241	0.9555	0.2009	BZJP	0	94
68	126	0.53968254	732.950353	103	0.012021475	135.5228725	126.7786088	129.1412649	46.89740052	52.4044801	130.3608771	133.614544	127.1518298	135.5228725	0.3892	0.2487	0.8894	0.9786	0.2661	BZJP	0	94
79	8	9.875	178.1248904	373.5	0.590981013	133.2576511	114.2133273	114.8675562	55.66116388	50.47851651	116.9348711	119.9618574	127.0064074	133.2576511	0.7965	0.4066	0.834	0.9652	0.1393	BZJP	0	94
186	30	6.2	421.5807339	4065.5	0.728584229	134.616937	98.41760555	100.691841	47.28166398	62.45412901	101.996781	104.0144856	127.4202055	134.616937	0.7921	0.4119	0.831	0.9596	0.1838	BZJP	0	94
134	28	4.785714286	302.4680364	2867.5	0.764259062	138.244916	112.9128205	115.9038019	41.7908046	70.39381079	116.9823165	119.2435013	126.7145889	138.244916	1.0321	0.4971	0.8009	0.9472	0.1477	BZJP	0	94
40	114	0.350877193	289.480229	2965	0.650219298	136.2480548	112.7528789	115.309835	49.62962963	67.09119203	117.0429505	118.9064737	127.18892	136.2480548	0.6124	0.3365	0.8585	0.9726	0.2222	BZJP	0	94
244	44	5.545454545	883.2274833	53.5	0.004983234	139.8238068	106.51679	109.7293276	41.56972112	83.03040898	110.7272136	112.4699569	126.4605252	139.8238068	0.6021	0.3405	0.8553	0.9706	0.165	BZJP	0	94
36	236	0.152542373	856.2152913	40	0.004708098	136.0736193	121.5208333	121.7090054	50.79551564	56.37683284	123.1027004	127.4409824	125.8281403	136.0736193	0.6295	0.3521	0.851	0.9696	0.2555	BZJP	0	94
241	46	5.239130435	545.7056242	6417	0.578838174	137.6176697	116.321451	119.3115957	47.93192144	67.73271825	120.5761515	123.0612288	126.975816	137.6176697	0.5992	0.3475	0.8506	0.9679	0.1495	BZJP	0	94
145	27	5.37037037	417.806129	29.5	0.007535121	138.2981635	94.80561331	98.04400554	40.19022869	92.92047817	99.03915454	99.51108801	126.9911642	138.2981635	0.6994	0.39	0.8352	0.9743	0.1703	BZJP	0	94
207	37	5.594594595	939.1198375	15.5	0.002023763	136.2449117	104.7979071	104.6356567	51.44441244	63.62355991	106.3870968	110.2314708	125.6942204	136.2449117	0.7046	0.3859	0.838	0.9613	0.1444	BZJP	0	94
244	48	5.083333333	566.4924213	6602.5	0.563738046	135.7513021	113.9652344	115.8341146	46.87766927	63.61660156	117.1570964	119.8382161	126.9414063	135.7513021	0.5997	0.3137	0.8707	0.9748	0.2088	BZJP	0	94
180	58	3.103448276	825.7716393	48.5	0.004645594	136.9880112	111.1767205	114.3022232	43.79429395	65.65384324	115.2598831	117.8523408	127.1749753	136.9880112	0.5067	0.2908	0.8754	0.9684	0.2531	BZJP	0	94
261	67	3.895522388	1432.666082	36	0.002058672	137.359397	113.9582981	114.1708932	51.60758899	68.14929088	115.8913779	119.5445196	125.6132713	137.359397	0.793	0.4283	0.8201	0.9629	0.167	BZJP	0	94
200	53	3.773584906	961.085349	35.5	0.003349057	135.9785249	101.9712678	102.8447867	52.65676836	68.04220972	104.353673	107.380628	126.3632257	135.9785249	0.7533	0.3895	0.8407	0.961	0.1976	BZJP	0	94
103	32	3.21875	566.9188272	29.5	0.008950243	136.5066253	120.4165631	120.9459627	45.70890269	55.31884058	122.2173913	126.83706	125.8587992	136.5066253	0.7769	0.4596	0.8016	0.954	0.1126	BZJP	0	94
105	44	2.386363636	268.9949473	2792	0.604329004	137.4788401	122.880094	125.0648903	48.64905956	62.85830721	126.4727273	129.4263323	126.5294671	137.4788401	0.6121	0.3423	0.855	0.9674	0.2272	BZJP	0	94
119	58	2.051724138	682.6589416	53.5	0.007751376	134.3759341	120.0123077	122.8012088	53.26615385	53.58021978	124.6391209	126.6330769	127.7720879	134.3759341	0.5153	0.2738	0.8865	0.9763	0.2701	BZJP	0	94
267	67	3.985074627	1559.075243	59.5	0.003326066	135.8164092	110.8553611	112.9447133	49.82115599	62.35577997	114.1480827	116.6657204	126.9465283	135.8164092	0.6262	0.361	0.8448	0.9732	0.1835	BZJP	0	94
70	41	1.707317073	419.2619731	24.5	0.008536585	140.525974	101.0589827	105.0925325	32.77245671	83.07115801	105.6106602	107.7172619	126.6523268	140.525974	0.6085	0.3985	0.8215	0.9516	0.1278	BZJP	0	94
56	42	1.333333333	250.1492764	44.5	0.018920068	136.5422886	106.4754353	112.4906716	40.98445274	69.96859453	113.4521144	113.5469527	128.8112562	136.5422886	0.3385	0.2445	0.8871	0.981	0.2469	BZJP	0	94
54	198	0.272727273	861.4945084	67	0.006266367	133.7906531	128.1782545	129.8723105	53.81274341	45.01130052	131.4474877	134.9585648	127.3388878	133.7906531	0.5531	0.3097	0.8691	0.9709	0.2871	BZJP	0	94
39	284	0.137323944	654.3574263	43	0.003882268	135.5643934	117.4849983	117.9987398	59.08569628	61.28452329	120.1014977	123.6431099	126.4249915	135.5643934	0.499	0.3259	0.854	0.9724	0.1792	BZJP	0	94
259	64	4.046875	1009.89653	53	0.003197394	136.7938272	117.0202469	117.0297778	52.89930864	65.34079012	118.8371852	122.5845926	125.633037	136.7938272	0.5468	0.2933	0.8771	0.9756	0.2322	BZJP	0	94
212	64	3.3125	873.3107433	57.5	0.004237913	136.4943936	120.7411327	123.5738558	52.36287185	60.92008009	125.3095538	127.5783181	127.1850686	136.4943936	0.446	0.2809	0.8757	0.9761	0.2135	BZJP	0	94
274	42	6.523809524	943.955405	60	0.005213764	134.9390724	104.6360019	105.3684189	58.05562254	64.12973234	107.2664577	110.2926212	126.659312	134.9390724	0.4319	0.2671	0.8826	0.9778	0.2322	BZJP	0	94
87	75	1.16	492.1320301	50	0.007662835	136.8185088	113.9677535	119.1448094	44.08283385	70.48669384	120.2651642	120.641333	128.4267562	136.8185088	0.521	0.2773	0.8843	0.9776	0.2397	BZJP	0	94
110	46	2.391304348	582.073155	45	0.008893281	134.1568713	110.1878655	113.8812865	54.12602339	59.88421053	115.4589181	116.5785088	128.3748538	134.1568713	0.7052	0.3984	0.8304	0.9673	0.1481	BZJP	0	94
263	99	2.656565657	680.34018	11731.5	0.450570342	135.0679008	126.0237686	126.3121983	59.35557025	52.31897521	128.0403306	132.0833058	126.240595	135.0679008	0.4051	0.2337	0.8993	0.9808	0.3334	BZJP	0	94
148	42	3.523809524	351.3208485	2897.5	0.466135779	132.8999644	118.1011036	118.0663344	57.02990388	42.93520826	119.6302361	124.1941379	126.6094696	132.8999644	0.596	0.3191	0.8675	0.9669	0.3348	BZJP	0	94
136	40	3.4	632.5340515	30	0.005514706	133.7865813	99.14752568	99.01587302	52.26103775	64.9759904	100.7919168	103.336668	126.4356409	133.7865813	0.9271	0.3965	0.8496	0.9625	0.2253	BZJP	0	94
174	54	3.222222222	899.3107426	65.5	0.006971052	135.4012407	116.3727874	119.0995864	53.31927213	58.20173697	120.5717122	123.0096774	127.4045492	135.4012407	0.6035	0.3513	0.8488	0.9703	0.178	BZJP	0	94
225	69	3.260869565	1222.589962	75.5	0.004863124	137.617284	118.6502749	120.3549642	50.37529827	66.98615002	121.8198465	124.921828	126.3075527	137.617284	0.511	0.3085	0.8657	0.9742	0.2129	BZJP	0	94
127	22	5.772727273	282.3259009	1887.5	0.67555476	133.8998682	111.1541502	113.3972332	53.56916996	56.19082126	114.9839701	117.2369346	127.6258235	133.8998682	1.1427	0.5222	0.7975	0.9447	0.1701	BZJP	0	94
201	51	3.941176471	798.5584366	23	0.002243684	136.1217251	103.5456565	105.8107094	56.92255247	70.49616976	107.4760993	109.6621725	127.1666922	136.1217251	0.5576	0.3188	0.8641	0.9702	0.2253	BZJP	0	94
227	36	6.305555556	508.1076452	5237	0.640846794	137.3932948	114.2553396	117.298757	46.26251751	69.16097689	118.488708	120.7310049	127.0820203	137.3932948	0.642	0.3521	0.8525	0.9687	0.2045	BZJP	0	94
252	70	3.6	1293.335128	78.5	0.004450113	136.803977	110.5602205	112.3445481	50.60526812	73.04504759	113.9240411	116.1755725	126.6549336	136.803977	0.5563	0.3183	0.864	0.977	0.1982	BZJP	0	94
234	55	4.254545455	1092.156416	30	0.002331002	139.0377242	97.97755102	100.7954236	43.6139765	89.19294991	102.025974	103.2897959	126.5601732	139.0377242	0.5854	0.3746	0.8334	0.9708	0.1251	BZJP	0	94
287	51	5.62745098	1261.89653	32	0.00218624	135.4469738	114.7691768	117.7772144	49.16646887	59.2721437	119.0039379	121.0609559	127.5195275	135.4469738	0.8062	0.3855	0.8468	0.9644	0.2248	BZJP	0	94
259	58	4.465517241	1205.511753	42.5	0.002829184	135.5632313	104.0942029	104.1968331	49.10874933	63.09334407	105.5009662	108.8031669	125.9377885	135.5632313	0.6929	0.3635	0.8493	0.9731	0.1721	BZJP	0	94
135	33	4.090909091	310.7106768	2917	0.654769921	136.9263699	115.9726027	116.883873	50.69863014	65.498132	118.4111146	121.9565691	126.0909091	136.9263699	0.7072	0.3858	0.8385	0.9658	0.1958	BZJP	0	94
123	40	3.075	300.9949477	3284	0.667479675	136.0119416	100.7804806	101.7222468	40.80967124	66.13003096	102.5801268	106.1341589	126.2392747	136.0119416	0.5997	0.3245	0.8647	0.9697	0.2233	BZJP	0	94
91	36	2.527777778	357.6639938	22.5	0.006868132	135.5571485	116.4976105	117.5626245	54.71037435	57.04948228	119.1598965	122.7216249	126.5441059	135.5571485	0.5923	0.3462	0.8506	0.9707	0.1465	BZJP	0	94
142	59	2.406779661	781.2691138	62	0.007400334	133.6602113	110.9225352	112.550593	58.11054485	52.87842847	114.3530393	117.18245	127.3646219	133.6602113	0.4492	0.2534	0.8921	0.9756	0.2842	BZJP	0	94
201	37	5.432432432	443.92388	5380.5	0.723477209	139.5859866	108.5449096	107.7705385	48.83755896	76.66440645	109.5503145	114.0340998	124.5006879	139.5859866	0.6664	0.3964	0.8284	0.9568	0.1623	BZJP	0	94
199	36	5.527777778	902.4163013	31	0.004327192	136.8975684	116.2595745	118.8974671	49.60597771	64.89219858	120.3010132	122.848227	126.9650456	136.8975684	0.6301	0.3912	0.8279	0.968	0.1579	BZJP	0	94
241	52	4.634615385	1015.712764	39.5	0.003151931	137.0601607	115.3340987	117.0229047	53.41377727	68.13312285	118.7511481	121.4134902	126.519403	137.0601607	0.5392	0.3351	0.8525	0.9746	0.1773	BZJP	0	94
169	32	5.28125	374.7523071	3859.5	0.713664941	137.2496124	105.7180879	107.0186047	50.82932817	78.39560724	108.5662791	110.9749354	126.2940568	137.2496124	0.7963	0.4016	0.8374	0.9671	0.1652	BZJP	0	94
236	85	2.776470588	636.0975392	9749	0.485992024	134.0277918	104.6019737	104.7354082	61.78470816	58.76847166	106.8025894	110.3588057	126.5904184	134.0277918	0.3548	0.2483	0.8863	0.9802	0.1624	BZJP	0	94
104	16	6.5	236.5096663	18	0.010817308	134.7322437	104.9354318	107.3410008	49.0306699	60.64124294	108.6089588	110.9580307	127.4796207	134.7322437	0.7296	0.3559	0.8577	0.964	0.2625	BZJP	0	94
25	202	0.123762376	446.6345563	25.5	0.005049505	134.8427419	116.1182575	118.8607218	44.17960074	53.20604178	119.8168297	122.7810021	127.48711	134.8427419	0.5895	0.3424	0.8523	0.9696	0.1395	BZJP	0	94
256	76	3.368421053	1503.626538	94	0.004831414	136.4493129	102.1322271	104.4146573	43.8140178	69.99693199	105.3987123	107.8962925	126.8832426	136.4493129	0.4912	0.291	0.8741	0.9737	0.2093	BZJP	0	94
214	63	3.396825397	985.9137753	34.5	0.002558968	138.6085886	104.2896697	106.7009009	46.97711712	79.00828829	107.886006	110.1766967	126.3794595	138.6085886	0.5563	0.3592	0.8397	0.9686	0.1394	BZJP	0	94
214	43	4.976744186	479.9655099	6651	0.722777657	137.1758848	104.0042798	104.7465844	49.52987654	68.32296296	106.2526749	109.4348971	125.856214	137.1758848	0.7197	0.3787	0.8425	0.9652	0.1633	BZJP	0	94
247	61	4.049180328	1176.045807	100.5	0.006670206	133.8432689	117.5631073	119.2396004	59.69259745	48.8144994	120.9397314	124.1785675	127.3099683	133.8432689	0.5177	0.3063	0.8673	0.9691	0.2579	BZJP	0	94
125	20	6.25	560.1492751	16.5	0.0066	133.4237037	120.3748148	122.0251852	48.60074074	41.31654321	123.2301235	126.9562963	127.2261728	133.4237037	1.1178	0.5165	0.7994	0.9432	0.2048	BZJP	0	94
218	55	3.963636364	513.8477597	9074	0.756797331	138.2118286	99.08126598	101.8756394	42.73606138	85.26176471	102.8806905	103.993798	126.6633632	138.2118286	0.618	0.3408	0.8563	0.9752	0.1453	BZJP	0	94
126	11	11.45454545	283.6467479	57	0.041125541	131.1643021	124.6226369	124.1034325	72.06463651	34.50667136	126.7037141	131.3513114	127.1012146	131.1643021	0.2871	0.1638	0.9299	0.9813	0.4679	BZJP	0	94
147	34	4.323529412	486.2914108	26.5	0.005302121	133.8852321	123.2130802	123.2670886	58.42447257	48.995218	124.9279887	129.1154712	126.4188467	133.8852321	0.5781	0.3011	0.8757	0.9749	0.294	BZJP	0	94
178	38	4.684210526	403.5218589	4488.5	0.663586635	134.7836087	107.2628226	108.324479	47.0276428	60.39812115	109.5830904	112.4394774	126.633193	134.7836087	0.8799	0.4464	0.8177	0.9661	0.1829	BZJP	0	94
226	27	8.37037037	624.7178168	26.5	0.004342838	137.650489	118.5538452	120.1008693	46.80997223	68.24435591	121.2757455	124.4878064	126.2261258	137.650489	0.7111	0.3527	0.8575	0.9674	0.2316	BZJP	0	94
35	114	0.307017544	383.9898937	48	0.012030075	133.5564045	122.9758065	124.6212035	52.50853613	47.84337861	126.0245237	129.1549708	127.3665346	133.5564045	0.4971	0.2685	0.8876	0.9782	0.2979	BZJP	0	94
175	34	5.147058824	783.9726503	32.5	0.005462185	130.9752688	123.481362	123.2603345	63.13130227	30.61445639	125.3522103	129.8643967	127.1541219	130.9752688	0.8239	0.4124	0.8334	0.9526	0.2682	BZJP	0	94
161	33	4.878787879	359.3380932	3759	0.707509881	133.2449789	99.34738372	98.29809725	44.20573467	48.61905391	99.64336681	103.6956924	125.8761892	133.2449789	0.9404	0.4493	0.8206	0.9585	0.2093	BZJP	0	94
126	36	3.5	291.8233747	3055	0.673500882	134.3899674	109.3617021	111.2495729	41.2531449	58.95511725	112.1782886	114.5038049	127.1845007	134.3899674	0.9086	0.4119	0.8408	0.9669	0.2357	BZJP	0	94
148	37	4	679.6883789	35.5	0.006482834	137.4172354	112.6923592	115.8612338	43.08898702	66.72514385	116.8296534	119.0583434	126.9851465	137.4172354	0.7315	0.4042	0.8294	0.9639	0.1838	BZJP	0	94
175	61	2.868852459	698.2569209	55.5	0.005199063	137.0635334	120.8229486	124.0949173	47.49226883	61.46256889	125.1727648	127.7558941	127.2537508	137.0635334	0.5161	0.3063	0.8667	0.9722	0.2065	BZJP	0	94
265	67	3.955223881	997.7960247	57.5	0.003238524	138.6939222	108.6751675	111.7156552	44.12323157	81.48561988	112.7363645	114.4086467	126.7456255	138.6939222	0.5815	0.3183	0.866	0.975	0.2164	BZJP	0	94
200	55	3.636363636	821.8548996	45.5	0.004136364	137.3802715	107.9902	109.0828982	46.40814523	66.91493293	110.1155916	113.9730902	125.9392722	137.3802715	0.6293	0.3546	0.8494	0.962	0.2105	BZJP	0	94
25	82	0.304878049	227.4802291	26	0.012682927	139.4411337	112.4077035	119.0962936	39.17114826	78.84665698	119.9117006	119.653343	128.3637355	139.4411337	0.5833	0.3462	0.8504	0.9717	0.2029	BZJP	0	94
37	227	0.162995595	1019.428494	34.5	0.004107632	138.1744984	111.5728863	114.2008232	41.99785629	69.98542274	115.1446579	117.8353627	126.5661979	138.1744984	0.7838	0.4266	0.8203	0.9607	0.1466	BZJP	0	94
117	56	2.089285714	305.9655097	4856	0.741147741	134.0043144	92.16791045	90.08138993	53.18190299	62.35272854	92.58138993	95.31541511	125.1731576	134.0043144	0.7591	0.372	0.8487	0.971	0.1797	BZJP	0	94
210	33	6.363636364	923.2863587	37.5	0.005411255	133.3013923	113.6703522	113.6942056	61.18253481	45.83026208	115.6624693	119.8128583	126.6327805	133.3013923	0.7526	0.3811	0.845	0.9565	0.2738	BZJP	0	94
143	46	3.108695652	351.2792189	4340	0.659775008	133.6255017	97.85792914	98.5336544	42.57688338	58.24320605	99.39146887	102.1994037	126.7131063	133.6255017	0.7107	0.3766	0.8434	0.9715	0.1819	BZJP	0	94
232	51	4.549019608	1072.340182	31.5	0.002662272	134.2291709	123.9226203	125.177292	50.38460501	47.59805707	126.4174594	130.2388855	126.9144573	134.2291709	0.6204	0.338	0.8578	0.9698	0.2628	BZJP	0	94
57	229	0.248908297	778.6416961	63	0.004826477	137.0419904	115.4034276	117.6361382	42.93436932	64.99421392	118.6401609	121.4950129	126.6418692	137.0419904	0.57	0.323	0.8619	0.9734	0.2235	BZJP	0	94
180	75	2.4	788.9259671	63	0.004666667	135.0192378	127.2130768	129.6196274	51.52465603	52.39620114	131.0031048	133.7859491	127.3372093	135.0192378	0.512	0.27	0.8882	0.975	0.3236	BZJP	0	94
232	51	4.549019608	1110.465072	69	0.005831643	136.5113104	124.9679427	128.1709276	47.23377058	58.27539821	129.336635	131.8148173	127.301633	136.5113104	0.5631	0.3148	0.8669	0.9703	0.2739	BZJP	0	94
151	31	4.870967742	679.3036029	20	0.004272591	135.7323633	106.771458	108.4221046	47.99074074	62.39315109	109.7558789	112.5858319	126.7157554	135.7323633	0.7648	0.4336	0.8153	0.9591	0.1678	BZJP	0	94
178	39	4.564102564	418.4507912	4674	0.673292999	134.9966138	106.8931217	106.8562963	50.13333333	60.11068783	108.3689947	111.7812698	126.0444444	134.9966138	0.9415	0.4448	0.8234	0.9634	0.1883	BZJP	0	94
190	46	4.130434783	438.6934319	5155.5	0.589874142	134.4808414	108.8960461	111.7634634	57.26376887	57.06537488	113.3717378	115.4073492	127.7788252	134.4808414	0.7015	0.3392	0.8642	0.9604	0.2663	BZJP	0	94
194	42	4.619047619	444.0487703	4998	0.613402062	137.6646111	116.9406351	117.8440865	44.5290382	63.9683387	118.8878969	123.0271514	125.8	137.6646111	0.7095	0.3917	0.8349	0.9633	0.1729	BZJP	0	94
135	29	4.655172414	305.5807339	2461.5	0.628735632	134.2203767	112.7011986	113.2821918	46.77636986	53.56506849	114.4928082	118.372774	126.5373288	134.2203767	0.9981	0.4916	0.8014	0.9549	0.1228	BZJP	0	94
29	123	0.235772358	400.7005717	75	0.021026072	134.2234205	112.715544	113.4983344	57.07831291	53.36011518	115.428886	118.6725764	126.8227091	134.2234205	0.5946	0.3514	0.8471	0.9693	0.1461	BZJP	0	94
197	68	2.897058824	990.9259675	49	0.003657808	136.406878	110.3973086	112.697189	47.36716507	70.27529904	113.8678828	115.9909689	126.9565789	136.406878	0.6072	0.3227	0.866	0.9759	0.2178	BZJP	0	94
51	343	0.148688047	1522.724957	23	0.001314812	136.7713717	106.942484	107.8984903	46.07085301	67.35935908	109.0688617	112.1447161	126.0386681	136.7713717	0.6897	0.3887	0.8346	0.9707	0.1652	BZJP	0	94
261	49	5.326530612	654.1736604	7270.5	0.568496364	136.2152522	117.90369	119.4801968	51.23917589	58.37865929	120.9383149	124.1664822	126.5552276	136.2152522	0.6993	0.3865	0.8367	0.9654	0.1931	BZJP	0	94
204	44	4.636363636	998.8670925	53	0.005904635	134.2477273	121.8284512	123.9542088	48.19301347	50.03888889	125.2229798	128.1849327	127.3926768	134.2477273	0.7155	0.3541	0.8573	0.9674	0.2753	BZJP	0	94
218	60	3.633333333	1131.134119	79.5	0.006077982	135.1609049	111.6203299	113.1637555	47.85680495	59.57211305	114.285359	117.2173702	126.8397016	135.1609049	0.6051	0.3188	0.8675	0.9754	0.2227	BZJP	0	94
208	47	4.425531915	1026.766587	60.5	0.006188625	134.1345146	107.4806626	106.0190293	59.41294299	55.0164869	108.3855932	112.574114	125.638829	134.1345146	0.6264	0.327	0.8656	0.9689	0.2637	BZJP	0	94
121	26	4.653846154	507.8650048	17.5	0.005562619	137.7155727	120.2513943	125.4736165	38.53346203	66.88138138	126.4090519	127.4435864	128.0911626	137.7155727	0.9158	0.4255	0.8341	0.952	0.2273	BZJP	0	94
178	25	7.12	424.6761863	38	0.008539326	134.9448236	124.3904569	124.464546	52.02481203	51.3887218	126.0570272	130.2726431	126.1224986	134.9448236	0.5661	0.2887	0.8814	0.9738	0.2988	BZJP	0	94
145	38	3.815789474	332.4507909	3233	0.586751361	135.9389072	120.8942725	121.1487821	51.00500329	54.98617512	122.4422646	126.8211982	125.922449	135.9389072	0.7524	0.3562	0.8594	0.9647	0.2691	BZJP	0	94
134	40	3.35	669.9137744	48.5	0.009048507	132.1905954	128.8884352	129.295706	56.49907798	34.03859326	130.8286354	135.72853	127.0202845	132.1905954	0.6755	0.3795	0.8385	0.9582	0.1697	BZJP	0	94
43	134	0.320895522	576.8010771	78.5	0.013623742	136.5131846	105.1245436	108.3377958	42.24151454	69.97119675	109.385666	110.7445571	127.3353617	136.5131846	0.7396	0.3603	0.8563	0.97	0.2267	BZJP	0	94
183	30	6.1	409.9655099	3550	0.646630237	133.2801106	110.670606	110.3530299	53.112522	47.4851647	111.9883078	115.5330651	126.3153131	133.2801106	0.9227	0.451	0.8192	0.9657	0.1937	BZJP	0	94
28	132	0.212121212	484.7766917	24.5	0.006628788	138.7971814	92.47017974	97.41053922	33.36499183	86.98508987	98.01736111	97.92912582	127.5966095	138.7971814	0.9078	0.4637	0.8115	0.9591	0.1652	BZJP	0	94
169	39	4.333333333	388.308656	4131	0.626763769	135.0854031	114.5421569	116.9515251	48.48137255	56.67233115	118.1985839	120.8083878	127.2934641	135.0854031	0.7209	0.3691	0.849	0.9672	0.2071	BZJP	0	94
227	31	7.322580645	992.9432122	32.5	0.004618445	136.9534836	109.1909025	110.2716888	48.57610374	64.32767315	111.8324586	115.1926521	126.1517958	136.9534836	0.8608	0.4624	0.8059	0.9532	0.1174	BZJP	0	94
256	33	7.757575758	558.2081506	5508.5	0.652047822	138.4819369	122.6263569	125.6266961	45.12304953	65.88780529	126.7772218	129.3783921	126.67673	138.4819369	0.8751	0.4451	0.8184	0.9502	0.2037	BZJP	0	94
184	69	2.666666667	1343.283392	134	0.010554505	137.4667308	119.2296795	120.6813462	45.91217949	63.92903846	121.8790385	125.2605128	126.0778846	137.4667308	0.988	0.461	0.818	0.9519	0.2132	BZJP	0	94
229	37	6.189189189	593.7056243	19	0.002242417	138.6593992	98.7875969	101.0092054	48.2245155	81.07306202	102.3374031	104.4406977	126.3206395	138.6593992	0.6553	0.3551	0.8511	0.9616	0.1808	BZJP	0	94
58	117	0.495726496	694.3990557	58.5	0.00862069	135.501368	121.1908345	123.9721842	44.62984496	55.74407205	125.1113771	127.7025764	127.3098495	135.501368	0.6252	0.3304	0.8632	0.97	0.2663	BZJP	0	94
194	37	5.243243243	427.9238799	5098.5	0.710295347	138.0502629	108.2731594	110.3110841	41.28913835	74.08343447	111.1991303	113.9140372	126.3321197	138.0502629	0.7963	0.4022	0.8366	0.9643	0.1689	BZJP	0	94
249	26	9.576923077	601.0193329	19	0.002934816	136.4234843	106.9607843	108.3129367	52.28442641	66.97746225	110.1407483	112.8951995	126.5406806	136.4234843	0.6155	0.3612	0.8442	0.9665	0.1873	BZJP	0	94
247	48	5.145833333	1166.381811	43	0.003626856	135.6849683	105.5746352	106.106603	59.01191022	64.69491525	107.9100844	111.3001767	126.3118251	135.6849683	0.5469	0.2972	0.8754	0.9703	0.259	BZJP	0	94
140	52	2.692307692	689.3868638	51	0.007005495	137.2793651	116.5150265	120.1635979	51.10804233	66.27851852	121.733545	123.3533333	127.4440212	137.2793651	0.6619	0.3654	0.8453	0.9659	0.1809	BZJP	0	94
126	29	4.344827586	553.1787128	17.5	0.004789272	134.0286765	116.7490809	118.2169118	46.69724265	50.89908088	119.4838235	122.6972426	127.0623162	134.0286765	0.983	0.4634	0.8171	0.9581	0.2113	BZJP	0	94
92	26	3.538461538	213.6396092	1732.5	0.724289298	136.4298084	116.1684597	116.5917082	50.66780373	66.12647599	118.4935712	121.6701653	125.9252165	136.4298084	1.4148	0.5955	0.7744	0.9391	0.1881	BZJP	0	94
126	46	2.739130435	428.6761873	34	0.005866115	137.8566176	107.7069328	112.0691176	40.84653361	78.29212185	112.9505252	114.0372899	127.6670168	137.8566176	0.5367	0.3517	0.8424	0.976	0.1261	BZJP	0	94
200	42	4.761904762	901.3452333	28.5	0.003392857	136.6868461	108.1675758	109.6644907	43.65849951	65.88983278	110.7448806	113.6367701	126.3491013	136.6868461	0.7955	0.4214	0.8245	0.9649	0.1563	BZJP	0	94
49	218	0.224770642	989.0264729	43.5	0.004072271	137.0348708	121.4385941	123.9129388	45.10544596	59.15096786	124.9528573	128.113087	126.715106	137.0348708	0.5935	0.3365	0.8568	0.967	0.2147	BZJP	0	94
273	65	4.2	648.3746709	8050.5	0.453677092	134.9324036	129.1650297	127.8296423	56.10707005	48.69959229	129.8083766	134.8596646	125.3827372	134.9324036	0.5611	0.2821	0.8851	0.973	0.3449	BZJP	0	94
175	38	4.605263158	415.8650051	3902.5	0.586842105	134.5144086	116.1525806	117.8033333	50.91892473	53.3211828	119.4067742	122.4576344	127.1116129	134.5144086	0.7243	0.3982	0.8317	0.9656	0.1584	BZJP	0	94
53	223	0.237668161	1238.808217	65	0.005499619	136.5920807	115.928953	117.4866453	47.30755876	64.91746795	118.663929	121.8040198	126.4828392	136.5920807	0.6624	0.3456	0.8576	0.9706	0.2214	BZJP	0	94
112	46	2.434782609	275.379723	3044.5	0.590935559	136.2376266	114.7807731	116.2564541	47.43160747	65.37270004	117.4172015	120.5822279	126.5395807	136.2376266	0.7057	0.3695	0.8456	0.9698	0.1881	BZJP	0	94
266	69	3.855072464	1478.964636	156	0.00849951	135.2333689	114.561684	116.7064126	55.90967226	60.9511946	118.6936673	121.1255884	127.3679723	135.2333689	0.4453	0.2594	0.8884	0.9741	0.2936	BZJP	0	94
172	31	5.548387097	401.2375879	3513.5	0.658945986	136.8564887	117.6323914	119.161303	47.7093145	65.30913134	120.5676347	123.5542909	126.4293564	136.8564887	1.0667	0.4369	0.8396	0.9523	0.2509	BZJP	0	94
137	34	4.029411765	425.5046144	40	0.008587377	134.8076706	123.8604061	126.6229554	57.29046813	57.18781726	128.5650028	130.4683446	127.8002679	134.8076706	0.6552	0.3094	0.8778	0.9703	0.3135	BZJP	0	94
50	119	0.420168067	591.0609632	37.5	0.006302521	134.5651028	111.9903961	114.8737889	43.75488696	55.97713751	116.018528	118.263471	127.7120517	134.5651028	0.8503	0.4449	0.8151	0.9617	0.1183	BZJP	0	94
121	30	4.033333333	279.5807339	2030.5	0.559366391	135.2726281	125.8155216	126.214104	49.74118502	51.94074882	127.6228644	131.9600145	126.1873864	135.2726281	0.792	0.3757	0.852	0.9609	0.2917	BZJP	0	94
202	61	3.31147541	813.8132701	51	0.004138938	137.2353323	120.9898105	123.0351116	49.68626687	66.84903946	124.4217939	127.2142394	126.6375909	137.2353323	0.4939	0.2609	0.8918	0.9766	0.2832	BZJP	0	94
28	176	0.159090909	760.835567	21.5	0.004362825	135.9085424	109.9651721	109.9692856	50.60016454	61.59454271	111.7038256	115.3393665	125.8875634	135.9085424	1.058	0.5111	0.795	0.9532	0.1465	BZJP	0	94
132	27	4.888888889	302.4680362	2570.5	0.72124018	137.1352595	98.6166728	103.0712183	24.18954729	69.54839897	103.1146485	104.6509017	127.3704453	137.1352595	0.9	0.4596	0.8128	0.9518	0.1503	BZJP	0	94
189	60	3.15	949.7300097	28	0.002469136	139.0470423	107.0398592	113.0330282	24.09049296	76.51514085	113.0478169	113.5691549	127.6832394	139.0470423	0.7282	0.3499	0.8605	0.9609	0.2541	BZJP	0	94
102	42	2.428571429	254.0660151	3014.5	0.703664799	142.5758454	116.9191626	123.2863124	24.21030596	92.03011272	123.3178744	123.4610306	127.1048309	142.5758454	0.6514	0.3111	0.8769	0.9704	0.2732	BZJP	0	94
235	78	3.012820513	1202.648837	81.5	0.004446263	139.593862	110.3003584	115.9547939	23.53019713	79.63476703	115.9744176	116.3130376	127.3517025	139.593862	0.5589	0.3007	0.8745	0.9772	0.2154	BZJP	0	94
125	40	3.125	592.6761872	25	0.005	137.8562572	119.9545848	125.3928777	23.6606113	64.46510957	125.4290657	126.5627163	127.7909458	137.8562572	0.8785	0.405	0.8415	0.9626	0.254	BZJP	0	94
181	58	3.120689655	515.4629841	5998.5	0.571394551	142.1627002	122.3054157	130.1061785	23.43226545	83.79649123	130.1390542	129.6085431	127.8495042	142.1627002	0.6798	0.342	0.861	0.9649	0.2565	BZJP	0	94
41	167	0.245508982	817.3452336	27.5	0.004016358	141.7830596	111.6301858	116.1141962	24.94662921	84.70278738	116.1368842	117.8613872	126.1999784	141.7830596	0.7636	0.3849	0.8423	0.9624	0.1822	BZJP	0	94
201	51	3.941176471	1025.612261	40	0.003902058	140.111762	127.2141662	132.5553104	23.99132684	70.07022215	132.5843731	134.2994522	127.0063147	140.111762	0.5814	0.3037	0.8742	0.9685	0.2818	BZJP	0	94
248	68	3.647058824	1083.837655	42	0.002490512	142.2942007	100.0910209	103.4593868	25.89257893	97.40535739	103.5801558	105.4391599	125.5489499	142.2942007	0.4748	0.3167	0.8568	0.9751	0.1147	BZJP	0	94
225	36	6.25	499.178713	5061.5	0.624876543	142.4410464	120.8662491	123.6199337	26.51630435	83.16405674	123.7648305	126.7593036	125.1082351	142.4410464	0.7077	0.3797	0.8416	0.9644	0.2181	BZJP	0	94
118	40	2.95	287.6223638	3154	0.668220339	140.7662259	109.9375285	112.6339869	26.22100623	86.80665755	112.7112023	115.3343973	125.6777626	140.7662259	0.6991	0.3701	0.846	0.9712	0.1957	BZJP	0	94
174	70	2.485714286	934.1391698	60.5	0.004967159	142.3705717	125.8320585	131.9891975	24.06816962	79.88546699	132.0093264	133.0288513	126.8790929	142.3705717	0.5003	0.3095	0.8637	0.9709	0.2475	BZJP	0	94
180	72	2.5	1087.761534	86.5	0.006674383	139.7688253	102.4681852	109.6502259	22.25056476	85.15399096	109.6581953	109.3450678	128.2024975	139.7688253	0.3918	0.247	0.8905	0.9783	0.2326	BZJP	0	94
167	52	3.211538462	892.1391699	65.5	0.007542607	140.8025289	125.5647924	132.3329746	23.49556094	76.68038741	132.3531522	132.5302663	127.5837145	140.8025289	0.6701	0.3304	0.867	0.9678	0.2751	BZJP	0	94
49	16	3.0625	154.8528119	22	0.028061224	144.1783265	112.3264746	117.1618656	25.41563786	92.97942387	117.1687243	118.7009602	125.68107	144.1783265	0.6923	0.4558	0.7956	0.9609	0.1032	BZJP	0	94
185	47	3.936170213	430.9777026	4294.5	0.493904543	139.7770319	124.9327784	130.8772825	23.73326173	70.8188328	130.9024347	131.9843358	127.4653598	139.7770319	0.6769	0.3438	0.8602	0.9664	0.2926	BZJP	0	94
224	50	4.48	540.4335462	6942.5	0.619866071	140.4381773	112.1696999	117.7788275	24.02076966	82.29542929	117.807516	118.4451236	127.1491386	140.4381773	0.6191	0.3249	0.8654	0.9733	0.2085	BZJP	0	94
43	233	0.184549356	549.3452336	36.5	0.003643078	141.0202822	114.2668845	118.9560639	24.82119514	85.95751634	118.9671646	120.1098143	126.5359996	141.0202822	0.5673	0.3263	0.8601	0.9761	0.2284	BZJP	0	94
266	67	3.970149254	1125.6194	74.5	0.004180227	141.6103214	107.7454942	114.3955314	23.46999257	91.63786696	114.4176886	114.3475009	127.4782609	141.6103214	0.5042	0.3186	0.8586	0.9742	0.1362	BZJP	0	94
109	39	2.794871795	270.4091611	2566.5	0.603740296	141.9763636	126.0492562	130.3289256	25.55438017	80.32876033	130.3618182	132.4887603	126.0300826	141.9763636	0.7819	0.3987	0.8372	0.9601	0.2642	BZJP	0	94
179	29	6.172413793	402.3086559	3316	0.638797919	140.5346859	118.8815445	123.6697644	24.77316754	76.71609948	123.7060209	125.4109948	126.6647906	140.5346859	0.7636	0.3936	0.8388	0.9621	0.2037	BZJP	0	94
143	46	3.108695652	673.6467495	27	0.004104591	144.3245614	115.3449533	123.1650718	23.85315562	98.8611301	123.1885395	122.2851447	127.3746867	144.3245614	0.7732	0.3597	0.8583	0.9613	0.2195	BZJP	0	94
129	60	2.15	553.7888839	39	0.00503876	143.8504956	106.6702139	114.3003652	23.49055816	97.58122066	114.3194575	113.8100156	127.3471049	143.8504956	0.4654	0.3088	0.8609	0.9696	0.1522	BZJP	0	94
129	16	8.0625	326.7523071	19.5	0.009447674	139.4369444	110.9041667	116.3163889	23.45138889	75.60361111	116.3236111	117.5663889	127.2483333	139.4369444	0.8707	0.4361	0.8231	0.9506	0.2206	BZJP	0	94
249	43	5.790697674	562.8771974	5993	0.559727281	139.1963675	121.8252849	126.9185185	24.14586895	68.79814815	126.9349715	128.3646011	127.0595442	139.1963675	0.6586	0.3716	0.8422	0.9692	0.2414	BZJP	0	94
173	58	2.982758621	821.2691134	68	0.006776958	141.1038122	112.1208255	117.2567738	24.46258664	86.803954	117.2863894	118.2403119	126.8008034	141.1038122	0.6606	0.3323	0.8642	0.9716	0.2174	BZJP	0	94
196	41	4.780487805	850.215292	36	0.004479841	144.1169197	118.3191917	124.1135016	25.03156731	92.51613552	124.1560269	125.1192319	126.3469388	144.1169197	0.6553	0.3708	0.8425	0.9646	0.2109	BZJP	0	94
43	59	0.728813559	263.0365782	25.5	0.010051242	140.924183	119.1908497	126.2426144	23.17803922	80.6303268	126.2815686	126.2481046	127.7822222	140.924183	0.4795	0.2779	0.8805	0.9776	0.2411	BZJP	0	94
187	36	5.194444444	421.4802287	4269	0.634135472	140.8819041	122.8318289	125.0419084	26.89651838	72.59047926	125.1715023	128.7047066	125.1500107	140.8819041	0.7644	0.4354	0.8144	0.9614	0.2201	BZJP	0	94
129	39	3.307692308	306.551296	2989.5	0.594215862	139.5524823	118.3443972	120.8592908	26.59049645	78.88950355	120.9582979	123.4087943	125.6765957	139.5524823	0.7474	0.3523	0.8611	0.9718	0.2752	BZJP	0	94
269	49	5.489795918	600.1492757	8468.5	0.642477809	141.2503571	109.124881	114.4938095	24.49285714	89.92327381	114.536131	115.086369	126.8651786	141.2503571	0.7194	0.4065	0.8265	0.969	0.1619	BZJP	0	94
303	72	4.208333333	691.7888852	10664	0.488815548	137.710582	116.1203326	120.1395314	24.2334845	67.18412698	120.1745276	122.1517007	126.9933485	137.710582	0.5007	0.2781	0.8824	0.978	0.1583	BZJP	0	94
159	30	5.3	614.977703	24.5	0.005136268	143.8946484	108.344074	114.4201457	24.78551415	100.6155786	114.4642757	114.7199496	126.6546652	143.8946484	0.8411	0.4125	0.8353	0.9588	0.1869	BZJP	0	94
154	54	2.851851852	704.1736604	32.5	0.003908129	143.2940793	111.7827506	120.3443357	22.94237762	89.65566434	120.3695105	119.3457343	127.9263403	143.2940793	0.6674	0.3847	0.8337	0.9602	0.1176	BZJP	0	94
131	58	2.25862069	587.0437174	56	0.007370361	141.9074151	114.3112055	122.1047017	23.22089892	87.71613505	122.1520298	121.4203604	127.9193248	141.9074151	0.7095	0.3761	0.8441	0.9652	0.1945	BZJP	0	94
204	69	2.956521739	818.4406863	61	0.004333618	144.6101966	110.5131459	121.9591335	22.11088249	100.2850937	121.9963992	118.5966507	129.1662094	144.6101966	0.5499	0.317	0.8641	0.9694	0.1685	BZJP	0	94
39	165	0.236363636	371.3797234	3827.5	0.594794095	139.7145722	120.3885918	126.4720365	23.48741087	76.60338681	126.5230615	127.1039439	127.6222148	139.7145722	0.7516	0.3164	0.8825	0.967	0.3291	BZJP	0	94
325	58	5.603448276	1735.352375	33	0.001750663	139.2590986	113.8979592	118.0204507	24.56215986	75.32963435	118.0460034	120.0942177	126.6908163	139.2590986	0.5674	0.3396	0.8521	0.9728	0.1389	BZJP	0	94
214	43	4.976744186	1041.89653	40	0.004346881	139.0571193	112.5019753	118.3381893	23.34823045	73.80427984	118.3601646	119.1672428	127.7012346	139.0571193	0.708	0.3912	0.8351	0.9652	0.1316	BZJP	0	94
113	28	4.035714286	508.2497805	17	0.005372946	140.851	108.0218	112.9608	24.4416	86.6034	112.9926	114.1724	126.6916	140.851	0.9409	0.4568	0.8173	0.9498	0.1862	BZJP	0	94
218	42	5.19047619	479.9655099	6221	0.679445173	141.7651072	112.0598603	119.1811241	23.20012995	87.97287199	119.2081709	118.9316114	127.6607375	141.7651072	0.7239	0.3785	0.8434	0.9652	0.1842	BZJP	0	94
172	26	6.615384615	377.92388	3037.5	0.679226297	139.2670619	112.2753036	116.9466455	24.22961249	82.04511278	116.9797571	118.1253615	127.0683921	139.2670619	1.0713	0.4948	0.8069	0.9582	0.1982	BZJP	0	94
249	64	3.890625	1166.984843	31	0.001945281	139.846359	123.2146154	126.4826667	25.79307692	71.84938462	126.5402564	129.2534872	125.9628205	139.846359	0.5001	0.289	0.876	0.9766	0.2636	BZJP	0	94
225	54	4.166666667	844.707711	83.5	0.006872428	137.7203318	123.1956318	127.7379078	23.65063742	59.73523622	127.7471879	130.146138	127.1172197	137.7203318	0.4871	0.309	0.8626	0.9704	0.2077	BZJP	0	94
146	38	3.842105263	486.6173118	45	0.008111031	141.8080769	119.8819231	128.5748718	22.64410256	85.02012821	128.6129487	127.2989744	128.3994872	141.8080769	0.5617	0.2954	0.8781	0.9726	0.2585	BZJP	0	94
203	50	4.06	492.0903999	5683.5	0.559950739	140.2152648	117.2564642	123.7758567	23.344081	82.13356698	123.8007009	123.7499221	127.6965732	140.2152648	0.6007	0.3241	0.8645	0.9746	0.2362	BZJP	0	94
295	56	5.267857143	1320.523947	41	0.00248184	140.8138718	114.7993367	121.0949663	23.4282509	83.92634865	121.1211589	121.361672	127.4467369	140.8138718	0.5382	0.3095	0.8676	0.9762	0.2349	BZJP	0	94
260	43	6.046511628	582.2497809	6463	0.578085868	140.9633124	115.6146751	121.2136268	24.07714885	81.93242488	121.2434661	122.3268344	127.0872816	140.9633124	0.6245	0.3631	0.844	0.9693	0.1716	BZJP	0	94
136	29	4.689655172	318.9949476	2563	0.64984787	135.422973	104.7822635	107.6966216	24.41317568	57.43429054	107.7305743	109.9782095	126.8881757	135.422973	0.8742	0.4231	0.8312	0.9615	0.221	BZJP	0	94
21	269	0.078066914	650.6345563	22.5	0.003983006	143.656044	111.7666209	119.4957418	23.54546703	97.13956044	119.5270604	118.7221154	127.5035714	143.656044	0.7369	0.3683	0.8518	0.9662	0.1986	BZJP	0	94
100	39	2.564102564	477.8650047	18.5	0.00474359	141.1869369	109.511781	112.3586279	26.57709633	85.02425502	112.4603257	115.049896	125.6254331	141.1869369	0.8799	0.4538	0.8131	0.9607	0.1253	BZJP	0	94
19	168	0.113095238	363.5807341	15.5	0.00485589	141.2859079	105.4208672	111.797561	23.62655827	89.56856369	111.8344173	111.9448509	127.3974255	141.2859079	0.9257	0.4571	0.8164	0.9484	0.1693	BZJP	0	94
26	265	0.098113208	596.7350618	18	0.002612482	142.5501604	111.5392513	119.0161497	23.50780749	92.44320856	119.0368984	118.4964706	127.6684492	142.5501604	0.439	0.3083	0.8589	0.9796	0.1734	BZJP	0	94
150	30	5	511.4629838	28.5	0.006333333	144.0467564	105.4813665	111.7750173	24.34057971	103.7217046	111.7915804	111.7115252	126.6853002	144.0467564	0.6923	0.3853	0.8371	0.967	0.2129	BZJP	0	94
213	46	4.630434783	1122.01428	35	0.003572158	140.5096213	112.7391472	117.7215209	24.50846675	84.91556342	117.7573122	118.7301416	126.8789255	140.5096213	0.8795	0.4385	0.8229	0.9635	0.1895	BZJP	0	94
98	32	3.0625	229.9238799	2141.5	0.682876276	142.237252	113.4819714	122.7994453	22.46767655	91.36035844	122.8410497	121.1474291	128.8389162	142.237252	0.6942	0.4203	0.816	0.965	0.1494	BZJP	0	94
247	53	4.660377358	559.0193338	7959	0.607974945	142.2398438	118.9	126.8412861	23.2828726	84.73461538	126.8740986	126.2013822	127.8492188	142.2398438	0.4663	0.3199	0.8546	0.9756	0.1931	BZJP	0	94
119	39	3.051282051	567.3036036	33	0.007110537	137.9345336	102.291653	108.2528642	22.16301146	76.87430442	108.2733224	108.3667758	127.9484452	137.9345336	0.6528	0.3455	0.8571	0.9676	0.2149	BZJP	0	94
164	46	3.565217391	785.5289991	43	0.005699894	140.3869674	115.4478195	121.0115288	24.07949875	83.74656642	121.041203	121.7144862	127.1997995	140.3869674	0.5835	0.3294	0.86	0.9757	0.2156	BZJP	0	94
128	34	3.764705882	289.681239	3009	0.69140625	141.6537267	112.9281056	116.8113354	25.71055901	85.75667702	116.8464286	119.036646	126.0588509	141.6537267	0.6952	0.3711	0.846	0.9674	0.1871	BZJP	0	94
166	38	4.368421053	794.0142797	33	0.005231452	139.9854065	120.8940828	125.0155056	25.17022004	73.88644396	125.0572341	127.1308859	126.4016646	139.9854065	0.6222	0.3687	0.8405	0.9708	0.2129	BZJP	0	94
206	72	2.861111111	1181.58491	131.5	0.008865965	140.2735052	126.9367188	132.7210337	23.74394775	73.81066321	132.7391623	133.8709605	127.2562774	140.2735052	0.4473	0.2419	0.8988	0.978	0.335	BZJP	0	94
130	34	3.823529412	316.1665201	3171	0.717420814	142.8832551	118.9134585	127.7267606	22.93661972	85.15399061	127.7530516	126.6517997	128.0397496	142.8832551	0.5861	0.3806	0.8299	0.965	0.1821	BZJP	0	94
56	215	0.260465116	539.8477591	7485	0.621677741	141.2095914	109.7185711	117.3147449	22.68239198	87.52804529	117.339797	116.7222801	128.1928683	141.2095914	0.5215	0.3245	0.8571	0.9754	0.1603	BZJP	0	94
142	34	4.176470588	660.1320317	42	0.008699254	140.2638889	102.1571637	109.1225146	22.62149123	85.425	109.1548246	108.8510234	127.9751462	140.2638889	0.6894	0.3617	0.8512	0.9608	0.2097	BZJP	0	94
198	31	6.387096774	492.1909059	35	0.005702183	143.3823002	118.1215833	125.723525	23.57535474	92.37244212	125.7559373	125.4102315	127.5399552	143.3823002	0.476	0.3044	0.8648	0.9749	0.2087	BZJP	0	94
41	148	0.277027027	523.5706277	74.5	0.012277521	145.2554555	88.79309875	92.41639389	26.50668303	120.9067103	92.49577196	93.43166939	125.0668303	145.2554555	0.6618	0.4031	0.8236	0.9655	0.1245	BZJP	0	94
87	217	0.400921659	1031.695519	52	0.002754383	140.8346426	114.0707881	118.3537273	24.83511229	84.81969943	118.3956537	120.078089	126.4361284	140.8346426	0.475	0.2806	0.8788	0.98	0.2494	BZJP	0	94
203	35	5.8	587.4629837	23.5	0.00330753	141.2981692	98.94171202	103.982385	24.31954478	94.78169223	104.0133597	104.7820881	126.6502721	141.2981692	0.7622	0.4241	0.8205	0.9573	0.1556	BZJP	0	94
194	32	6.0625	435.4802288	3618	0.582796392	140.1887559	118.4928878	124.9341838	23.58320163	75.12497178	124.9887108	125.6915782	127.7213818	140.1887559	0.8596	0.4645	0.8054	0.9539	0.1222	BZJP	0	94
212	56	3.785714286	497.4629836	5874.5	0.494819744	139.6816143	121.040091	124.5305535	25.20165986	75.19228967	124.5670303	127.0546817	126.2525935	139.6816143	0.6546	0.3162	0.8734	0.9719	0.2791	BZJP	0	94
58	238	0.243697479	654.2741662	9079	0.657707911	142.4458462	103.4094769	112.4695385	22.13526154	96.52923077	112.4900308	110.5204308	128.5876308	142.4458462	0.6742	0.3689	0.8442	0.9666	0.1421	BZJP	0	94
269	46	5.847826087	614.3330412	5407	0.436964603	137.9828818	126.6108374	131.6279557	23.59827586	63.66779557	131.6504926	133.1970443	127.4004926	137.9828818	0.5435	0.3025	0.8723	0.9756	0.3121	BZJP	0	94
127	38	3.342105263	635.5634888	24	0.004973063	145.5462881	107.8396924	117.4685004	22.99630287	107.2506655	117.4893523	115.3503401	128.0795623	145.5462881	0.6199	0.3862	0.83	0.964	0.1464	BZJP	0	94
25	109	0.229357798	291.5807338	17.5	0.006422018	143.2358333	98.47416667	107.6513889	22.65861111	101.6419444	107.7369444	105.5016667	128.3813889	143.2358333	0.6236	0.3816	0.8331	0.9676	0.161	BZJP	0	94
59	32	1.84375	263.9655101	21	0.011122881	137.9952153	102.2093301	106.1818182	24.50199362	78.04585327	106.2292663	107.4078947	127.0107656	137.9952153	0.8505	0.4795	0.7963	0.967	0.1227	BZJP	0	94
38	151	0.251655629	853.0853475	29.5	0.005141164	140.6067602	122.6358418	128.4716837	23.98380102	74.72882653	128.509949	129.6517857	127.1408163	140.6067602	0.6122	0.3487	0.8514	0.9677	0.2289	BZJP	0	94
141	34	4.147058824	374.9015839	74	0.015435962	138.264005	116.470788	121.5906668	23.41220736	71.09860995	121.6186246	122.8616743	127.6040447	138.264005	0.5576	0.3274	0.8587	0.9765	0.2062	BZJP	0	94
42	73	0.575342466	287.0365771	25.5	0.008317025	138.6947791	113.1689257	121.4259538	21.37625502	75.40587349	121.4658635	120.439759	129.0840863	138.6947791	0.4773	0.3127	0.8596	0.9781	0.1399	BZJP	0	94
146	66	2.212121212	854.1808006	76	0.00788709	138.4849058	97.56239787	102.8516384	22.85301454	83.08600671	102.872108	103.2902726	127.4900662	138.4849058	0.5571	0.3192	0.8633	0.9728	0.2061	BZJP	0	94
224	40	5.6	514.249781	6425	0.717075893	142.9801429	109.4636092	116.7979395	23.48820206	95.18968096	116.819209	116.2640412	127.4607012	142.9801429	0.6344	0.3656	0.8434	0.9687	0.189	BZJP	0	94
206	70	2.942857143	1023.452879	51.5	0.003571429	139.6361751	113.7066244	117.8109447	24.63986175	77.52010369	117.85697	120.0093318	126.4513249	139.6361751	0.5902	0.3043	0.8753	0.9673	0.319	BZJP	0	94
195	45	4.333333333	697.6883792	35.5	0.004045584	142.1679958	105.4169556	111.8811546	23.99107143	93.58486477	111.9356796	111.8009709	127.2558079	142.1679958	0.7241	0.4199	0.82	0.9658	0.1267	BZJP	0	94
45	69	0.652173913	335.4629836	36.5	0.011755233	141.7222786	111.9516565	121.826572	21.62812711	92.76436782	121.8493915	119.4421907	129.2129817	141.7222786	0.521	0.3141	0.8629	0.9767	0.207	BZJP	0	94
243	71	3.422535211	943.837657	75	0.00434707	142.0073171	121.1281683	128.8492109	23.11200383	84.45810617	128.8738403	128.5483501	127.8843137	142.0073171	0.4078	0.2607	0.8843	0.9789	0.2506	BZJP	0	94
67	21	3.19047619	194.3086556	29	0.02061123	141.9030784	106.53367	113.7419432	23.36676287	95.85906686	113.7801828	113.0692641	127.8172198	141.9030784	0.8326	0.4313	0.8232	0.9633	0.1752	BZJP	0	94
212	86	2.465116279	1003.595013	58.5	0.003208644	141.7638341	120.1185567	125.1385688	24.76603244	87.94580049	125.1584673	126.4579669	126.5780776	141.7638341	0.3983	0.2469	0.8915	0.9824	0.2752	BZJP	0	94
99	8	12.375	214.977703	48.5	0.061237374	140.0005882	125.3809412	131.672	23.48047059	72.25905882	131.7022353	132.6310588	127.6387059	140.0005882	0.3201	0.2042	0.9094	0.9836	0.2907	BZJP	0	94
27	84	0.321428571	256.107645	33	0.014550265	141.7790114	111.0832672	115.1028284	25.41792228	92.43166799	115.2122654	116.8675654	126.060534	141.7790114	0.4769	0.2973	0.869	0.9805	0.2215	BZJP	0	94
185	36	5.138888889	825.4457384	22	0.003303303	139.7814807	104.1542553	110.8760313	22.66891012	85.42661746	110.9152193	110.4400782	127.950825	139.7814807	0.7943	0.4145	0.8295	0.9607	0.1551	BZJP	0	94
298	68	4.382352941	1777.383899	100.5	0.004959534	140.1561847	105.0971352	111.4789526	22.88687046	83.13710014	111.5075169	111.7749102	127.6061973	140.1561847	0.5552	0.3138	0.8664	0.9678	0.2107	BZJP	0	94
189	56	3.375	1070.808218	62	0.005857899	140.7008088	112.0022059	116.4641912	24.51867647	84.55735294	116.4894118	117.9088235	126.4544853	140.7008088	0.6227	0.3354	0.8599	0.9737	0.2146	BZJP	0	94
183	41	4.463414634	926.3157957	37.5	0.004998001	139.4232752	119.0068398	124.9837431	23.30957573	71.43249405	125.0324148	126.0829699	127.6487906	139.4232752	0.7271	0.4053	0.8287	0.9617	0.1482	BZJP	0	94
245	55	4.454545455	1154.482317	33.5	0.002486085	139.8131907	115.5080808	120.0507427	24.41800357	74.69411765	120.0901961	121.9440879	126.87653	139.8131907	0.6132	0.3486	0.8515	0.9715	0.19	BZJP	0	94
168	51	3.294117647	914.7422014	54.5	0.006360878	139.714197	99.00168485	103.8484526	24.18010109	85.3260619	103.9038751	104.8156425	126.914871	139.714197	0.7057	0.3866	0.8378	0.9637	0.1894	BZJP	0	94
172	45	3.822222222	770.516807	39.5	0.005103359	141.5592974	106.0163043	112.6963315	23.60005823	97.60170807	112.7287461	112.0949146	127.6108307	141.5592974	0.5908	0.3369	0.8564	0.9758	0.1839	BZJP	0	94
49	157	0.312101911	705.3696185	44.5	0.005784479	139.14205	122.1342817	128.6760492	22.92504036	69.29671106	128.7102502	129.4252421	128.1094633	139.14205	0.4933	0.2838	0.8786	0.9755	0.2492	BZJP	0	94
179	52	3.442307692	925.2863586	27.5	0.002954448	142.150543	124.3125313	129.4540518	24.81436926	81.29390142	129.4913116	131.2090226	126.5019215	142.150543	0.4645	0.2818	0.8772	0.9749	0.2545	BZJP	0	94
154	36	4.277777778	701.8305151	40.5	0.007305195	139.8599613	117.9958736	123.3850419	24.24281109	75.39883946	123.4192134	124.7381044	127.2586718	139.8599613	0.7841	0.4323	0.8183	0.9627	0.1842	BZJP	0	94
124	27	4.592592593	285.9238802	1743.5	0.520758662	137.1319688	115.9245614	120.3023392	23.7497076	58.76881092	120.3604288	122.9214425	127.2278752	137.1319688	0.6775	0.364	0.8484	0.957	0.2659	BZJP	0	94
207	51	4.058823529	987.7543948	53	0.005020366	138.9611029	114.732797	120.6936655	23.09880497	74.88221511	120.7185035	121.4632508	127.675701	138.9611029	0.6611	0.368	0.8443	0.9656	0.1803	BZJP	0	94
262	64	4.09375	1090.565576	65.5	0.00390625	141.9702488	109.5154229	115.4898507	24.18572139	95.52641791	115.5293035	115.7483582	127.1291542	141.9702488	0.4997	0.306	0.8659	0.9786	0.1885	BZJP	0	94
195	37	5.27027027	662.5756818	28.5	0.003950104	139.1550798	112.239251	117.1262136	24.02730583	71.29646325	117.1542129	118.8570562	126.9641123	139.1550798	0.6613	0.368	0.8439	0.9613	0.2136	BZJP	0	94
124	41	3.024390244	586.374671	38.5	0.007572777	140.5447293	105.4884615	109.2881766	25.08062678	94.5	109.3270655	110.8866097	126.1084046	140.5447293	0.6649	0.3497	0.8554	0.9687	0.2368	BZJP	0	94
217	46	4.717391304	487.4213537	6114	0.612502505	140.4172656	102.5009661	107.9420357	23.50142979	88.9187727	107.9581111	108.7331324	127.0523997	140.4172656	0.5918	0.3465	0.8509	0.9682	0.2173	BZJP	0	94
115	37	3.108108108	290.2081505	3128.5	0.735252644	141.572	103.834	109.024	24.5335	96.5775	109.0633333	109.5458333	126.772	141.572	0.6747	0.3973	0.8285	0.9721	0.1459	BZJP	0	94
194	49	3.959183673	956.7077117	69.5	0.007311172	140.3163399	124.7822712	131.1378268	23.67099673	73.66772876	131.1710784	132.123366	127.676634	140.3163399	0.4618	0.277	0.8797	0.9761	0.2791	BZJP	0	94
211	62	3.403225806	1033.837656	62	0.004739336	139.159262	120.2960015	125.5101814	23.86708626	73.95736147	125.5517709	126.8138344	127.3585092	139.159262	0.5576	0.3007	0.8746	0.9756	0.2643	BZJP	0	94
28	158	0.17721519	674.6761867	25	0.005650995	142.4622926	113.3342383	119.7230769	24.51704374	87.18129713	119.7556561	120.2618401	127.1410256	142.4622926	0.7364	0.4562	0.7996	0.9598	0.1147	BZJP	0	94
131	37	3.540540541	302.1665205	2760	0.569424386	139.2301937	117.1666667	124.2815434	22.63277582	73.35871479	124.3095657	124.4502641	128.3581279	139.2301937	0.6537	0.3798	0.8369	0.9676	0.1693	BZJP	0	94
119	68	1.75	541.8132695	66	0.008156204	138.0371892	112.0057839	117.3689498	22.7507864	68.93358701	117.3840183	118.5493151	127.5076104	138.0371892	0.4004	0.2512	0.889	0.9782	0.2678	BZJP	0	94
272	66	4.121212121	1523.425529	102	0.005681818	138.8883589	96.88854782	101.409634	23.81038961	84.09308146	101.4438725	102.5687839	127.0267296	138.8883589	0.487	0.3	0.8683	0.9757	0.1779	BZJP	0	94
245	57	4.298245614	1121.8549	36.5	0.002613677	140.0039063	101.2172564	106.9485294	23.45898438	87.77113971	106.9685202	107.4412339	127.4138327	140.0039063	0.4824	0.2794	0.8799	0.9747	0.2384	BZJP	0	94
36	245	0.146938776	546.877197	4822	0.546712018	141.5726467	128.9273119	135.8767282	23.6381323	74.87449292	135.9153903	136.4424207	127.4773574	141.5726467	0.7102	0.3715	0.8472	0.9576	0.2826	BZJP	0	94
222	60	3.7	1601.099627	72.5	0.005442943	139.1149691	118.7656102	122.4303181	24.94806505	67.86953941	122.4933523	125.095679	126.5171534	139.1149691	0.7474	0.3976	0.8347	0.9651	0.218	BZJP	0	94
221	62	3.564516129	900.499562	43	0.003138228	140.2470457	115.9429714	121.9075783	23.47333764	75.19748369	121.914751	122.9664883	127.3298254	140.2470457	0.5488	0.3463	0.8466	0.9687	0.1302	BZJP	0	94
107	30	3.566666667	490.835567	17.5	0.005451713	140.5214965	115.8393964	123.1858206	22.88921042	81.89210418	123.2312939	122.7726333	127.9824308	140.5214965	0.8712	0.4873	0.7936	0.9596	0.1807	BZJP	0	94
180	50	3.6	828.7594473	31	0.003444444	139.206935	109.3266672	116.0333877	22.43283838	77.13758476	116.0495236	116.0778474	127.9201785	139.206935	0.6148	0.3438	0.8537	0.9666	0.2067	BZJP	0	94
190	56	3.392857143	1007.369619	42.5	0.003994361	138.5743284	114.0456716	122.3755224	20.84619403	70.09589552	122.3879104	121.7642537	128.9330597	138.5743284	0.5478	0.302	0.8726	0.9652	0.2692	BZJP	0	94
84	208	0.403846154	750.4650729	113	0.006467491	138.8395011	127.7443805	134.235974	22.80372807	67.91474781	134.2475329	134.9459978	127.916758	138.8395011	0.3668	0.2114	0.9093	0.9823	0.3609	BZJP	0	94
85	32	2.65625	443.9066349	27	0.009926471	141.5396787	116.1285064	121.895229	24.39630784	83.69072165	121.9347878	122.6494845	126.8976265	141.5396787	0.8046	0.4035	0.8369	0.9616	0.207	BZJP	0	94
115	31	3.709677419	270.5096664	2093	0.587096774	138.1031746	112.6956441	115.320598	25.56072351	70.06183093	115.3962717	118.2781469	126.0258398	138.1031746	0.8169	0.397	0.8397	0.9606	0.1988	BZJP	0	94
23	178	0.129213483	784.2741649	22	0.005373718	138.1229662	127.5190864	132.4188048	23.81930538	55.99468085	132.4565081	134.7318523	127.2213705	138.1229662	0.9333	0.4665	0.8104	0.9467	0.229	BZJP	0	94
153	34	4.5	350.7939367	3708	0.712802768	138.0182927	102.9617886	110.1120596	21.72506775	78.67384824	110.1287263	109.1872629	128.7131436	138.0182927	1.1232	0.5265	0.7896	0.9546	0.1151	BZJP	0	94
192	36	5.333333333	512.7178171	36.5	0.005280671	142.1448276	114.0586754	121.8952381	23.28549535	89.27038862	121.9124247	121.0396278	127.8595512	142.1448276	0.548	0.3331	0.8542	0.9742	0.2009	BZJP	0	94
207	62	3.338709677	1067.837657	60	0.004675082	138.0607641	106.4804575	110.1780194	24.6326505	73.22495916	110.2176071	112.2557497	126.6307654	138.0607641	0.56	0.3163	0.8652	0.9724	0.26	BZJP	0	94
197	59	3.338983051	1124.908723	63.5	0.005463306	138.9942995	128.0160714	134.7975275	22.55556319	65.48605769	134.8206731	135.5099588	128.0761676	138.9942995	0.5433	0.2829	0.8836	0.9714	0.3322	BZJP	0	94
224	54	4.148148148	818.842707	42	0.003472222	141.8390835	115.177545	120.573617	24.62291326	86.10396072	120.6028805	121.5660884	126.6727987	141.8390835	0.5459	0.323	0.8599	0.9743	0.2095	BZJP	0	94
203	58	3.5	1014.541192	49.5	0.004204179	136.231539	118.6111801	123.1989648	22.52877847	54.4957902	123.2093168	125.0166322	127.6178054	136.231539	0.7527	0.4132	0.8261	0.9648	0.1391	BZJP	0	94
10	83	0.120481928	320.5096662	21	0.025301205	145.952048	71.94255744	79.25074925	24.0024975	128.7807193	79.26823177	77.21078921	126.7377622	145.952048	1.2773	0.6504	0.7334	0.834	0.1451	BZJP	0	94
202	60	3.366666667	1078.766587	38.5	0.003176568	140.8315225	108.1020791	113.9065728	23.81247485	85.88403756	113.9313213	114.3863179	127.1538565	140.8315225	0.8066	0.4312	0.8201	0.9636	0.1659	BZJP	0	94
250	64	3.90625	655.3452343	9567.5	0.59796875	139.9364103	104.6695385	110.1417436	23.80738462	86.27507692	110.1647179	110.5764615	127.2957436	139.9364103	0.5762	0.3357	0.8548	0.9742	0.1313	BZJP	0	94
139	34	4.088235294	465.3036035	27	0.005713077	139.9477545	114.4893541	120.4654679	23.23510467	79.47736626	120.477903	121.1277509	127.418769	139.9477545	0.289	0.2313	0.89	0.9868	0.1887	BZJP	0	94
28	87	0.32183908	244.2081506	30.5	0.012520525	141.234408	114.6678118	119.385703	24.52933404	82.2234408	119.3900634	121.0248414	126.3635042	141.234408	0.316	0.2614	0.8748	0.9847	0.1536	BZJP	0	94
218	34	6.411764706	471.8233746	4843	0.653399892	140.7258937	113.7685024	118.5707246	24.58270531	77.55903382	118.5899517	120.3538164	126.6654106	140.7258937	0.8053	0.4508	0.8079	0.9573	0.1161	BZJP	0	94
103	57	1.807017544	423.7644998	3275	0.557826605	140.3808797	123.3405797	127.7965929	25.00076278	70.9394864	127.8216374	129.8803712	126.4162217	140.3808797	0.7804	0.41	0.8307	0.9592	0.2208	BZJP	0	94
44	304	0.144736842	676.6345567	7808.5	0.583769438	139.5760826	116.1153427	121.6399197	23.88471465	74.99552624	121.6624606	122.5029538	127.2651563	139.5760826	0.7618	0.374	0.8492	0.9661	0.2235	BZJP	0	94
136	16	8.5	314.6761879	47	0.021599265	140.9110682	124.3991634	129.9947876	24.19958172	76.24060489	130.003668	131.2761583	126.9427284	140.9110682	0.3468	0.2033	0.9118	0.9819	0.2683	BZJP	0	94
215	36	5.972222222	480.3502861	5211.5	0.673320413	143.0437825	116.5553664	121.7720095	24.51413712	88.73371158	121.7918676	123.1308747	126.3294563	143.0437825	0.7851	0.3816	0.8479	0.96	0.2251	BZJP	0	94
155	76	2.039473684	813.89653	79	0.006706282	139.1351613	122.3176845	127.9339427	23.49065226	67.91787841	127.9479989	129.2663758	127.3653926	139.1351613	0.5056	0.2808	0.8811	0.9751	0.2532	BZJP	0	94
195	30	6.5	856.2325358	25.5	0.004358974	140.1463415	121.836609	128.5322046	23.21974899	70.65818139	128.562278	129.3704712	127.8319915	140.1463415	0.978	0.486	0.8026	0.9446	0.1802	BZJP	0	94
106	43	2.465116279	504.4924212	21.5	0.004716981	139.9030844	118.6592532	124.6121753	23.32288961	73.73603896	124.662013	125.5717532	127.3991883	139.9030844	0.6739	0.3905	0.8324	0.9663	0.195	BZJP	0	94
35	159	0.220125786	366.6518017	3777	0.678706199	141.7804756	115.0977472	121.4868586	23.58435544	83.22753442	121.5145181	122.1135169	127.1708385	141.7804756	0.7725	0.4628	0.7992	0.9576	0.1174	BZJP	0	94
39	108	0.361111111	278.7939365	2466	0.585470085	137.1094771	116.9303922	121.895098	23.40539216	66.70163399	121.9215686	122.9312092	127.6361111	137.1094771	0.758	0.3523	0.862	0.9712	0.2753	BZJP	0	94
150	29	5.172413793	329.1959579	2926	0.672643678	140.81875	118.1978125	125.0785938	23.56640625	79.34890625	125.1114063	125.1515625	127.6982813	140.81875	0.9862	0.4426	0.8286	0.9524	0.2183	BZJP	0	94
226	46	4.913043478	1017.536139	65.5	0.0063005	141.0477854	123.9563763	129.9232313	23.85203627	76.52103151	129.9418847	130.9141647	127.0928954	141.0477854	0.6178	0.3646	0.8424	0.9679	0.2457	BZJP	0	94
138	50	2.76	610.7005711	68	0.009855072	137.6075413	116.2949442	122.1098715	22.34578449	62.79875724	122.1208869	123.4441463	127.8402062	137.6075413	0.4958	0.2838	0.8787	0.9694	0.3192	BZJP	0	94
242	62	3.903225806	585.0193324	6987	0.46567582	140.7577712	128.403825	133.8214286	24.29833554	72.90647046	133.8344907	135.3559303	126.8440807	140.7577712	0.5051	0.2908	0.8751	0.9725	0.2827	BZJP	0	94
44	149	0.295302013	675.2447277	51	0.007779134	139.5223214	108.1892857	116.1739955	21.784375	87.08292411	116.1863839	114.7637277	128.7304688	139.5223214	0.6093	0.3586	0.845	0.9761	0.2027	BZJP	0	94
130	39	3.333333333	312.1665202	3249	0.640828402	140.7942254	117.7232394	122.463662	24.68816901	79.7328169	122.4852113	124.004507	126.504507	140.7942254	0.8103	0.3924	0.8431	0.9628	0.2262	BZJP	0	94
191	52	3.673076923	833.0681021	78	0.007853403	141.4390044	108.6675946	116.2446373	22.82372687	91.50523989	116.2708367	115.2348125	127.9831341	141.4390044	0.6896	0.3692	0.8462	0.9695	0.2144	BZJP	0	94
130	30	4.333333333	295.6812394	2655	0.680769231	140.1010206	112.4850372	118.4732745	23.25462723	79.46099291	118.5064868	119.159315	127.5497319	140.1010206	0.9388	0.4548	0.8179	0.9562	0.1721	BZJP	0	94
134	33	4.060606061	317.8650045	2729.5	0.617254636	138.808301	116.9042313	118.12823	27.48126615	66.89518734	118.6577842	122.1810401	125.1526163	138.808301	0.748	0.4054	0.8307	0.9681	0.1997	BZJP	0	94
244	39	6.256410256	1084.256921	36.5	0.003835645	143.2601569	107.6397647	113.8487059	24.78407843	96.79662745	113.8762353	113.9992157	126.8095686	143.2601569	0.7529	0.4043	0.8308	0.9636	0.164	BZJP	0	94
147	22	6.681818182	325.2964633	2292.5	0.708874459	137.7354803	114.3903574	119.2924423	23.81217424	66.6377513	119.3471705	120.4296351	127.3903574	137.7354803	1.0913	0.5244	0.7913	0.9551	0.1836	BZJP	0	94
130	29	4.482758621	299.6396092	2777.5	0.736737401	142.5703565	118.3445335	124.7873103	24.39774859	88.67013474	124.8236398	125.1471943	127.0779464	142.5703565	0.8369	0.3848	0.8506	0.959	0.2377	BZJP	0	94
126	44	2.863636364	515.989894	40	0.007215007	142.0410584	118.7179353	127.035975	23.04223149	87.92179353	127.0598279	125.8606621	128.1992961	142.0410584	0.5946	0.3228	0.8651	0.9719	0.2387	BZJP	0	94
50	258	0.19379845	1016.589964	80.5	0.00624031	140.3474666	122.8223539	127.0633124	24.56101335	72.74078168	127.0825891	129.5317004	126.5917853	140.3474666	0.4056	0.2536	0.8876	0.9795	0.2554	BZJP	0	94
78	26	3	240.0660151	22.5	0.011094675	138.9625468	101.6061174	108.3657928	21.54213483	79.31491885	108.3754682	108.0090512	128.1604245	138.9625468	0.5435	0.3509	0.8437	0.9746	0.1298	BZJP	0	94
193	36	5.361111111	453.3797234	4818.5	0.693508923	140.1027504	110.1453036	118.4089258	21.42169175	77.87327452	118.4178516	117.6063311	128.5181111	140.1027504	0.7011	0.3997	0.8294	0.9614	0.1297	BZJP	0	94
226	63	3.587301587	606.2325355	7821.5	0.549339795	138.2833847	109.027027	113.3751853	24.1131828	71.8796328	113.4060896	115.1544076	126.9871137	138.2833847	0.6237	0.3266	0.8648	0.9673	0.2539	BZJP	0	94
237	63	3.761904762	1078.097541	42	0.00281294	141.6136765	115.9074238	121.9669686	23.9839262	85.19680734	121.9896156	122.4685705	127.0850088	141.6136765	0.6024	0.3259	0.8639	0.9721	0.2335	BZJP	0	94
29	161	0.180124224	386.6934322	18.5	0.003962305	141.3795295	117.6826663	122.3514062	24.92861006	81.80151433	122.3819632	124.0976203	126.3837209	141.3795295	0.781	0.4039	0.8343	0.9623	0.2167	BZJP	0	94
138	45	3.066666667	788.6000665	54.5	0.008776167	139.201582	126.0918025	131.6206855	23.84587728	68.87655801	131.6415388	132.7800815	127.3244247	139.201582	0.8337	0.379	0.8536	0.9609	0.2979	BZJP	0	94
226	55	4.109090909	919.4873682	31.5	0.002534191	142.3063688	120.729584	129.0448125	23.18875193	83.66185157	129.0760144	128.1395737	127.9988444	142.3063688	0.6231	0.3339	0.8604	0.9667	0.2175	BZJP	0	94
89	28	3.178571429	427.7645004	23	0.009229535	137.4953846	117.6853846	121.8030769	24.41897436	64.3125641	121.8702564	123.7525641	127.0671795	137.4953846	0.9468	0.4611	0.815	0.9616	0.2082	BZJP	0	94
261	75	3.48	662.8599522	9953.5	0.508480204	139.4964926	120.3362914	128.5923343	21.99256254	77.306119	128.6114351	127.5704868	128.7648749	139.4964926	0.4452	0.2484	0.8946	0.9805	0.3001	BZJP	0	94
127	51	2.490196078	637.2447282	47	0.007256446	142.193899	112.6570827	122.6808088	21.81521739	90.67227676	122.7128331	120.2858813	129.0848527	142.193899	0.4983	0.2802	0.8809	0.976	0.2364	BZJP	0	94
142	36	3.944444444	327.4385984	3522.5	0.689064945	137.1813725	103.4645969	107.1887255	24.43967865	68.93572985	107.2410131	108.663671	126.96378	137.1813725	0.7737	0.4241	0.8205	0.968	0.1175	BZJP	0	94
53	230	0.230434783	538.0904005	6473.5	0.531050041	140.7446836	122.6129409	130.0816909	22.57449429	74.82131743	130.0950467	130.2116831	128.0130965	140.7446836	0.4716	0.2822	0.8774	0.9744	0.2658	BZJP	0	94
22	145	0.151724138	324.6101716	1900.5	0.595768025	137.4473982	122.7126697	127.7873303	23.38895173	59.09276018	127.8178733	129.5109351	127.5901207	137.4473982	1.0423	0.4988	0.8028	0.951	0.2201	BZJP	0	94
242	57	4.245614035	1117.126978	40	0.002899812	141.63945	111.5675568	117.7013009	23.88120507	88.15565446	117.740671	117.9158393	127.1462969	141.63945	0.7332	0.371	0.848	0.9673	0.1992	BZJP	0	94
146	38	3.842105263	680.3746712	23.5	0.004235761	140.6216837	121.9211735	129.06875	23.24477041	74.86760204	129.105102	129.2866071	127.8020408	140.6216837	0.6982	0.3721	0.8457	0.963	0.2399	BZJP	0	94
266	59	4.508474576	603.9066343	10920	0.695807315	141.9623188	106.5326087	110.3019669	25.67510352	93.67572464	110.3242236	111.7929089	125.8244824	141.9623188	0.6982	0.3873	0.8358	0.97	0.1756	BZJP	0	94
214	55	3.890909091	546.3157964	5327.5	0.452633815	138.9624916	129.376835	133.3109091	24.97070707	66.73548822	133.3280808	135.6457912	126.5420202	138.9624916	0.6442	0.3158	0.8731	0.9703	0.3374	BZJP	0	94
203	57	3.561403509	483.6467496	5794	0.500734595	140.4672897	125.4529878	131.886576	23.47436987	75.8891957	131.9098697	132.441164	127.5305154	140.4672897	0.5878	0.2932	0.8816	0.9718	0.301	BZJP	0	94
84	22	3.818181818	202.9533175	1021.5	0.55275974	138.4403409	129.9820076	135.4570707	23.75189394	61.46780303	135.5050505	137.0741793	127.4542298	138.4403409	0.8848	0.4134	0.8387	0.9531	0.3094	BZJP	0	94
143	31	4.612903226	644.4335462	28.5	0.006429055	140.0648233	116.0637481	118.7889401	26.2577573	78.75176651	118.86851	121.4952381	125.6688172	140.0648233	0.9271	0.4507	0.82	0.9621	0.2207	BZJP	0	94
52	160	0.325	380.4507912	4439	0.533533654	139.8488815	122.8510164	129.6538569	22.93780748	72.42123828	129.686624	130.0199573	127.8759863	139.8488815	0.6165	0.3352	0.8591	0.97	0.2756	BZJP	0	94
174	26	6.692307692	382.4680363	3349.5	0.740384615	141.6482104	110.7969321	119.9877283	22.23754565	85.76712929	120.018992	118.5834916	128.7966399	141.6482104	0.8661	0.4553	0.8121	0.9486	0.1218	BZJP	0	94
212	34	6.235294118	925.4457384	22	0.003052164	142.5014881	122.2802579	127.3968254	24.90694444	83.39186508	127.4285714	128.9509921	126.3598214	142.5014881	0.8034	0.4107	0.8313	0.9568	0.205	BZJP	0	94
92	55	1.672727273	425.3624772	41	0.008102767	142.1394528	109.9267432	111.502942	27.21521036	89.36142983	111.7880259	115.1710797	124.7253604	142.1394528	0.5788	0.3147	0.8672	0.9746	0.223	BZJP	0	94
35	18	1.944444444	113.639609	19.5	0.030952381	138.3703704	117.2854562	119.3161698	26.53477868	66.51761518	119.4878049	122.9123758	125.8473351	138.3703704	0.5732	0.3724	0.8339	0.9779	0.2108	BZJP	0	94
192	71	2.704225352	677.88939	19.5	0.001430458	141.0335064	126.0956894	131.9000845	23.93564356	79.0723859	131.9284593	132.9678822	127.1645134	141.0335064	0.712	0.3276	0.8714	0.966	0.3209	BZJP	0	94
144	24	6	648.1909057	22	0.006365741	139.3024885	125.9266359	129.1340092	25.62635945	65.1235023	129.1870968	132.361106	126.0858986	139.3024885	0.9966	0.4812	0.808	0.9472	0.2046	BZJP	0	94
122	32	3.8125	280.1665207	2098	0.537397541	138.3458647	127.2851897	133.6009792	22.92516174	61.42175205	133.6494142	134.6336772	127.8984088	138.3458647	0.8793	0.4096	0.8392	0.9533	0.2865	BZJP	0	94
154	34	4.529411765	349.1370829	2913	0.556340718	137.6262626	120.0055219	124.2852525	24.04215488	66.78612795	124.3061279	125.9221549	127.0948148	137.6262626	0.8667	0.4138	0.8361	0.9664	0.2759	BZJP	0	94
199	41	4.853658537	443.1370831	5827	0.714180659	142.0822677	111.8761513	119.1571135	23.60252168	91.50630421	119.1955647	118.4977198	127.6870249	142.0822677	0.9318	0.4019	0.8463	0.9578	0.2147	BZJP	0	94
187	47	3.978723404	430.8355677	5396.5	0.614006144	137.564287	114.824987	117.4864841	44.22439785	65.81407035	118.4432507	121.4510483	126.7386935	137.564287	0.5237	0.3366	0.8502	0.9719	0.1503	BZJP	0	94
165	43	3.837209302	387.563489	3678	0.518393235	132.3684605	114.3116424	112.766831	60.19693396	42.23456261	115.0477058	119.3808962	126.0214408	132.3684605	0.8034	0.4437	0.8118	0.9657	0.133	BZJP	0	94
82	19	4.315789474	230.225396	17	0.010911425	140.8383513	96.73584229	99.52867384	38.64802867	89.48817204	100.3777778	102.244086	125.9584229	140.8383513	1.2136	0.5261	0.7962	0.9348	0.1031	BZJP	0	94
227	52	4.365384615	1107.452879	38.5	0.003261606	136.759022	136.692534	137.9115455	53.70822437	51.65906119	139.7156773	143.5271967	126.2279027	136.759022	0.5554	0.3067	0.8709	0.962	0.3433	BZJP	0	94
62	292	0.212328767	858.4234421	71.5	0.003949403	133.1903817	103.6834535	102.5745077	57.68989547	54.28372903	104.9583097	108.1843449	126.1189531	133.1903817	0.5481	0.3106	0.8676	0.9777	0.148	BZJP	0	94
243	54	4.5	1124.908722	66.5	0.005067825	132.6844026	132.1896625	130.3098814	59.25448465	36.13529948	132.6543022	137.9686835	125.708422	132.6844026	0.6866	0.3302	0.8689	0.9665	0.3557	BZJP	0	94
266	44	6.045454545	1191.671135	25	0.002136022	137.9288284	111.2566161	113.7013746	43.53732014	71.17176259	114.9974306	117.275758	126.5483042	137.9288284	0.5717	0.3375	0.8539	0.972	0.1718	BZJP	0	94
223	94	2.372340426	1334.187942	116.5	0.005557676	137.0969548	111.6671163	112.7266708	52.59652565	70.73210709	114.6149601	117.3572042	126.2139383	137.0969548	0.5098	0.2894	0.8762	0.9775	0.2096	BZJP	0	94
113	39	2.897435897	279.3380934	2839	0.644202405	135.8990323	110.9630645	114.8454839	46.53112903	62.94193548	116.2940323	117.7104839	127.933871	135.8990323	0.6733	0.3958	0.8287	0.9657	0.1258	BZJP	0	94
23	158	0.14556962	441.1370833	21	0.005778756	138.5591317	91.55033683	94.84468563	42.84767964	78.37986527	95.875	97.32672156	126.7239895	138.5591317	0.7951	0.4288	0.8206	0.9445	0.1415	BZJP	0	94
186	48	3.875	452.2497809	6204	0.694892473	137.6917319	106.9297944	109.5321346	44.28624279	73.26094812	110.7419771	112.6888927	126.6746107	137.6917319	0.7469	0.4003	0.8326	0.9663	0.1564	BZJP	0	94
141	31	4.548387097	323.338093	2763	0.632120796	134.9048206	121.9759741	121.8888033	49.58016325	50.97258586	123.5211767	127.6753427	125.9889111	134.9048206	0.9852	0.4633	0.8154	0.9555	0.2382	BZJP	0	94
70	183	0.382513661	785.5706289	51.5	0.004020297	138.0373753	112.0571622	115.0662946	46.41580698	74.72850781	116.3691302	118.2420091	126.9047297	138.0373753	0.6542	0.3635	0.846	0.9696	0.1789	BZJP	0	94
300	67	4.47761194	957.2346227	77	0.003830846	134.1424852	128.6105592	129.0977007	58.57006089	47.61400417	131.4066656	135.0181061	126.6387198	134.1424852	0.4505	0.2501	0.8942	0.9771	0.335	BZJP	0	94
211	53	3.981132075	495.178713	6488.5	0.580211035	136.8647219	120.6835407	123.5538396	46.97897898	62.09101959	125.0775061	127.3088088	126.986987	136.8647219	0.6248	0.3451	0.8543	0.9682	0.2399	BZJP	0	94
247	39	6.333333333	554.5929267	6425	0.666978096	137.3480297	108.5059755	108.4251453	51.24354005	66.68854974	110.4295866	114.129845	125.4471092	137.3480297	0.8029	0.4361	0.8168	0.9553	0.1097	BZJP	0	94
67	12	5.583333333	276.6101716	16.5	0.020522388	140.0767276	78.84044715	80.10721545	33.53455285	89.95579268	81.23119919	82.75203252	125.1463415	140.0767276	1.3176	0.676	0.724	0.9143	0.0692	BZJP	0	94
279	56	4.982142857	1320.732099	81.5	0.005216334	131.3989192	138.7383942	137.5813176	61.34565106	30.74009264	139.944982	144.8676274	126.49228	131.3989192	0.6123	0.2853	0.8881	0.9683	0.4527	BZJP	0	94
248	71	3.492957746	646.8183221	9938	0.564402544	135.0575894	115.8984044	115.6958645	56.53640043	57.69800437	118.0294925	121.4360608	126.0547983	135.0575894	0.5932	0.3401	0.8543	0.9743	0.2118	BZJP	0	94
49	243	0.201646091	564.9188269	6912.5	0.580540858	137.1500581	113.6276623	115.248806	52.25119401	70.15096166	117.1305667	119.7173745	126.5192333	137.1500581	0.6302	0.3672	0.8415	0.9679	0.1283	BZJP	0	94
231	44	5.25	777.0609628	29.5	0.002902401	134.6690871	105.5373444	107.2914197	56.00881743	55.92620036	109.0523118	111.7844547	127.1081802	134.6690871	0.578	0.3179	0.8662	0.9659	0.2348	BZJP	0	94
193	46	4.195652174	452.4924209	4896.5	0.551531877	136.023311	124.3278501	124.6214814	51.37517593	56.30893737	126.4159043	130.3409571	125.9500352	136.023311	0.8785	0.4095	0.8384	0.9571	0.258	BZJP	0	94
172	39	4.41025641	402.8944424	4322.5	0.644379845	134.6087432	110.904153	109.4120219	56.11956284	52.93508197	111.7100546	115.9178142	125.422623	134.6087432	0.8478	0.4124	0.8342	0.9649	0.186	BZJP	0	94
116	40	2.9	277.1370828	3249	0.700215517	137.3874081	119.2377451	123.9859069	48.4463848	61.11642157	125.9453125	126.778799	127.799326	137.3874081	0.7256	0.4016	0.8302	0.9492	0.1131	BZJP	0	94
161	61	2.639344262	444.7350621	4953	0.504327462	136.1755976	126.2939384	128.6119356	52.9395407	56.55358538	130.4568036	133.1608342	127.0230433	136.1755976	0.4615	0.2509	0.895	0.9745	0.2997	BZJP	0	94
294	42	7	649.1198381	6471.5	0.524092971	134.5323465	122.8757919	123.8952851	48.45827242	49.00505604	125.4554094	129.130848	126.651194	134.5323465	0.6569	0.3565	0.8504	0.9677	0.2304	BZJP	0	94
32	117	0.273504274	335.9482658	41.5	0.011084402	134.7756606	111.0766768	110.7738313	48.03938008	57.73313008	112.3377033	115.7015752	125.8985772	134.7756606	0.4934	0.2898	0.8746	0.982	0.2343	BZJP	0	94
285	63	4.523809524	662.9604577	11671	0.650013924	136.4996793	103.4852038	104.4102611	49.93774622	73.78401283	106.2226752	108.3929455	126.2619331	136.4996793	0.6224	0.3532	0.8489	0.9756	0.1764	BZJP	0	94
116	46	2.52173913	470.776692	31.5	0.005903298	139.6716009	107.7981086	113.1396656	40.59292763	79.81332237	114.3996711	114.7014803	127.564693	139.6716009	0.554	0.3417	0.8499	0.9687	0.1459	BZJP	0	94
158	29	5.448275862	347.539104	3297	0.71955478	138.2773669	114.9139053	117.4843195	44.63964497	71.21789941	118.887574	121.1887574	126.5940828	138.2773669	0.8903	0.4272	0.8308	0.956	0.1904	BZJP	0	94
109	44	2.477272727	283.580734	2881.5	0.600813178	134.9972727	113.5375758	116.0727273	45.97151515	57.03257576	117.2198485	119.9242424	127.3574242	134.9972727	0.8122	0.4452	0.8114	0.9601	0.1218	BZJP	0	94
245	67	3.656716418	653.5462443	9826.5	0.598629302	137.490891	115.604269	117.7535369	49.45222139	70.19265326	119.3895259	121.6152395	126.5749814	137.490891	0.6126	0.3143	0.8714	0.9724	0.2428	BZJP	0	94
209	38	5.5	474.1076449	3818	0.480735331	133.6009025	120.5704685	120.7435676	58.53312212	47.28917051	123.1728111	126.9350998	126.7329109	133.6009025	0.7032	0.3955	0.8317	0.9605	0.1429	BZJP	0	94
144	31	4.64516129	361.7056243	34	0.007616487	134.9763327	117.9044884	118.9443934	54.39146752	57.57306985	120.8886336	123.7939645	126.7175245	134.9763327	0.6154	0.3164	0.8701	0.9736	0.2584	BZJP	0	94
165	69	2.391304348	708.2813066	85.5	0.007509881	136.5291287	119.3387538	120.6388551	54.66084093	63.53865248	122.4257852	125.5293313	126.4483789	136.5291287	0.4406	0.273	0.8798	0.9791	0.2532	BZJP	0	94
201	73	2.753424658	1168.246814	102.5	0.00698562	136.6109614	124.7385445	126.6152291	51.48281671	60.66329739	128.4097035	131.1757637	126.6354447	136.6109614	0.485	0.2711	0.8853	0.9759	0.2904	BZJP	0	94
243	55	4.418181818	565.3208482	9601.5	0.718406285	138.1064782	100.2711763	102.8762825	41.21462658	76.32945598	103.9463135	106.0555357	126.5281556	138.1064782	0.7839	0.4371	0.8132	0.9569	0.101	BZJP	0	94
175	58	3.017241379	890.5411913	51.5	0.005073892	135.6582844	124.5909127	127.6419898	55.10552291	59.81864473	129.924246	131.4439483	127.6672934	135.6582844	0.5779	0.29	0.8825	0.9717	0.3078	BZJP	0	94
162	71	2.281690141	1038.707712	81.5	0.007085724	134.8938097	129.7245044	128.9723292	62.28098702	52.05726715	131.7323492	135.9338183	125.9948652	134.8938097	0.4976	0.2847	0.8785	0.9738	0.3173	BZJP	0	94
161	43	3.744186047	735.3452338	26.5	0.00382782	138.0265935	118.8719854	116.2384798	52.29920327	67.0661068	119.2213609	124.0097976	123.9043928	138.0265935	0.6343	0.362	0.8452	0.9688	0.2104	BZJP	0	94
138	43	3.209302326	437.8061291	36.5	0.006150994	136.2541636	113.3539647	113.1222968	51.33084763	59.95886155	114.6471539	118.7747949	125.5604027	136.2541636	0.8032	0.4013	0.8367	0.9644	0.212	BZJP	0	94
213	47	4.531914894	478.9777021	6416.5	0.640944961	137.5073122	111.9161792	111.4809113	52.1833436	72.78240456	113.5029249	117.0610376	125.2794797	137.5073122	0.7281	0.3451	0.863	0.969	0.2397	BZJP	0	94
61	186	0.327956989	807.3868643	48	0.004230566	137.2500972	111.5329557	113.5200178	49.59564662	68.79088234	115.2207785	117.7246932	126.5935366	137.2500972	0.5723	0.3356	0.855	0.9708	0.1376	BZJP	0	94
160	29	5.517241379	384.107645	17	0.003663793	134.9688711	116.5106589	116.0555959	52.94694767	55.22771318	117.9573643	121.8936531	125.8634932	134.9688711	0.8466	0.3986	0.8432	0.9642	0.2493	BZJP	0	94
233	51	4.568627451	1071.93816	55.5	0.004670538	133.6304865	120.720981	120.4342279	62.55783977	47.49365415	122.8141856	127.0686145	126.4981491	133.6304865	0.4975	0.2843	0.8787	0.9698	0.2887	BZJP	0	94
223	46	4.847826087	517.6051189	5357.5	0.522275297	136.9212026	124.8253111	125.8567251	53.94391963	59.50059979	127.7025791	131.3172889	126.1662918	136.9212026	0.5334	0.3159	0.8634	0.9705	0.2436	BZJP	0	94
138	42	3.285714286	337.4213532	2871	0.495341615	133.0004938	119.5838272	119.8453086	55.72098765	45.00012346	121.6706173	125.7574074	126.8092593	133.0004938	0.6519	0.3493	0.8547	0.9649	0.2767	BZJP	0	94
32	100	0.32	301.6051207	47.5	0.01484375	136.0195743	119.43724	123.3656716	50.68607781	57.0950575	124.993883	126.7904331	127.7494495	136.0195743	0.5925	0.3816	0.83	0.9642	0.1238	BZJP	0	94
97	18	5.388888889	247.9655093	21	0.012027491	135.6798115	123.634623	124.5809524	52.69156746	56.54588294	126.2408234	129.7510913	126.3945437	135.6798115	0.5299	0.2759	0.8868	0.9749	0.3171	BZJP	0	94
75	253	0.296442688	1346.187941	105.5	0.005559947	136.8793539	124.998868	124.8085162	56.35148903	62.77507837	127.0443661	130.9916405	125.6105886	136.8793539	0.431	0.2454	0.8955	0.9788	0.2949	BZJP	0	94
225	54	4.166666667	552.2325352	6708.5	0.552139918	135.7460195	115.5283128	115.0439779	58.02471751	62.71828454	117.4726502	121.0984206	125.8648562	135.7460195	0.5298	0.3161	0.8627	0.9761	0.1764	BZJP	0	94
192	40	4.8	472.4507911	5768	0.751041667	137.6993142	104.3642422	107.0098522	41.39631025	71.70665508	107.872211	110.2097943	126.6409736	137.6993142	0.771	0.4142	0.8272	0.9629	0.1561	BZJP	0	94
319	53	6.018867925	1407.553384	31	0.00183356	134.3567708	102.4234848	102.296733	54.24957386	59.43361742	104.0499053	107.3498106	126.2677557	134.3567708	0.5491	0.3206	0.8618	0.9741	0.2052	BZJP	0	94
228	56	4.071428571	779.8721447	44	0.003446115	137.9762068	109.9178229	111.7202462	48.52393981	75.26109048	113.303889	115.6684092	126.2839554	137.9762068	0.4347	0.2752	0.8778	0.9803	0.1961	BZJP	0	94
135	40	3.375	621.68838	42.5	0.00787037	134.032635	105.9417137	105.8913511	48.84394306	55.61563255	107.2930432	110.972737	126.1971528	134.032635	0.7825	0.4033	0.8335	0.9638	0.2105	BZJP	0	94
145	35	4.142857143	644.6345567	17.5	0.003448276	137.4712932	112.4807692	112.5115663	51.15328874	67.86761427	114.210981	118.2807971	125.5002787	137.4712932	0.9952	0.4977	0.7969	0.9443	0.1141	BZJP	0	94
284	49	5.795918367	1376.205185	57	0.004096005	136.2734694	108.4031746	109.1921769	46.37908163	64.74642857	110.6776077	113.7592404	126.0774943	136.2734694	0.5881	0.3513	0.8472	0.9742	0.1553	BZJP	0	94
285	53	5.377358491	1332.766588	49.5	0.003277061	139.2510557	109.2734903	111.0035367	46.29006546	79.25786529	112.4258868	115.1828019	125.9014464	139.2510557	0.5956	0.3559	0.8455	0.9703	0.1544	BZJP	0	94
227	58	3.913793103	1006.440686	56	0.00425338	136.0277346	103.6264196	103.1573819	47.8028691	66.03849372	104.8037657	108.3774656	125.5292289	136.0277346	0.6004	0.3519	0.8481	0.9749	0.1392	BZJP	0	94
120	31	3.870967742	542.877198	24	0.006451613	137.726568	111.3856589	114.0329457	41.26497533	65.52026075	115.1819944	117.8983439	126.5636011	137.726568	0.6674	0.4232	0.8128	0.9611	0.1099	BZJP	0	94
143	66	2.166666667	927.0752425	107.5	0.011390125	138.6349371	114.7624539	118.5433406	41.33027696	68.49636071	119.7315436	121.6672653	126.9182342	138.6349371	0.4965	0.3291	0.8521	0.9701	0.1471	BZJP	0	94
186	49	3.795918367	430.5929264	6191	0.679284617	135.2797703	103.001165	105.4627611	48.55879171	62.32637097	107.0044936	108.885662	127.3651494	135.2797703	0.5279	0.2826	0.8823	0.9721	0.2329	BZJP	0	94
133	28	4.75	300.2253954	2881	0.773630505	139.6948006	112.0744302	114.2337963	44.66096866	79.75356125	115.7902422	118.1150285	126.0121083	139.6948006	0.7569	0.3988	0.836	0.9616	0.19	BZJP	0	94
125	48	2.604166667	329.2792176	4472	0.745333333	140.6213235	103.2848039	110.2256127	39.42659314	94.0745098	111.2172794	110.2593137	128.3823529	140.6213235	0.5943	0.3623	0.8415	0.9675	0.1726	BZJP	0	94
123	34	3.617647059	604.3746709	36.5	0.008727881	132.2281804	107.3238325	105.8346216	53.58470209	41.42109501	107.794525	112.1112721	126.0016103	132.2281804	0.7916	0.3853	0.8451	0.9644	0.2405	BZJP	0	94
183	34	5.382352941	769.1025933	28	0.004500161	134.7656357	117.3634593	116.8892325	52.88556701	54.73722795	118.9634593	122.8231386	125.9207331	134.7656357	0.814	0.448	0.8115	0.9648	0.1937	BZJP	0	94
231	65	3.553846154	1060.01428	39	0.002597403	136.0126142	97.34705307	98.83242714	52.39065898	70.84993475	100.383047	102.5954763	126.6377229	136.0126142	0.5755	0.3311	0.8581	0.9697	0.1799	BZJP	0	94
52	85	0.611764706	432.658942	64.5	0.01459276	134.402509	122.9017214	123.4547142	62.30254275	54.44318182	125.9592147	129.1979073	126.8178443	134.402509	0.5119	0.3036	0.8684	0.9736	0.1678	BZJP	0	94
211	56	3.767857143	870.1564155	50	0.00423155	137.218412	116.6358481	118.2968214	51.719665	69.31574782	119.9858217	122.8442363	126.4846347	137.218412	0.6166	0.3605	0.8448	0.971	0.1745	BZJP	0	94
29	165	0.175757576	596.0487701	26	0.005433647	141.6484127	96.51428571	100.8761905	37.68873016	98.13	101.8411111	102.382381	126.6630159	141.6484127	0.8225	0.4385	0.818	0.9556	0.137	BZJP	0	94
193	54	3.574074074	557.9898971	40	0.003838035	135.2308446	123.192006	124.470362	54.58423831	55.8861991	126.4299397	129.6174208	126.8380845	135.2308446	0.5505	0.3048	0.8716	0.9733	0.2538	BZJP	0	94
155	50	3.1	741.043718	34	0.004387097	136.7375502	114.0748996	115.275	50.54076305	64.58082329	116.7938755	119.9053213	126.239257	136.7375502	0.7168	0.3837	0.8398	0.9671	0.208	BZJP	0	94
237	45	5.266666667	1153.310743	37.5	0.003516174	136.598189	125.2912422	126.2369836	55.71003113	61.03919072	128.4707838	131.6820175	126.2944963	136.598189	0.5688	0.3115	0.8693	0.9706	0.2778	BZJP	0	94
134	27	4.962962963	300.3675308	2324	0.642343836	131.4235935	105.4344828	103.6602541	55.40961887	36.92141561	105.9166969	110.1493648	126.1185118	131.4235935	1.0065	0.4611	0.8208	0.9553	0.2369	BZJP	0	94
207	62	3.338709677	922.5828216	49	0.003817983	136.1509351	121.5886658	121.823419	51.452305	57.85838494	123.3903797	127.5064115	125.8741477	136.1509351	0.6631	0.3652	0.8462	0.968	0.2338	BZJP	0	94
12	56	0.214285714	150.166521	24	0.035714286	136.0728485	119.4038788	121.8370909	51.72654545	60.74169697	123.7589091	126.0059394	127.1407273	136.0728485	0.616	0.334	0.8607	0.9686	0.2171	BZJP	0	94
50	187	0.267379679	863.872146	33	0.003529412	136.5359296	111.1279732	113.860469	51.00720268	67.58023451	115.6953099	117.5148241	127.2551926	136.5359296	0.6892	0.3943	0.8315	0.9639	0.1325	BZJP	0	94
228	47	4.85106383	526.7350614	5326	0.497013811	134.2479885	117.3835489	118.9217672	55.03663793	53.66408046	120.6824713	123.6982759	127.1612787	134.2479885	0.6812	0.3732	0.8431	0.9658	0.1571	BZJP	0	94
159	61	2.606557377	981.9554051	40	0.004124137	135.5801918	117.765129	118.7761243	53.32680225	57.22536376	120.6294643	123.921875	126.5305886	135.5801918	0.5627	0.3382	0.853	0.9728	0.1759	BZJP	0	94
31	173	0.179190751	474.7766922	22.5	0.004195413	136.5447876	103.865251	103.4823681	52.95508366	72.1002574	105.6195624	108.3743887	125.527027	136.5447876	0.575	0.3445	0.8502	0.9789	0.1767	BZJP	0	94
162	58	2.793103448	574.0315245	55.5	0.005906769	135.2908546	106.9501916	108.4807596	53.6683325	63.79826753	110.2014826	112.4705147	126.8857238	135.2908546	0.7291	0.409	0.8262	0.9694	0.1323	BZJP	0	94
210	25	8.4	506.4924214	23.5	0.00447619	136.3419008	92.50552899	93.45292887	43.53220263	77.87051704	94.52943814	96.92109982	126.2402122	136.3419008	0.7373	0.3717	0.8493	0.9657	0.1947	BZJP	0	94
262	65	4.030769231	1155.428494	21.5	0.001262478	137.717414	94.60398062	97.26847805	43.2300969	79.67309519	98.26192286	99.98617709	126.7186491	137.717414	0.5231	0.3208	0.8586	0.9709	0.1558	BZJP	0	94
232	55	4.218181818	1236.465072	52	0.004075235	137.3986158	116.9614665	119.1866816	49.03697469	70.88689363	120.7928669	123.0808081	126.7261504	137.3986158	0.7276	0.3649	0.8512	0.9673	0.2176	BZJP	0	94
26	98	0.265306122	314.3502854	25.5	0.010007849	136.9035548	113.2365967	115.9382284	48.86101399	70.6002331	117.6148019	119.4175408	127.108683	136.9035548	0.5992	0.3149	0.8706	0.9747	0.2761	BZJP	0	94
30	81	0.37037037	352.0660155	21.5	0.008847737	140.1742119	90.23423877	94.7119383	38.90794769	96.83836351	95.60496311	95.7297116	127.1032864	140.1742119	0.63	0.3569	0.8479	0.9631	0.192	BZJP	0	94
106	31	3.419354839	273.0193328	50	0.015216068	137.1506607	118.6237184	120.5546252	51.16267943	63.63989519	122.3551492	125.0186261	126.4989177	137.1506607	0.486	0.3007	0.8679	0.975	0.2019	BZJP	0	94
267	47	5.680851064	1193.109734	45.5	0.003625787	136.849807	108.8061745	111.237458	48.45057886	63.01649446	112.6691771	115.4314702	126.8420266	136.849807	0.5013	0.3309	0.8513	0.9667	0.121	BZJP	0	94
102	27	3.777777778	245.0538225	2023	0.734567901	133.7575549	103.3445513	105.8122711	49.78388278	53.92147436	107.448489	109.6792582	127.7948718	133.7575549	0.8036	0.3999	0.8388	0.9552	0.2023	BZJP	0	94
108	60	1.8	481.8305151	64.5	0.009953704	136.615493	108.5099765	111.9156103	50.44295775	72.11420188	113.3620892	114.7093897	127.5721831	136.615493	0.4717	0.2998	0.867	0.9766	0.1734	BZJP	0	94
126	49	2.571428571	585.5878738	47	0.007612569	135.483455	116.3217762	117.8374696	54.53990268	58.81873479	119.7354015	122.6047445	126.8335766	135.483455	0.6297	0.3806	0.8343	0.9687	0.1304	BZJP	0	94
185	48	3.854166667	866.943212	47.5	0.005349099	135.9506302	115.085528	116.9290743	48.90499783	60.62338114	118.4554542	121.2674489	126.7787918	135.9506302	0.5707	0.332	0.8575	0.9732	0.1963	BZJP	0	94
119	49	2.428571429	471.5878736	54	0.009260847	135.4821415	114.3749165	117.2621222	55.77084726	64.35731789	119.3014034	120.8283953	127.7208732	135.4821415	0.5951	0.3501	0.849	0.9729	0.1708	BZJP	0	94
253	58	4.362068966	1155.026472	30.5	0.002078506	139.8644598	109.3801603	112.7312802	44.22035573	81.20783926	114.045235	115.7422596	126.5821805	139.8644598	0.4838	0.3303	0.8499	0.9737	0.1152	BZJP	0	94
236	71	3.323943662	1260.957494	108.5	0.006475292	135.5087884	105.6646588	108.1082255	53.66120273	67.15354992	109.900316	111.6985287	127.3728646	135.5087884	0.4657	0.2891	0.8728	0.9755	0.235	BZJP	0	94
137	50	2.74	329.2375882	4731.5	0.690729927	138.9710899	108.7577537	109.8243243	49.30571555	80.4318786	111.4925786	114.2804608	125.6652636	138.9710899	0.5837	0.3316	0.8582	0.9732	0.1883	BZJP	0	94
178	46	3.869565217	881.2274836	52.5	0.006411822	131.8529657	115.6134781	115.8849903	56.08205699	35.26752065	117.502924	122.1003435	127.082057	131.8529657	0.6332	0.3125	0.8741	0.9626	0.3201	BZJP	0	94
107	31	3.451612903	253.9238797	1928.5	0.581398854	135.4745763	119.0803067	119.4087974	54.79761905	52.48446328	121.2504036	125.6630347	126.1567797	135.4745763	0.6129	0.3648	0.8421	0.9561	0.2361	BZJP	0	94
165	72	2.291666667	444.0731547	4684	0.394276094	131.1912245	115.1412925	113.8414286	69.66170068	36.80707483	116.7157143	121.3004082	126.6882313	131.1912245	0.3757	0.2419	0.8923	0.9785	0.2862	BZJP	0	94
239	47	5.085106383	1076.943212	37.5	0.003338378	133.5745295	116.1572331	115.1803819	62.35650501	48.71355955	117.7075835	121.8714109	126.0692403	133.5745295	0.6936	0.4095	0.823	0.9639	0.1383	BZJP	0	94
151	36	4.194444444	692.2325358	20.5	0.003771155	134.1945289	102.9234835	101.0865601	58.18395665	57.81062508	103.570107	107.679926	125.4115237	134.1945289	0.8299	0.4094	0.8355	0.96	0.2243	BZJP	0	94
133	28	4.75	615.404109	21.5	0.005773362	132.8585323	100.4364279	100.955084	56.88399646	51.38514589	102.9342175	106.0847038	127.0668435	132.8585323	0.8459	0.4619	0.8064	0.9526	0.1281	BZJP	0	94
216	48	4.5	980.766587	43.5	0.004195602	135.1819607	121.1623236	121.4241021	59.89785709	56.67460614	123.6075562	127.4305234	126.3810946	135.1819607	0.5776	0.3527	0.8459	0.9665	0.2059	BZJP	0	94
111	34	3.264705882	363.0365773	28.5	0.007551669	140.7264214	88.76544036	92.72887402	41.43411371	94.64169454	93.6303233	94.33690078	126.6004459	140.7264214	0.7284	0.3709	0.8484	0.949	0.1719	BZJP	0	94
107	24	4.458333333	285.948265	46.5	0.018107477	135.5495953	114.2659176	116.5262776	50.01999517	59.55466957	118.1441343	120.5407756	127.1776006	135.5495953	0.5405	0.3249	0.8581	0.9749	0.1547	BZJP	0	94
158	28	5.642857143	350.4680363	3384.5	0.765031646	134.7120588	99.95161765	99.12941176	53.28	61.32132353	101.0416176	104.5814706	125.7948529	134.7120588	0.9721	0.4339	0.8342	0.9543	0.2138	BZJP	0	94
220	41	5.365853659	494.7350621	5751	0.637583149	137.3751804	109.6150581	110.7750615	50.74458874	71.02911468	112.6339869	115.4078601	126.1729904	137.3751804	0.6348	0.3984	0.8241	0.9686	0.1148	BZJP	0	94
38	108	0.351851852	537.2619731	36.5	0.008893762	135.623	109.9548333	109.5355	55.65966667	69.3145	111.75	115.0463333	125.8295	135.623	0.744	0.4332	0.8137	0.9658	0.1551	BZJP	0	94
170	34	5	408.0071399	3335.5	0.577076125	133.6153468	106.6164518	107.2020872	53.07612032	48.08311848	108.8330264	112.8100675	126.7415592	133.6153468	0.6413	0.3648	0.8447	0.9606	0.1597	BZJP	0	94
39	155	0.251612903	704.0315253	23.5	0.00388751	134.7548605	114.7775631	116.4280884	57.16990702	54.05240913	118.3636034	121.4033329	127.1120638	134.7548605	0.6161	0.3326	0.8611	0.9616	0.283	BZJP	0	94
74	15	4.933333333	171.6812388	16	0.014414414	142.1367521	85.56730769	91.13514957	29.8482906	109.7451923	91.51976496	90.64903846	126.9871795	142.1367521	0.8545	0.4744	0.7995	0.9563	0.1013	BZJP	0	94
163	56	2.910714286	720.8843375	61.5	0.006737511	136.274092	114.0012941	117.5621603	48.32007592	65.52963506	118.7902683	120.5304115	127.5909758	136.274092	0.5488	0.3228	0.8601	0.9751	0.1993	BZJP	0	94
9	41	0.219512195	103.7817451	23.5	0.063685637	137.9426829	97.03170732	98.50264228	44.04166667	75.60182927	99.75609756	102.4178862	126.0410569	137.9426829	0.4217	0.3163	0.8521	0.9761	0.1958	BZJP	0	94
198	52	3.807692308	861.7888846	19	0.001845377	136.4423179	113.0878712	116.6954507	47.69096985	67.12455381	117.9123566	119.3848257	127.6078074	136.4423179	0.8413	0.4008	0.84	0.9636	0.2066	BZJP	0	94
221	75	2.946666667	1228.839741	144.5	0.008717949	135.1181034	124.9421907	126.2407708	55.91201826	54.41759635	128.0306795	131.2953347	126.8008114	135.1181034	0.4737	0.2594	0.8907	0.9774	0.2989	BZJP	0	94
193	44	4.386363636	477.8061292	4456.5	0.524788036	135.8016122	124.5179579	124.5491267	55.22892969	54.81710703	126.2721899	130.6654725	125.9430363	135.8016122	0.6141	0.3291	0.8627	0.9683	0.2713	BZJP	0	94
56	203	0.275862069	734.4823159	67.5	0.00593772	137.2343644	104.6972793	107.3664484	50.34206367	74.8320727	108.7892301	110.6642583	127.009483	137.2343644	0.3853	0.255	0.8852	0.9787	0.2338	BZJP	0	94
229	42	5.452380952	514.8355675	6497.5	0.675556249	136.9525539	105.1987053	107.2850714	43.81661009	65.43893582	108.3193337	111.3093866	126.5867214	136.9525539	0.6512	0.3789	0.8366	0.96	0.1795	BZJP	0	94
35	127	0.275590551	312.1665204	2731	0.6143982	134.7953416	118.7703416	121.2083851	48.63664596	53.80217391	122.5759317	125.121118	127.3518634	134.7953416	0.8546	0.427	0.8276	0.961	0.2144	BZJP	0	94
240	54	4.444444444	556.5340512	8084	0.623765432	136.3766185	109.6838272	112.6090015	47.82395418	67.77247261	114.0448207	115.6866907	127.2679905	136.3766185	0.5947	0.2979	0.8794	0.9743	0.2644	BZJP	0	94
170	47	3.617021277	775.0437177	30	0.003754693	136.0417625	101.7051724	104.3860153	44.22346743	73.32710728	105.5521073	106.8168582	127.245977	136.0417625	0.6951	0.3632	0.8502	0.9737	0.1973	BZJP	0	94
207	46	4.5	962.4163016	22	0.002310439	135.8955236	116.0204049	117.0003164	47.85123379	56.93490984	118.3067858	121.9366498	126.2573553	135.8955236	0.5961	0.3436	0.8521	0.9716	0.183	BZJP	0	94
220	41	5.365853659	500.7350616	5103	0.565742794	136.0944056	118.7212787	120.8356643	49.10939061	56.63178488	122.0718448	125.3189311	126.8537296	136.0944056	0.6277	0.3676	0.8415	0.9668	0.1705	BZJP	0	94
224	94	2.382978723	1007.903671	112.5	0.005342895	134.4078762	107.1272252	108.6017279	58.93321278	62.72847097	110.723488	113.0532851	127.2501909	134.4078762	0.353	0.2302	0.8968	0.9823	0.2716	BZJP	0	94
64	278	0.230215827	1265.77878	53	0.002978867	135.3649123	116.0880702	115.3166228	51.76578947	57.96986842	117.1462281	121.3004386	125.5647368	135.3649123	0.5417	0.3176	0.8624	0.9773	0.2215	BZJP	0	94
172	46	3.739130435	404.6934317	4333.5	0.547712336	135.1948039	121.66427	122.8422011	48.54424312	53.57990605	124.3053399	127.8412425	126.6393443	135.1948039	0.8064	0.4081	0.8336	0.9615	0.234	BZJP	0	94
176	43	4.093023256	859.605119	15.5	0.002048097	134.5175282	94.65696177	95.54555357	43.63606655	59.03654189	96.54119628	99.39809863	126.5358487	134.5175282	0.9098	0.4465	0.8175	0.9559	0.1555	BZJP	0	94
261	59	4.423728814	1358.991982	59.5	0.003863887	133.8532001	119.10465	117.9034279	61.88768641	49.57327051	120.386599	124.8148819	125.9149234	133.8532001	0.5985	0.3309	0.8603	0.97	0.1735	BZJP	0	94
183	47	3.893617021	416.3502858	5855.5	0.680792931	136.789193	103.2671525	105.1317099	48.91797014	73.38215428	106.4868468	108.5111091	126.6329541	136.789193	0.8127	0.3757	0.8522	0.9669	0.2109	BZJP	0	94
299	79	3.784810127	1605.83469	156.5	0.00662546	132.3026459	113.8546937	113.0040594	68.20405944	43.66107285	115.5552374	119.8974991	126.556506	132.3026459	0.3942	0.2394	0.8953	0.9784	0.3217	BZJP	0	94
90	26	3.461538462	209.4974737	1613.5	0.689529915	136.0524485	119.4658817	120.6997592	48.26117206	54.36713942	121.8943002	125.812684	126.3612523	136.0524485	0.8152	0.4169	0.8298	0.9569	0.189	BZJP	0	94
199	59	3.372881356	1221.57777	64	0.005450984	136.6452381	112.7955102	117.072381	44.94170068	69.10462585	118.2161224	119.1998639	127.9059184	136.6452381	0.5972	0.3322	0.8596	0.974	0.2198	BZJP	0	94
208	72	2.888888889	1099.928057	127.5	0.008513622	133.4651266	130.895656	130.6153421	58.38968719	41.78202719	132.44617	137.1760805	126.3958771	133.4651266	0.4374	0.2566	0.8894	0.9771	0.3501	BZJP	0	94
112	23	4.869565217	268.7523072	21.5	0.008346273	132.8432868	119.5695292	119.4655623	53.80122058	39.4956408	121.1403662	125.7626417	126.5669137	132.8432868	1.0152	0.4713	0.8138	0.9449	0.1818	BZJP	0	94
35	67	0.52238806	264.9360723	33	0.014072495	133.3742657	131.6849417	132.6136131	51.22890443	39.91086247	134.0642424	138.2255478	126.9351049	133.3742657	0.5254	0.2841	0.8814	0.9722	0.3561	BZJP	0	94
234	37	6.324324324	513.4802288	5650	0.652575653	135.7460884	110.9367347	110.019983	51.98103741	59.51751701	112.032483	116.0777211	125.4055272	135.7460884	0.7799	0.3888	0.8424	0.9665	0.2092	BZJP	0	94
162	40	4.05	368.3086555	4811	0.742438272	138.4125535	107.1828938	108.7524228	46.77507325	71.23856209	110.2345053	113.3267974	125.9805048	138.4125535	0.6413	0.3709	0.8394	0.9592	0.1286	BZJP	0	94
232	38	6.105263158	510.9949477	6723	0.762590744	136.2406612	104.5610744	105.1889256	44.80289256	60.49628099	106.5299174	110.0242975	125.9219835	136.2406612	0.7156	0.3952	0.8324	0.9645	0.1739	BZJP	0	94
25	127	0.196850394	346.6518016	18	0.005669291	135.7263285	99.88019324	99.28695652	50.74516908	62.50628019	101.0183575	104.5669082	125.5357488	135.7263285	1.0247	0.4955	0.8012	0.9556	0.1466	BZJP	0	94
179	85	2.105882353	1023.979789	57	0.003746303	134.2212171	114.4542763	115.7410636	59.80773026	53.29862939	117.8026864	120.9519737	127.1236294	134.2212171	0.4334	0.245	0.8957	0.9738	0.3181	BZJP	0	94
205	48	4.270833333	1040.440686	58	0.005894309	137.0225989	106.3810421	108.6541117	44.09047395	67.45550847	109.6788293	112.493801	126.7117075	137.0225989	0.5728	0.3206	0.8637	0.9671	0.1927	BZJP	0	94
139	49	2.836734694	686.6833267	68.5	0.01005726	136.1225951	122.0312081	123.9129754	49.88187919	60.85223714	125.5090604	128.2756152	126.8183445	136.1225951	0.5567	0.2942	0.8783	0.9742	0.3003	BZJP	0	94
51	236	0.216101695	543.9482651	5865.5	0.487329678	134.886052	122.255126	120.9019851	56.72730835	52.59690479	122.9856994	127.7203866	125.4293457	134.886052	0.5603	0.2997	0.8752	0.9754	0.2915	BZJP	0	94
248	35	7.085714286	586.5340512	23	0.00264977	138.067016	94.55819084	96.70058834	43.10875161	80.88674389	98.07225593	99.64331679	126.3678985	138.067016	0.5673	0.388	0.8238	0.9735	0.1243	BZJP	0	94
232	68	3.411764706	1157.394004	66.5	0.004215264	135.0575617	120.1990741	122.2781893	51.25802469	59.17109053	123.7562757	126.1591049	127.2476337	135.0575617	0.4964	0.2642	0.8902	0.9797	0.3045	BZJP	0	94
9	88	0.102272727	189.4974738	326.5	0.412247475	136.4070405	110.5717769	111.1205425	48.30150869	64.80211826	112.6280859	115.8233008	125.9586254	136.4070405	1.0768	0.4739	0.8165	0.9552	0.194	BZJP	0	94
208	58	3.586206897	945.5117539	50.5	0.004186008	135.6894635	121.2963801	121.1996122	56.89605688	56.70652877	123.1676794	127.1925663	125.9542986	135.6894635	0.697	0.357	0.8526	0.9671	0.2498	BZJP	0	94
123	28	4.392857143	278.2253958	2584	0.75029036	135.4860314	106.184845	106.5331037	51.82051282	59.85208573	108.4194413	111.761194	126.2370838	135.4860314	1.1084	0.5055	0.8029	0.9395	0.1691	BZJP	0	94
149	65	2.292307692	660.0559111	82.5	0.008518327	135.1841283	111.9836349	113.5464638	57.28018092	58.77697368	115.4039474	118.2901316	126.9603618	135.1841283	0.4963	0.2763	0.8833	0.9708	0.2805	BZJP	0	94
128	32	4	585.1198378	20.5	0.005004883	134.7977602	115.786726	117.7425889	45.29183136	51.20125165	118.9825428	122.1791831	127.0459486	134.7977602	0.7868	0.4309	0.8188	0.9613	0.1711	BZJP	0	94
155	23	6.739130435	368.0660154	20.5	0.005750351	137.0833333	113.3231497	116.0711417	43.53327596	65.1937751	117.2030981	119.6207688	126.8918531	137.0833333	0.8584	0.4367	0.8219	0.9582	0.1823	BZJP	0	94
22	105	0.20952381	353.5878731	73	0.031601732	134.091293	133.6846654	135.9796621	53.39350227	45.84327485	137.5194282	140.5987654	127.5718648	134.091293	0.4989	0.2581	0.8943	0.9728	0.3949	BZJP	0	94
54	210	0.257142857	979.0437176	28	0.002469136	137.6014619	113.7677689	116.0854856	44.8622346	69.25234946	117.363244	119.7956143	126.5750783	137.6014619	0.6417	0.3481	0.8539	0.9699	0.2088	BZJP	0	94
30	103	0.291262136	242.7106768	2290	0.741100324	136.4492754	121.8809524	123.2712215	48.96397516	55.6689441	124.8592133	128.2494824	126.2670807	136.4492754	1.0312	0.4806	0.8116	0.9446	0.2109	BZJP	0	94
191	32	5.96875	424.0660151	4123.5	0.674656414	134.0269399	110.7193184	111.5754087	52.23244301	46.22588073	113.3571264	117.190997	126.7497122	134.0269399	0.6821	0.382	0.8375	0.9533	0.1981	BZJP	0	94
126	48	2.625	724.9015825	45	0.007440476	135.8142536	103.7589787	105.7774972	45.8904321	67.28493266	107.3486251	109.1310325	126.9277497	135.8142536	0.9058	0.4318	0.8288	0.9627	0.1902	BZJP	0	94
234	67	3.492537313	918.4995613	35	0.002232428	135.2719665	115.7356507	115.8444909	57.13845081	59.50933376	118.1391482	121.5011801	126.2354361	135.2719665	0.6012	0.3271	0.8621	0.9729	0.21	BZJP	0	94
181	46	3.934782609	842.6589419	28.5	0.003423012	134.612841	118.1965647	117.8862864	60.57959034	53.99761183	120.3812804	124.2528704	126.2538808	134.612841	0.715	0.3835	0.8399	0.9602	0.1771	BZJP	0	94
33	188	0.175531915	681.9310198	32	0.005157963	137.5863787	110.9998813	113.2957997	46.49572852	68.34219269	114.4135026	117.1510441	126.5745135	137.5863787	0.697	0.3656	0.8481	0.9658	0.1733	BZJP	0	94
143	37	3.864864865	322.7523073	3691.5	0.697694198	137.1688312	110.5859037	110.7590639	51.75608766	69.25987554	112.661526	115.9828193	125.6827652	137.1688312	0.9308	0.4519	0.8181	0.9586	0.1721	BZJP	0	94
146	38	3.842105263	359.4802284	3263	0.58813987	134.6755573	118.160828	120.0187102	45.7498673	53.72399151	121.5975318	124.2316879	127.1239384	134.6755573	0.8343	0.3933	0.8439	0.9633	0.2342	BZJP	0	94
257	62	4.14516129	1106.783832	25	0.001568972	136.1376972	112.2850899	112.3080981	48.42052647	63.59163066	113.7183764	117.4523762	125.7222445	136.1376972	0.577	0.3476	0.8482	0.9757	0.1874	BZJP	0	94
234	53	4.41509434	542.3330412	5599	0.451459442	135.7556993	128.6940318	131.3345287	51.85239498	53.40221568	132.9091957	135.6686091	127.2967469	135.7556993	0.5272	0.2792	0.8844	0.9706	0.3156	BZJP	0	94
232	46	5.043478261	1070.17366	35.5	0.003326462	136.6344544	107.5384561	109.6106854	45.10706684	65.55562651	110.6940542	113.4030793	126.6526181	136.6344544	0.748	0.3946	0.8357	0.9654	0.1551	BZJP	0	94
213	67	3.179104478	531.0193331	8856	0.620559176	138.9396749	120.5758356	125.198489	44.191163	68.953125	126.3777473	127.6042239	127.3020833	138.9396749	0.6025	0.3277	0.8621	0.9662	0.2048	BZJP	0	94
270	48	5.625	1249.411249	30	0.002314815	137.0519976	105.8128935	108.0827482	46.85175545	69.80635593	109.7152542	111.4029661	126.7314165	137.0519976	0.8206	0.4607	0.8034	0.9634	0.1267	BZJP	0	94
54	277	0.194945848	1231.109733	34.5	0.002306458	134.9830135	110.7314145	112.3593897	52.58252071	60.77786516	113.8278285	116.5265283	127.004666	134.9830135	0.7356	0.3723	0.8475	0.9673	0.1426	BZJP	0	94
124	39	3.179487179	662.5340514	22	0.004549214	135.266969	117.2089191	119.3340892	45.30098262	56.87936508	120.5260771	123.3006803	127.0979592	135.266969	0.8049	0.3698	0.8566	0.9646	0.2572	BZJP	0	94
112	31	3.612903226	519.0365776	23.5	0.006768433	134.2396438	91.49612853	91.25687185	44.95876887	58.7783585	92.47135114	95.6809911	126.0948509	134.2396438	0.8983	0.4121	0.839	0.9582	0.2074	BZJP	0	94
153	29	5.275862069	674.0487709	16	0.00360604	135.9965157	107.7301103	109.902439	47.25246806	60.9949187	111.416957	114.0765099	126.9353949	135.9965157	0.7597	0.4346	0.8139	0.9526	0.1553	BZJP	0	94
172	67	2.567164179	975.1686082	66.5	0.005770566	137.0550146	128.0864515	130.8763389	49.5299068	59.41841703	132.4504103	134.9721797	126.9901238	137.0550146	0.5695	0.2956	0.8785	0.9681	0.3	BZJP	0	94
214	30	7.133333333	477.9655101	4826	0.751713396	134.7593798	104.8942636	102.585323	50.31173127	54.02211886	105.1832558	109.3960724	124.8596382	134.7593798	0.8727	0.464	0.806	0.9617	0.1187	BZJP	0	94
198	41	4.829268293	442.2081507	5539.5	0.682372506	137.7866124	115.4375	116.1612426	46.37361317	64.00194157	117.5668454	121.285503	125.6598558	137.7866124	0.884	0.4559	0.8113	0.9546	0.1635	BZJP	0	94
186	37	5.027027027	469.5046141	36	0.005231037	131.8292501	127.7280811	126.4414874	57.88477801	33.49577167	128.5172242	133.2696182	126.2374705	131.8292501	0.5507	0.2718	0.8899	0.9766	0.347	BZJP	0	94
91	34	2.676470588	442.1492755	24.5	0.007918552	138.7575758	113.8188503	117.8622995	40.46033868	71.14705882	118.9231283	120.6069519	127.0942513	138.7575758	0.7123	0.4017	0.8296	0.9606	0.1648	BZJP	0	94
221	45	4.911111111	983.428494	33.5	0.003368527	136.7517506	113.1627889	114.632859	49.71319931	63.73142083	115.9570062	119.2827347	126.3597621	136.7517506	0.7315	0.3907	0.8371	0.9628	0.1345	BZJP	0	94
22	141	0.156028369	472.5828212	100	0.032237266	133.4104663	134.9615581	135.6498524	58.31351564	40.93728113	137.5871336	141.7401535	126.9355892	133.4104663	0.3269	0.192	0.917	0.9807	0.3989	BZJP	0	94
179	51	3.509803922	1122.683326	31.5	0.003450542	136.1955992	108.6365163	109.8713362	49.35726883	64.86142605	111.2790795	114.0550936	126.4068195	136.1955992	0.7503	0.3827	0.8432	0.9688	0.1869	BZJP	0	94
154	40	3.85	705.6883794	45.5	0.007386364	138.7143357	115.3354312	116.8520979	49.34184149	66.36153846	118.6221445	121.4904429	125.7262238	138.7143357	0.911	0.4604	0.8111	0.9494	0.1437	BZJP	0	94
162	48	3.375	777.6122605	60	0.007716049	138.3140192	115.0600151	116.8344639	47.41530055	75.72291313	118.2584323	120.7483512	126.1498021	138.3140192	0.5868	0.3029	0.8756	0.9749	0.2253	BZJP	0	94
121	45	2.688888889	506.1909055	33	0.006060606	133.8543637	125.0211321	124.4129539	58.21673787	45.85947513	126.7120842	130.9710864	126.1333537	133.8543637	0.6785	0.3301	0.8679	0.9679	0.3041	BZJP	0	94
138	31	4.451612903	634.4335464	20.5	0.004791959	137.2471429	119.4547619	120.7736508	44.86079365	57.49714286	122.0847619	125.8138095	125.9538095	137.2471429	0.8309	0.4423	0.8161	0.9521	0.188	BZJP	0	94
276	52	5.307692308	775.7716398	23.5	0.001637402	132.1605553	127.5681102	126.8315912	65.40213484	37.98285493	129.6723633	133.9858415	126.6885128	132.1605553	0.5368	0.3077	0.8684	0.9686	0.1894	BZJP	0	94
38	160	0.2375	518.0731548	51	0.008388158	136.5472756	114.0380609	115.9052083	44.81770833	65.00641026	117.2492788	119.7858974	126.6362981	136.5472756	0.6369	0.352	0.8514	0.9728	0.2127	BZJP	0	94
116	35	3.314285714	540.5340519	28	0.006896552	138.9173228	113.630606	114.0629921	47.154228	73.69137282	115.5467306	119.2321123	125.2817528	138.9173228	0.8535	0.4045	0.8393	0.9589	0.1791	BZJP	0	94
203	57	3.561403509	790.457932	43.5	0.003759398	134.9191386	114.1240011	116.4454151	52.35453068	59.41663281	118.1759447	120.2658134	127.3915075	134.9191386	0.7754	0.4015	0.8344	0.9655	0.1361	BZJP	0	94
179	60	2.983333333	786.3157959	33.5	0.003119181	134.359256	114.0184649	116.8239774	48.07837455	56.11193477	118.288227	120.186805	127.7210728	134.359256	0.6519	0.3418	0.8584	0.9725	0.2312	BZJP	0	94
114	29	3.931034483	521.4629835	22.5	0.006805808	133.4300488	120.7921951	121.9908293	48.32429268	43.60507317	123.3683902	127.0483902	127.0823415	133.4300488	0.8364	0.408	0.8368	0.9615	0.2401	BZTJ	0	93
174	36	4.833333333	679.5462441	22.5	0.003591954	132.6062391	139.4910558	136.5729712	65.36987347	35.78501309	139.9566972	145.2648342	125.3790358	132.6062391	0.8758	0.4391	0.821	0.9556	0.2175	BZTJ	0	93
63	39	1.615384615	321.7228696	27.5	0.011192511	138.8935837	112.1643192	109.9064163	49.09921753	74.41377152	112.5630673	116.6532081	123.8532081	138.8935837	1.0647	0.5083	0.7982	0.9594	0.1464	BZTJ	0	93
72	373	0.193029491	1784.454967	77	0.002867143	135.3452668	136.366578	136.8372399	54.42237522	50.16053826	138.8697856	142.3479268	126.2431231	135.3452668	0.5551	0.3073	0.8695	0.9772	0.2659	BZTJ	0	93
139	53	2.622641509	430.8355674	25.5	0.003461382	138.8512368	105.6098259	103.3806688	46.71942281	80.64544205	105.7299588	109.4311727	123.7769125	138.8512368	0.4832	0.257	0.8925	0.9847	0.1931	BZTJ	0	93
30	216	0.138888889	557.948265	18.5	0.002854938	137.3898889	126.899	126.6106667	50.73877778	59.85566667	128.4967778	132.6114444	125.2183333	137.3898889	0.8146	0.4264	0.8234	0.9659	0.1632	BZTJ	0	93
39	139	0.28057554	562.1147857	52.5	0.00968456	138.0655022	127.8738476	127.0739123	51.51673945	62.00792496	129.02612	133.6054504	124.8372149	138.0655022	0.7521	0.4344	0.8135	0.9654	0.1296	BZTJ	0	93
76	277	0.274368231	1463.016368	67.5	0.003206346	135.8733229	123.8964316	123.2781449	61.31715327	57.35604149	125.7622252	129.8502944	125.6895751	135.8733229	0.4047	0.2552	0.8869	0.9797	0.2675	BZTJ	0	93
212	44	4.818181818	490.6761869	3680	0.394511149	133.0463106	141.8229923	141.7534448	59.06057888	35.39323278	143.7077049	148.3785569	126.558989	133.0463106	0.7329	0.3944	0.835	0.9562	0.296	BZTJ	0	93
131	47	2.787234043	771.4873687	39.5	0.006415462	135.9356161	131.8334941	134.4996383	47.45153123	54.92850253	135.9662407	138.445985	127.1270798	135.9356161	0.7619	0.3936	0.8384	0.9681	0.1922	BZTJ	0	93
37	221	0.167420814	567.2203428	30	0.003668827	137.3681159	111.4676548	112.7679183	44.94644269	66.34789196	113.7214756	116.9570487	125.9783267	137.3681159	0.7008	0.4056	0.8256	0.9689	0.146	BZTJ	0	93
40	129	0.310077519	506.7594471	38	0.007364341	141.4740385	118.5906593	123.9748626	37.0032967	79.32637363	124.8333791	125.7141484	126.9745879	141.4740385	0.4654	0.3057	0.8627	0.9749	0.1409	BZTJ	0	93
49	217	0.225806452	1026.641697	46	0.004326154	136.0490365	105.3075209	105.5023727	48.69686511	68.27372735	107.1862957	109.8881219	125.8893443	136.0490365	0.8621	0.4349	0.8216	0.967	0.156	BZTJ	0	93
51	175	0.291428571	842.9015821	29	0.0032493	136.4783471	134.7402519	134.9317633	51.5413216	53.21989303	136.6372498	140.6604555	125.7077295	136.4783471	0.7097	0.3629	0.8516	0.9696	0.2659	BZTJ	0	93
234	74	3.162162162	1330.991982	64.5	0.003724879	136.6351985	129.0101865	129.0066954	51.37479675	59.58919177	130.6863223	134.4440937	125.6311334	136.6351985	0.8904	0.3914	0.8493	0.9676	0.2602	BZTJ	0	93
123	38	3.236842105	589.445739	39	0.008344031	134.9824855	129.8563814	127.8052087	58.31693573	51.52345416	130.4777642	135.2336278	125.1105696	134.9824855	0.9761	0.5047	0.7917	0.9576	0.176	BZTJ	0	93
125	61	2.049180328	486.6000663	67.5	0.008852459	136.6328502	123.2058316	124.7280883	51.22567288	61.89596273	126.4919772	129.1596791	126.4467736	136.6328502	0.623	0.3522	0.8493	0.9758	0.161	BZTJ	0	93
129	54	2.388888889	536.9432129	64.5	0.009259259	141.1826778	106.3680421	111.7926069	37.07704707	87.24274662	112.6159467	112.6517301	127.1390501	141.1826778	0.5588	0.3525	0.8432	0.9756	0.1005	BZTJ	0	93
220	54	4.074074074	937.6295046	27.5	0.002314815	134.9262699	120.5545449	121.5810646	51.02197169	51.23348921	122.8274294	126.6019473	126.5673564	134.9262699	0.6611	0.3513	0.853	0.9691	0.2349	BZTJ	0	93
209	51	4.098039216	1007.126977	42	0.003940332	133.8067772	118.7697669	120.8508371	56.27028759	51.1333814	122.805175	125.1415525	127.5813506	133.8067772	0.6961	0.3605	0.8518	0.9685	0.2362	BZTJ	0	93
74	36	2.055555556	286.409161	16.5	0.006193694	132.1168961	147.1476846	147.4332916	59.76720901	29.63904881	149.7161452	154.0132666	126.9882353	132.1168961	0.5343	0.3639	0.8345	0.9683	0.1761	BZTJ	0	93
229	31	7.387096774	511.8650048	4768.5	0.671714326	137.5764599	121.9192389	122.6798907	50.39763182	64.96002429	124.6699727	127.8924198	125.8651958	137.5764599	0.9826	0.4923	0.8	0.9531	0.1458	BZTJ	0	93
30	41	0.731707317	199.0954531	17.5	0.014227642	138.6154678	129.8647918	133.1465657	46.3223364	61.24445646	134.5689562	136.8880476	126.6484586	138.6154678	0.4607	0.3012	0.8644	0.9743	0.1252	BZTJ	0	93
178	36	4.944444444	452.2325356	27.5	0.004291511	139.6696174	113.707672	115.4683557	41.65323565	75.7010582	116.5087505	119.2891738	125.6187424	139.6696174	0.8776	0.4672	0.8049	0.9649	0.1343	BZTJ	0	93
212	41	5.170731707	1000.943213	30.5	0.003508974	136.9001943	139.7602897	140.7112701	52.59053171	54.86671966	142.6131426	145.9866631	126.1067833	136.9001943	0.8589	0.4023	0.8421	0.9606	0.2873	BZTJ	0	93
147	34	4.323529412	688.8183219	22	0.004401761	134.6512928	115.4596785	116.8693222	45.78616352	52.83326345	118.202376	121.1631027	126.7844864	134.6512928	0.9208	0.4774	0.8032	0.9608	0.1611	BZTJ	0	93
243	54	4.5	540.9360723	9221	0.702713001	139.9252574	117.2162326	119.4725621	44.82574197	78.47171411	120.6898243	122.8769836	125.8775288	139.9252574	0.747	0.3983	0.8339	0.9712	0.1619	BZTJ	0	93
180	50	3.6	845.4873692	18.5	0.002055556	137.3870119	124.2832767	123.9829372	52.9704584	64.72436333	126.0060272	129.7516129	125.3236842	137.3870119	0.7464	0.4439	0.8071	0.9704	0.1251	BZTJ	0	93
152	27	5.62962963	352.0243852	3029	0.738060429	136.8162709	120.8308729	122.7854621	46.01283697	58.65179718	124.0624198	127.0314506	126.5357831	136.8162709	0.9967	0.5043	0.7951	0.9559	0.0908	BZTJ	0	93
291	97	3	1255.602156	84	0.002975874	136.6455627	122.2268144	123.6857722	49.68098828	62.87552608	125.0727889	127.9808339	126.3596451	136.6455627	0.58	0.3543	0.8444	0.9779	0.122	BZTJ	0	93
189	49	3.857142857	691.1442231	47.5	0.005129036	138.2544684	99.89976046	103.0455132	41.45043302	77.5810761	104.2619311	105.6007923	126.8105767	138.2544684	0.6971	0.3691	0.8469	0.9661	0.1873	BZTJ	0	93
252	76	3.315789474	1474.070192	112.5	0.00587406	136.9524059	129.3967921	130.221756	50.22297976	59.86106376	131.752371	135.5491019	126.0131987	136.9524059	0.5559	0.34	0.8508	0.9748	0.1288	BZTJ	0	93
156	28	5.571428571	679.9066353	17	0.003891941	135.6189759	120.3001506	121.2920181	46.67590361	57.3125	122.6712349	125.7518072	126.3572289	135.6189759	1.1452	0.5131	0.8016	0.9597	0.1741	BZTJ	0	93
230	38	6.052631579	1005.44574	20	0.00228833	137.2070975	131.3687323	134.5204802	46.89336158	58.88576977	136.078125	138.0529661	127.0683263	137.2070975	0.8904	0.4138	0.8381	0.9611	0.2301	BZTJ	0	93
117	54	2.166666667	509.9726505	54.5	0.008626148	137.0305944	126.560169	130.0702214	47.68531469	60.25590035	131.4608829	133.5509178	127.3215326	137.0305944	0.5973	0.3164	0.8687	0.9668	0.2567	BZTJ	0	93
337	62	5.435483871	759.345234	11717.5	0.56080693	134.6702488	119.2896001	119.237994	56.70681782	57.51936703	121.9747284	124.5995119	126.297709	134.6702488	0.6784	0.36	0.8495	0.9744	0.1479	BZTJ	0	93
49	124	0.39516129	323.4385986	4548.5	0.748601053	137.3964784	106.3740134	106.6031573	46.39757134	78.51584699	108.1982999	110.4910747	125.582878	137.3964784	0.7777	0.3814	0.8467	0.9763	0.178	BZTJ	0	93
164	28	5.857142857	739.8061296	16.5	0.003593206	134.1762637	113.6112821	112.2877656	51.45714286	48.23340659	114.3091575	118.2703297	125.5400733	134.1762637	1.2284	0.5568	0.7833	0.9583	0.1242	BZTJ	0	93
255	62	4.112903226	1235.075244	90.5	0.005724225	140.5939335	122.166804	125.778041	44.77340612	80.39937172	127.1065506	128.4065815	126.4306829	140.5939335	0.6999	0.4073	0.8244	0.9712	0.1769	BZTJ	0	93
168	31	5.419354839	375.8822496	4094	0.78609831	135.4352221	108.1169194	108.5340516	44.53910615	60.17517957	109.783453	112.6896781	126.0976323	135.4352221	1.4939	0.6927	0.7269	0.9507	0.086	BZTJ	0	93
201	22	9.136363636	459.7228695	18.5	0.004183627	138.8590348	109.1500363	109.9834906	45.30968795	76.78174891	111.2931785	114.2191582	125.3855225	138.8590348	1.123	0.5936	0.7531	0.9589	0.0761	BZTJ	0	93
199	31	6.419354839	527.0020883	42.5	0.006889285	138.14689	123.4728469	125.984689	45.21543062	68.95203349	127.0777512	129.5916268	126.4764354	138.14689	0.5884	0.4117	0.8115	0.9757	0.1082	BZTJ	0	93
277	42	6.595238095	627.5046147	6457	0.555011174	133.479367	115.5622329	113.6507746	60.68356036	48.44163996	116.2489984	120.6283387	125.6348157	133.479367	0.7542	0.4099	0.8277	0.969	0.1956	BZTJ	0	93
216	54	4	498.4924213	7726.5	0.66242284	136.66042	115.5689793	115.2097289	48.2830941	64.7566454	116.859782	120.3042265	125.4005848	136.66042	0.7659	0.3889	0.8409	0.9747	0.181	BZTJ	0	93
199	45	4.422222222	923.5533854	59	0.006588498	137.5953893	142.307612	144.5913006	50.64558504	57.3169204	146.1523271	149.0294911	126.6290561	137.5953893	0.6479	0.3505	0.8535	0.9678	0.2816	BZTJ	0	93
183	56	3.267857143	860.683327	51.5	0.005025371	138.4510694	123.5127712	124.6955685	51.334513	67.16256347	126.6239421	129.5429297	125.7129558	138.4510694	0.8882	0.4732	0.8013	0.9579	0.0977	BZTJ	0	93
139	51	2.725490196	376.3157953	66.5	0.009380731	131.7965081	156.9079872	156.8394541	59.60796709	26.71432872	159.0802729	163.462071	126.9004616	131.7965081	0.4909	0.2512	0.8978	0.9683	0.4757	BZTJ	0	93
130	41	3.170731707	329.3452348	66.5	0.012476548	132.8830713	150.8698765	151.5866086	55.81372824	32.89191465	153.572712	157.5036496	126.9779618	132.8830713	0.5562	0.286	0.8834	0.9691	0.3999	BZTJ	0	93
216	94	2.29787234	1464.562611	196	0.00965327	134.476953	143.1781281	142.2204154	63.35687686	45.56723767	145.1720457	149.1298825	125.9165425	134.476953	0.4467	0.2652	0.8849	0.9791	0.3133	BZTJ	0	93
187	35	5.342857143	548.5756822	33.5	0.005118411	135.398775	123.6929663	124.1606296	59.18032139	55.63613014	126.1731428	129.8282403	126.3300843	135.398775	0.4991	0.2667	0.8893	0.976	0.2905	BZTJ	0	93
35	305	0.114754098	697.1442229	34.5	0.00323185	134.8066189	115.6815	115.0540914	58.03391515	53.0441545	117.2429361	121.1945909	125.8656355	134.8066189	0.5277	0.3264	0.8559	0.9761	0.1826	BZTJ	0	93
192	27	7.111111111	423.8233753	3644	0.702932099	136.8574021	120.6283381	122.0562613	42.53305678	57.60487425	123.1718953	126.9484055	126.1960073	136.8574021	0.871	0.4436	0.8192	0.9535	0.1986	BZTJ	0	93
203	41	4.951219512	455.7644994	5278	0.634146341	135.5362845	111.2559869	110.0041727	55.63125907	61.36347968	112.2694122	116.2039187	125.3687409	135.5362845	0.729	0.3807	0.8432	0.9697	0.1794	BZTJ	0	93
84	19	4.421052632	266.9949476	18	0.011278195	146.535686	87.9333862	92.16455194	30.43616178	121.0440127	92.55749405	93.45757335	125.1586043	146.535686	0.7988	0.487	0.7872	0.9319	0.1493	BZTJ	0	93
221	50	4.42	1087.310743	44.5	0.004027149	136.6976084	107.1093606	106.9579164	45.4409907	66.36597828	108.3373785	111.887162	125.4517068	136.6976084	0.8303	0.4515	0.8102	0.9657	0.1421	BZTJ	0	93
56	227	0.246696035	876.3818101	70	0.005506608	139.9359643	123.8736659	125.8776992	47.91474311	77.0684413	127.3077066	129.9847977	125.8693845	139.9359643	0.7618	0.4449	0.8078	0.9666	0.1077	BZTJ	0	93
105	36	2.916666667	253.5391041	2644	0.699470899	138.325752	134.4545121	137.2217535	45.71496698	57.932135	138.4686354	141.1474688	126.3391416	138.325752	0.8729	0.4543	0.8126	0.9561	0.1784	BZTJ	0	93
201	26	7.730769231	674.6761869	17	0.003252966	139.7551149	112.8162415	116.0622632	42.45466027	75.3202829	117.2936348	119.3654963	126.4129831	139.7551149	0.6294	0.3978	0.8237	0.9632	0.1431	BZTJ	0	93
18	144	0.125	323.3797233	19.5	0.007523148	141.1058726	111.6461952	114.4766336	42.40901572	86.65115798	115.5833333	117.57134	125.9023987	141.1058726	0.9496	0.4885	0.7986	0.9547	0.1707	BZTJ	0	93
177	65	2.723076923	683.7960247	82.5	0.007170795	135.2620567	130.7335461	131.5234043	58.23624113	53.52666667	133.9358156	137.1614894	126.6021986	135.2620567	0.4873	0.2997	0.8683	0.9751	0.2472	BZTJ	0	93
33	248	0.133064516	642.8183216	24	0.002932551	139.3876437	100.262069	102.8645594	44.60229885	79.1335249	104.0944444	106.0327586	126.1672414	139.3876437	0.6959	0.3998	0.8279	0.9624	0.1084	BZTJ	0	93
149	30	4.966666667	524.592927	23	0.005145414	137.4675049	116.1116498	115.8529011	47.11967884	66.18557794	117.5496137	121.1321012	125.2473868	137.4675049	0.8901	0.464	0.809	0.9676	0.1473	BZTJ	0	93
129	29	4.448275862	301.4385988	2356.5	0.629911788	135.3128571	127.71875	128.0016071	53.53982143	55.98821429	130.0630357	133.2308929	126.2098214	135.3128571	1.0751	0.4722	0.8198	0.9617	0.2172	BZTJ	0	93
145	18	8.055555556	316.1665207	16	0.006130268	140.1107427	107.8656057	110.5269673	39.70137047	83.8260389	111.3684792	113.6182582	126.0683024	140.1107427	1.0403	0.4931	0.8034	0.952	0.1691	BZTJ	0	93
287	56	5.125	805.1025929	7811	0.486000498	134.0454773	127.6679856	128.1216568	56.16272664	50.51828108	130.3472904	133.4005309	126.6838626	134.0454773	0.7364	0.3945	0.8354	0.9725	0.1433	BZTJ	0	93
165	67	2.462686567	844.9503533	94	0.00850294	137.2524453	122.1876438	122.8855006	46.69713751	64.54006041	124.4257768	127.6088176	125.7953826	137.2524453	0.5837	0.3454	0.8507	0.979	0.1693	BZTJ	0	93
44	169	0.26035503	830.9432125	42.5	0.005715438	136.4892929	129.6894949	133.3758586	45.03888889	53.0889899	134.4982828	136.9347475	127.4246465	136.4892929	0.601	0.384	0.8294	0.962	0.1998	BZTJ	0	93
145	42	3.452380952	630.6345568	18.5	0.003037767	133.7844187	124.0843579	124.9946439	59.80292149	48.74680463	127.3903834	130.5542301	127.0496652	133.7844187	0.6789	0.3519	0.8552	0.9658	0.2544	BZTJ	0	93
211	32	6.59375	463.6223643	3384	0.501184834	135.1370394	137.2082525	136.4774833	56.7464986	48.90336134	138.8836458	143.1090282	125.7318466	135.1370394	0.8029	0.4104	0.8331	0.9653	0.2321	BZTJ	0	93
206	42	4.904761905	787.1442237	34.5	0.003987517	137.5728591	109.960042	111.3897578	45.17594888	74.23450315	112.5946977	115.1258821	126.1413313	137.5728591	0.8586	0.4533	0.8124	0.9675	0.1299	BZTJ	0	93
254	50	5.08	1107.872145	40	0.003149606	135.8810103	132.4225806	134.7038344	53.02988436	49.46402921	136.2407182	139.5296409	126.965916	135.8810103	0.5406	0.3083	0.8679	0.9648	0.2887	BZTJ	0	93
209	54	3.87037037	505.7056241	5953	0.527467659	135.4053147	130.2758741	130.2901399	53.84825175	54.2241958	132.2256643	135.8490909	125.9718881	135.4053147	0.6601	0.3595	0.8493	0.976	0.2398	BZTJ	0	93
191	34	5.617647059	421.4802288	4537	0.698644903	136.1114411	114.0125413	115.9269527	45.17018702	59.3039604	117.0944994	119.8578658	126.6893289	136.1114411	1.1771	0.5243	0.7977	0.9474	0.1765	BZTJ	0	93
236	53	4.452830189	1280.381811	58	0.004637032	132.3240794	135.7025898	133.7168562	63.61988304	36.995116	136.6906368	141.3380888	125.9288606	132.3240794	0.8142	0.4361	0.8182	0.9656	0.1467	BZTJ	0	93
250	64	3.90625	1615.134118	43.5	0.00271875	133.958825	120.7789017	120.2661558	58.44500639	50.88076628	122.7220434	126.1742018	126.265083	133.958825	0.8113	0.3642	0.8583	0.9667	0.2566	BZTJ	0	93
48	261	0.183908046	587.6051192	8209.5	0.655292146	138.0301111	117.1228658	115.3659279	49.62587695	69.06022226	117.8954492	121.9490284	124.3069473	138.0301111	0.6174	0.3815	0.8324	0.9763	0.1226	BZTJ	0	93
111	24	4.625	264.7939364	27	0.010135135	134.4894175	136.6736545	137.7667809	53.34186656	45.44366055	139.6571256	143.2951018	126.8002419	134.4894175	0.8857	0.4176	0.8354	0.9503	0.3056	BZTJ	0	93
246	59	4.169491525	570.4924216	7652.5	0.527249552	133.428125	116.0022321	115.3670759	61.26981027	49.85262277	117.9566406	121.4901228	126.3717634	133.428125	0.5867	0.3278	0.861	0.9746	0.173	BZTJ	0	93
36	155	0.232258065	485.0609633	36.5	0.006541219	134.8399093	135.1204406	136.6792355	54.34985423	48.58600583	138.6982831	141.5939099	126.9411079	134.8399093	0.5806	0.344	0.8512	0.9748	0.21	BZTJ	0	93
151	32	4.71875	680.5756813	21.5	0.004449503	134.5304233	117.952087	121.1250735	46.24661964	54.66343327	122.4085832	124.3756614	127.8330394	134.5304233	1.0822	0.4959	0.8069	0.9525	0.2274	BZTJ	0	93
134	34	3.941176471	649.6467487	28	0.006145742	136.6714176	123.4058238	124.0744828	52.99494253	64.47938697	126.0704981	129.3685824	126.1104981	136.6714176	0.7118	0.3917	0.8353	0.9663	0.2366	BZTJ	0	93
295	65	4.538461538	1054.766588	68.5	0.00357236	136.7207075	108.4312338	109.9143227	51.36251079	64.55401208	111.6220017	114.3688093	126.3905953	136.7207075	0.5531	0.3592	0.8389	0.9705	0.1072	BZTJ	0	93
52	246	0.211382114	1247.8549	38.5	0.003009694	137.8923273	117.1085238	118.8630229	45.40904669	71.05635944	120.1383147	122.579037	126.1976532	137.8923273	0.6819	0.3737	0.8429	0.9761	0.1584	BZTJ	0	93
151	37	4.081081081	709.0020883	45.5	0.008143905	137.4112483	117.8508916	120.9193416	45.05020576	67.92839506	122.3085048	124.126749	127.0352538	137.4112483	0.8461	0.4597	0.8077	0.9613	0.1361	BZTJ	0	93
43	253	0.169960474	870.4995611	40	0.003676809	133.6452218	120.3259316	119.2964766	55.40299113	48.15427123	121.3595437	125.4061343	125.9086946	133.6452218	0.6913	0.3694	0.8459	0.9732	0.218	BZTJ	0	93
30	149	0.201342282	349.539104	3183	0.712080537	135.7568134	117.7521713	120.2081462	46.48802037	58.43021863	121.5910452	123.9687032	127.115903	135.7568134	0.9505	0.4436	0.8261	0.9557	0.203	BZTJ	0	93
274	63	4.349206349	1280.513842	113	0.006546171	132.1394974	134.6121859	133.4353248	70.15372214	36.47700332	136.6632527	141.2635372	126.5991939	132.1394974	0.4393	0.2616	0.8863	0.9702	0.2152	BZTJ	0	93
143	83	1.722891566	967.6021553	127	0.010700143	139.498865	135.0919355	139.4912784	47.92670251	67.28046595	140.8562724	142.2940263	127.1379331	139.498865	0.3292	0.2447	0.886	0.9833	0.2136	BZTJ	0	93
95	31	3.064516129	342.8183218	47	0.015959253	136.0424324	134.2891892	134.4745946	55.99486486	57.22432432	136.8121622	140.2527027	126.0481081	136.0424324	0.5369	0.3625	0.8361	0.9784	0.1865	BZTJ	0	93
188	67	2.805970149	695.1442219	50.5	0.004009209	136.132135	134.8965984	134.4768071	60.28630331	59.48118799	136.9356397	140.5625564	125.7758021	136.132135	0.5642	0.3304	0.8574	0.9779	0.2237	BZTJ	0	93
104	38	2.736842105	533.0609627	38.5	0.009741903	139.5630631	115.6513104	119.7430385	47.78255528	78.33312858	121.4135954	122.4119574	127.1068796	139.5630631	0.7859	0.4238	0.8236	0.9579	0.1795	BZTJ	0	93
94	36	2.611111111	244.6101717	2224.5	0.657358156	137.9349544	125.5925025	128.1651469	47.10091185	60.37852077	129.5049645	132.5357649	126.5552178	137.9349544	0.6331	0.3636	0.8446	0.9602	0.2154	BZTJ	0	93
35	137	0.255474453	633.6883792	30.5	0.006360792	136.4087838	123.0114571	124.3548766	47.10517039	52.95387779	125.5086663	129.3150705	126.2044653	136.4087838	0.9629	0.4935	0.7976	0.9475	0.1679	BZTJ	0	93
202	42	4.80952381	476.0487697	5271	0.621287129	137.2889261	124.6161171	127.2625639	48.42029624	64.17228002	128.6847117	130.9446306	126.8204902	137.2889261	0.6356	0.3804	0.8344	0.9742	0.1502	BZTJ	0	93
27	101	0.267326733	291.1370832	22	0.008067473	136.9377524	123.1257485	125.8373486	49.73067818	59.30956691	127.3925637	129.8301072	126.8619969	136.9377524	0.5821	0.3378	0.8544	0.9691	0.195	BZTJ	0	93
105	60	1.75	440.6761861	40	0.006349206	136.1019056	117.6313173	118.8926056	50.36951118	63.85573737	120.6695319	123.2973281	126.5614126	136.1019056	0.556	0.3241	0.8606	0.9766	0.2152	BZTJ	0	93
179	37	4.837837838	617.1614676	29	0.00437868	139.8937407	109.8250866	112.4558387	41.20274617	75.61677387	113.4403761	116.0400792	125.9633845	139.8937407	0.5821	0.3698	0.8354	0.9659	0.1278	BZTJ	0	93
172	27	6.37037037	430.475176	43	0.009259259	137.0594054	107.9822173	110.7776605	52.69435954	72.82989719	112.7482634	114.0394554	127.2052237	137.0594054	0.5362	0.3149	0.8641	0.9741	0.1294	BZTJ	0	93
43	234	0.183760684	526.1076454	6645	0.660405486	136.3660754	113.8949002	115.3531412	50.42069475	64.27989653	116.9220251	119.7097561	126.5014043	136.3660754	0.7746	0.431	0.8174	0.9647	0.1725	BZTJ	0	93
211	51	4.137254902	1078.381811	47	0.004367624	135.4234961	132.0177274	133.623438	55.13201104	53.62525429	135.4519762	138.3791776	126.8612322	135.4234961	0.6749	0.3673	0.8454	0.9714	0.1532	BZTJ	0	93
238	39	6.102564103	1076.742202	28.5	0.003070459	135.6983133	115.1523695	115.4508434	54.10803213	56.03670683	117.0665863	120.9298795	126.0159036	135.6983133	0.7942	0.4185	0.8264	0.9625	0.1951	BZTJ	0	93
232	52	4.461538462	552.7766916	6919.5	0.573565981	136.7743015	129.0877607	130.7369146	46.59694346	55.37321265	131.966483	135.4182736	126.3265775	136.7743015	0.6622	0.3859	0.8335	0.9714	0.1716	BZTJ	0	93
112	40	2.8	281.2375877	3176.5	0.709040179	138.7750678	122.6521601	125.0701419	48.70620118	68.99346405	126.7524311	129.1160529	126.2937988	138.7750678	0.7722	0.3956	0.8377	0.9583	0.1876	BZTJ	0	93
138	57	2.421052632	689.0193328	33	0.004195271	135.5008883	112.8797868	116.1775563	48.22364785	61.99881563	117.5243782	119.1870312	127.7013423	135.5008883	0.801	0.4263	0.8221	0.9646	0.1673	BZTJ	0	93
40	8	5	92.12489057	24.5	0.0765625	140.9772727	112.2069493	119.5603147	37.75437063	87.2111014	120.5183566	119.517264	128.3527098	140.9772727	0.5717	0.3837	0.8268	0.971	0.1125	BZTJ	0	93
204	62	3.290322581	838.4234412	95.5	0.007550601	136.8152106	105.3194846	107.5235701	48.63375236	69.02168448	109.1147706	110.8585167	126.7771842	136.8152106	0.6054	0.3637	0.8417	0.9731	0.1536	BZTJ	0	93
128	29	4.413793103	480.6589421	53.5	0.014412716	136.8450481	129.9412115	132.6368593	55.06890057	62.05442649	134.5466442	136.7418459	127.1460295	136.8450481	0.6051	0.3172	0.8694	0.9681	0.2983	BZTJ	0	93
212	42	5.047619048	493.178713	4234.5	0.475572776	131.8536564	115.4263539	115.1416006	63.31183167	43.52337013	117.9385133	121.3621939	127.03208	131.8536564	0.6775	0.342	0.8615	0.9658	0.2622	BZTJ	0	93
245	34	7.205882353	1074.256921	16.5	0.001980792	134.2010458	129.5505011	130.2864488	56.42318083	46.07764706	132.1515468	136.0422658	126.7105011	134.2010458	0.8082	0.3988	0.8402	0.9577	0.2841	BZTJ	0	93
120	27	4.444444444	304.2081506	22.5	0.006944444	135.8328598	131.2419508	131.7602588	56.14030934	51.84532828	133.8448548	137.4520202	126.1051136	135.8328598	0.8277	0.4679	0.8008	0.9613	0.1062	BZTJ	0	93
253	59	4.288135593	1242.950353	59	0.003952569	137.8752454	129.3651036	130.3664667	52.96423119	64.26046892	131.9478735	135.5735005	125.8792803	137.8752454	0.5898	0.3789	0.8312	0.9711	0.136	BZTJ	0	93
199	32	6.21875	450.6934317	3734.5	0.586447864	133.0556689	118.0096372	117.6001134	52.58900227	42.02471655	119.5835601	123.6356009	126.3931973	133.0556689	0.9161	0.4276	0.8311	0.9604	0.2198	BZTJ	0	93
138	35	3.942857143	312.7106766	3674	0.760662526	137.5084622	105.247009	103.3796323	48.70863729	70.65319521	105.78363	109.9953312	124.3899912	137.5084622	1.1272	0.5539	0.7744	0.9447	0.0945	BZTJ	0	93
237	54	4.388888889	534.8355671	8774.5	0.68561494	139.3311708	110.2363917	112.5427865	46.85461847	85.0562249	114.0814952	115.6827309	126.2738956	139.3311708	0.6071	0.3658	0.8406	0.9753	0.1236	BZTJ	0	93
176	50	3.52	620.4163004	45	0.005113636	136.5756692	127.4522135	125.6483356	57.98026767	56.82112217	128.259523	133.22349	124.8788607	136.5756692	0.5044	0.304	0.8677	0.9729	0.2533	BZTJ	0	93
39	255	0.152941176	671.6467494	21	0.002111614	135.0411967	102.3531485	103.0755013	56.77459273	66.01801378	105.3820489	107.8619204	126.7066886	135.0411967	0.5454	0.314	0.8655	0.972	0.211	BZTJ	0	93
122	48	2.541666667	517.2447298	60	0.010245902	138.1934002	99.94778613	104.6989696	44.79351156	84.47465887	106.0902256	106.0737956	127.8895851	138.1934002	0.5418	0.34	0.8498	0.9747	0.1624	BZTJ	0	93
181	60	3.016666667	1194.908722	53.5	0.004926335	136.3684712	126.2465522	128.5710094	51.40096831	59.77684859	130.2264525	132.6618985	126.9421215	136.3684712	0.9394	0.5065	0.7875	0.9576	0.1195	BZTJ	0	93
51	227	0.224669604	1094.121926	63	0.005441824	133.2761589	127.2829358	127.4647601	60.84670642	43.3222418	129.6972757	133.6365546	126.7125237	133.2761589	0.5943	0.3162	0.8688	0.9706	0.3114	BZTJ	0	93
171	65	2.630769231	1098.624452	59.5	0.005353126	137.2868133	121.7246908	122.0215703	50.43097498	67.15940466	123.7722174	127.3002588	125.619931	137.2868133	0.6321	0.385	0.8317	0.9726	0.1727	BZTJ	0	93
136	59	2.305084746	627.0437174	56	0.006979063	136.5138237	122.053782	124.033229	54.44016693	63.71836202	125.7799687	128.3097548	126.8844027	136.5138237	0.5684	0.3148	0.8671	0.9737	0.2547	BZTJ	0	93
157	44	3.568181818	753.0020877	19.5	0.002822814	136.3674872	124.6104458	125.6295187	56.77700155	55.86515857	127.7870925	131.2746729	126.3400976	136.3674872	0.5998	0.3531	0.8478	0.9641	0.2221	BZTJ	0	93
54	223	0.242152466	1053.085348	40.5	0.003363229	137.2891628	123.9822162	126.5643939	44.43162558	60.90100154	127.5522599	130.3967001	126.6831664	137.2891628	0.7342	0.4264	0.8157	0.9672	0.1061	BZTJ	0	93
234	40	5.85	517.6639947	6708.5	0.716720085	137.9524269	108.7712954	109.167631	46.79500161	75.50184828	110.7704114	113.9100771	125.5118933	137.9524269	0.697	0.4166	0.8195	0.9694	0.1581	BZTJ	0	93
108	47	2.29787234	541.0193323	35	0.006895193	138.1042373	105.3090395	101.9912429	50.12514124	81.1779661	105.4940678	108.9365819	123.5086158	138.1042373	0.5852	0.3332	0.858	0.9774	0.1835	BZTJ	0	93
42	265	0.158490566	623.5462438	24.5	0.002201258	139.5262681	120.0048913	123.2522192	45.49701087	77.14288949	124.457654	126.2529891	126.5525815	139.5262681	0.7316	0.4175	0.8197	0.9703	0.1347	BZTJ	0	93
174	32	5.4375	773.7472546	15.5	0.002783764	134.3341887	123.5705034	125.8957722	51.89674976	49.22067449	127.7077224	130.2917889	127.4970674	134.3341887	0.8175	0.3931	0.8429	0.9587	0.2557	BZTJ	0	93
183	47	3.893617021	748.5756819	22.5	0.002615975	136.0539927	112.4658396	113.2538005	42.40110082	61.74628691	114.3220339	117.4953696	126.0615062	136.0539927	1.0106	0.5198	0.7865	0.9649	0.1073	BZTJ	0	93
303	64	4.734375	1380.648838	52.5	0.002707302	136.1604671	120.1985987	121.9782166	51.15409766	61.79524416	123.5127813	126.1802972	126.7348195	136.1604671	0.6418	0.3256	0.867	0.9714	0.2511	BZTJ	0	93
63	294	0.214285714	975.9970355	57.5	0.003104416	134.5093739	124.6792226	123.8400413	66.20820433	50.46757826	126.5941262	130.8358703	125.9870571	134.5093739	0.4078	0.2534	0.8882	0.9786	0.244	BZTJ	0	93
161	33	4.878787879	373.4385988	3295.5	0.620271033	133.9619782	122.7066153	122.5007065	49.50969814	47.00937701	123.8729608	128.0229929	126.1845857	133.9619782	1.0159	0.5064	0.7934	0.9597	0.1618	BZTJ	0	93
216	72	3	625.3036036	9399	0.604359568	137.5300139	119.5421154	121.5867363	43.8801578	66.8464122	122.4962149	125.4013221	126.3914063	137.5300139	0.7549	0.4103	0.8274	0.9715	0.1432	BZTJ	0	93
243	32	7.59375	1059.386864	19	0.002443416	136.353078	117.5615605	119.3113815	47.65211167	57.12598425	120.6737652	123.9336972	126.5892985	136.353078	0.7878	0.4071	0.8324	0.9582	0.1842	BZTJ	0	93
178	40	4.45	770.9604573	32	0.004494382	135.9047619	124.2287582	124.389667	49.62693225	51.91741882	125.7804752	129.9310094	125.7914721	135.9047619	1.0164	0.4968	0.7995	0.9604	0.1727	BZTJ	0	93
196	55	3.563636364	977.3940045	68.5	0.00635436	136.9070948	135.5409261	138.9512323	48.08775205	56.09365198	140.3772218	142.4932039	127.2450336	136.9070948	0.5179	0.2934	0.8752	0.9761	0.2605	BZTJ	0	93
233	76	3.065789474	569.1025932	9806	0.553761012	135.6117024	118.4538574	121.107327	52.01835296	58.53942576	122.4111442	124.7701149	127.2677262	135.6117024	0.6111	0.3418	0.8545	0.9721	0.2369	BZTJ	0	93
129	28	4.607142857	309.3380932	2433	0.67358804	136.3320513	131.9399267	134.2858974	46.70384615	52.44029304	135.6595238	138.6168498	126.7924908	136.3320513	1.06	0.4904	0.8073	0.9505	0.1892	BZTJ	0	93
290	71	4.084507042	1268.063051	65	0.003156872	135.6461589	112.2564292	113.2070055	55.72753374	63.39637423	115.2298511	117.9790411	126.577827	135.6461589	0.4152	0.2532	0.8887	0.9818	0.1935	BZTJ	0	93
207	43	4.813953488	742.1909058	16	0.001797551	137.5902163	127.5602262	127.6680597	50.01515896	63.61946903	129.2177155	133.1371681	125.4514094	137.5902163	0.936	0.4653	0.8119	0.9642	0.1961	BZTJ	0	93
42	112	0.375	414.3746711	49.5	0.010522959	135.2522158	104.0109776	105.0583525	49.34485086	65.30593422	106.5924326	108.72115	126.5698925	135.2522158	0.5046	0.2973	0.8708	0.981	0.1833	BZTJ	0	93
184	32	5.75	404.5096663	4030	0.684442935	139.5137636	128.7829853	131.4521832	42.65946844	66.89641671	132.4168249	135.416113	126.2045562	139.5137636	0.9097	0.5128	0.782	0.9548	0.1081	BZTJ	0	93
227	57	3.98245614	653.5706292	65.5	0.005062215	136.4406162	125.2082353	127.5217927	47.34347339	58.94526611	128.6840336	131.5022969	126.8266667	136.4406162	0.7269	0.3936	0.8349	0.9685	0.135	BZTJ	0	93
72	235	0.306382979	1195.075242	85.5	0.005053191	137.5549545	126.9016966	130.738087	42.3858864	62.25119253	131.6438653	133.7275141	127.2993853	137.5549545	0.5662	0.3614	0.8391	0.9753	0.1453	BZTJ	0	93
149	55	2.709090909	730.4406865	62	0.007565589	137.9205517	116.3262432	115.1250971	50.83284771	68.372669	117.4083139	121.6088772	124.6916278	137.9205517	0.519	0.3011	0.8705	0.9751	0.2219	BZTJ	0	93
223	61	3.655737705	918.5828228	57	0.004190252	137.9888207	117.5886494	121.612007	45.72256315	70.51643595	122.7206127	124.1481851	127.3410875	137.9888207	0.5609	0.3353	0.8541	0.9731	0.2238	BZTJ	0	93
135	37	3.648648649	617.3452342	42.5	0.008508509	139.8229167	127.3281963	131.1185788	43.78624429	75.80893265	132.2776826	133.8588756	126.8229167	139.8229167	0.9295	0.4716	0.8073	0.9616	0.187	BZTJ	0	93
286	35	8.171428571	807.0609623	23.5	0.002347652	137.7134799	118.9612309	122.3504212	38.9471655	65.20819649	123.1816364	125.3557047	127.0194202	137.7134799	0.896	0.4905	0.7929	0.9582	0.1112	BZTJ	0	93
269	40	6.725	1192.724957	45	0.004182156	134.0405294	117.2331817	116.719603	58.97215329	48.68700028	118.9586435	123.0493521	126.1873449	134.0405294	0.6457	0.3557	0.8496	0.9696	0.1856	BZTJ	0	93
204	41	4.975609756	461.3208486	3760.5	0.449605452	133.5533095	137.5575134	137.8915027	58.30134168	42.13148479	140.0650268	143.9772809	126.7290698	133.5533095	0.8648	0.4358	0.8227	0.9568	0.2053	BZTJ	0	93
63	263	0.239543726	1052.825462	49.5	0.002987507	137.8330255	132.4673311	133.8131249	47.9605171	60.5916067	135.2206266	138.7131121	125.9882825	137.8330255	0.662	0.3793	0.8373	0.9709	0.189	BZTJ	0	93
26	214	0.121495327	526.8771976	33	0.005930985	136.2256121	139.3191714	141.7466667	49.57966102	50.71706215	143.020791	146.193597	126.9437288	136.2256121	0.6595	0.3298	0.8666	0.9684	0.2928	BZTJ	0	93
29	178	0.162921348	440.3502858	20.5	0.003971329	136.9033684	114.1924211	117.1701053	39.80831579	64.02568421	118.0101053	120.1430526	127.0134737	136.9033684	0.9366	0.4793	0.8032	0.9641	0.114	BZTJ	0	93
261	47	5.553191489	1147.043718	22	0.00179343	137.2621574	109.5167993	111.5845017	40.96696981	67.6640773	112.4135405	115.1943287	126.4596438	137.2621574	0.7446	0.408	0.8274	0.9662	0.1624	BZTJ	0	93
271	61	4.442622951	606.0487703	10182	0.6159337	135.9784665	116.2147925	116.6013107	52.40780526	61.32723958	118.4110082	121.7414507	126.0480438	135.9784665	0.7585	0.4034	0.8317	0.9668	0.2117	BZTJ	0	93
203	39	5.205128205	885.0609627	19.5	0.002463054	136.5418779	119.2114554	121.0584038	45.9086385	60.36028169	122.0883568	125.1639437	126.5016901	136.5418779	0.9166	0.4945	0.7919	0.962	0.103	BZTJ	0	93
178	50	3.56	424.3502858	5167.5	0.580617978	135.601528	128.457725	131.1760611	47.07232598	55.8589983	132.4233447	134.6870968	127.2882003	135.601528	0.8259	0.4123	0.8332	0.9695	0.2219	BZTJ	0	93
132	34	3.882352941	462.0487708	27	0.006016043	138.5347319	118.3044289	119.4371406	44.04382284	66.87940948	120.9457653	124.3912976	125.6343434	138.5347319	0.6818	0.4377	0.8052	0.9639	0.1524	BZTJ	0	93
222	45	4.933333333	525.362479	4535	0.453953954	133.960607	136.7759044	138.3412017	50.78448804	42.9516401	139.6715205	143.2890098	127.1158032	133.960607	0.7465	0.3842	0.8421	0.9689	0.2334	BZTJ	0	93
27	167	0.161676647	404.6345572	19.5	0.004324684	134.4082009	128.851494	129.3249205	55.67209154	45.70807374	131.138843	135.2913541	126.5093452	134.4082009	0.5475	0.3166	0.8634	0.9705	0.2805	BZTJ	0	93
212	67	3.164179104	956.3300782	135.5	0.009539566	133.1150381	120.4383807	120.8494456	61.03672904	46.01056826	123.232675	126.6101294	126.9530492	133.1150381	0.5161	0.303	0.8692	0.9762	0.259	BZTJ	0	93
176	55	3.2	800.908724	81.5	0.008419421	135.668006	126.2866231	125.9456722	49.55985267	51.20793571	127.6251465	132.1676712	125.6289134	135.668006	0.7072	0.4229	0.8162	0.9656	0.1787	BZTJ	0	93
257	53	4.849056604	1130.274166	27	0.001982233	139.4577892	122.5276936	123.8973881	45.44140625	69.2291278	125.222423	128.4906133	125.527577	139.4577892	1.0172	0.5066	0.7943	0.9551	0.137	BZTJ	0	93
194	39	4.974358974	865.6467494	19	0.002511234	137.7914525	117.9232819	119.861127	45.32562345	65.82029317	120.9793451	123.8914906	126.2405292	137.7914525	0.9752	0.5084	0.789	0.9587	0.0983	BZTJ	0	93
209	65	3.215384615	582.1736605	7988.5	0.588038278	135.6094498	112.5492823	112.6808612	48.88253589	61.34688995	114.0544258	117.659689	125.9471292	135.6094498	0.6028	0.3629	0.8411	0.9755	0.1906	BZTJ	0	93
169	32	5.28125	745.445739	30	0.005547337	140.3200602	127.2458949	131.195676	38.64586754	69.59359606	132.0647236	134.180624	126.4867269	140.3200602	0.8485	0.5008	0.7832	0.9548	0.1274	BZTJ	0	93
216	61	3.540983607	768.399057	58.5	0.004439891	138.2202643	117.5500489	120.2982746	45.93912139	68.85597161	121.8026799	123.9746696	126.6199829	138.2202643	0.8152	0.4205	0.8266	0.9575	0.1854	BZTJ	0	93
[truncated: 33,427 more rows]
