# Supplementary material for: Long‐Tea‐CLIP: An Expert‐Level Multimodal AI Framework for Fine‐Grained Green Tea Grading Across Five Sensory Dimensions
Source: Adv Sci (Weinh). 2026 Mar 27;13(32):e18235. doi: 10.1002/advs.202518235 (PMC13252660; doi:10.1002/advs.202518235)
Supplement: Supplementary file 2 — Supporting File 2: advs74970‐sup‐0002‐DataS1‐S6.zip. [file ADVS-13-e18235-s003.zip › Supplementary Data 2.csv]

B	G	R	H	S	V	L	a*	b*	contrast	dissimilarity	homogeneity	correlation	ASM	category	labels	scores
155.082404	55.04328157	62.32941618	25.77040287	230.2088085	62.34684874	57.93963304	125.125384	155.082404	0.1083	0.104	0.9484	0.977	0.1434	BZEJ	C	88
157.2720441	57.98903758	68.1527655	25.0392522	235.9910996	68.17081527	61.78827028	126.2696664	157.2720441	0.1097	0.1038	0.9487	0.9807	0.1306	BZEJ	C	88
155.0811065	55.62645359	64.11395868	25.17009286	230.6487046	64.13636045	58.77653635	125.878961	155.0811065	0.0844	0.0807	0.96	0.9816	0.1541	BZEJ	C	88
157.1162031	58.64491366	67.88166477	24.69638724	233.9151131	67.88737042	62.28596277	125.8354374	157.1162031	0.0964	0.0885	0.9566	0.9812	0.143	BZEJ	C	88
157.2912932	57.43181627	66.86788635	25.41409965	237.723404	66.88052154	61.06084389	125.905308	157.2912932	0.0799	0.0799	0.9601	0.9837	0.148	BZEJ	C	88
157.6232659	69.88103705	77.87882773	25.94965563	202.056576	77.90603389	74.65874469	124.8323374	157.6232659	0.1083	0.1045	0.9481	0.9729	0.1636	BZJP	A	94
157.4786257	67.66929681	75.03272595	26.02445679	204.887672	75.06677398	71.96192961	124.455484	157.4786257	0.1076	0.1004	0.9505	0.9759	0.1569	BZJP	A	94
156.9792044	64.86552624	70.99041227	26.59289301	213.0265609	71.03372891	68.3467751	124.0036997	156.9792044	0.1035	0.1001	0.9503	0.9808	0.1417	BZJP	A	94
154.899199	58.70902944	64.23692295	26.69407622	213.0724761	64.29209976	61.62908724	124.2052736	154.899199	0.0857	0.0798	0.9607	0.9748	0.1776	BZJP	A	94
156.2920998	63.13721261	68.69121463	27.03601537	211.621032	68.76962084	66.33154133	123.8358723	156.2920998	0.083	0.083	0.9585	0.9851	0.1372	BZJP	A	94
154.4828515	58.16951072	66.36738136	25.17143599	218.4854957	66.37389008	61.88123694	125.8832464	154.4828515	0.0879	0.0822	0.9594	0.9792	0.1687	BZTJ	A	93
156.4664429	60.52569471	67.8765588	26.08619843	223.6282281	67.89521525	64.2055787	124.9712228	156.4664429	0.0828	0.075	0.9633	0.9779	0.1795	BZTJ	A	93
156.566809	57.96891175	65.43226164	25.70781257	231.2070516	65.44006439	61.13774566	124.984647	156.566809	0.0827	0.0791	0.9608	0.982	0.1547	BZTJ	A	93
159.5241166	67.52811794	76.06679502	25.98211505	222.1141516	76.10874749	71.90794162	124.7127818	159.5241166	0.0874	0.0794	0.9611	0.9819	0.1513	BZTJ	A	93
159.6547469	62.60773051	70.07819579	26.40664759	238.4962091	70.09707318	66.31948828	124.3842143	159.6547469	0.0659	0.0659	0.9671	0.9839	0.1768	BZTJ	A	93
155.4513109	55.18639271	63.51933678	25.49448372	233.6007589	63.53511762	58.27455849	125.6308336	155.4513109	0.0917	0.0875	0.9567	0.9833	0.1456	BZYJ	A	90
160.6602632	67.46578715	77.74313709	25.43871074	227.8771655	77.75379091	72.50981919	125.6119738	160.6602632	0.1111	0.1042	0.9486	0.9723	0.1657	BZYJ	A	90
152.3820681	51.61907517	58.88815946	24.81998275	226.1792457	58.90047553	53.95540687	125.6307635	152.3820681	0.0941	0.0895	0.9557	0.9868	0.1271	BZYJ	A	90
155.6440545	58.39695816	66.85365905	25.16939149	226.120755	66.86390607	61.98131198	125.6816865	155.6440545	0.0996	0.0937	0.9537	0.9806	0.144	BZYJ	A	90
159.6325204	67.28676233	75.33630364	26.35121477	224.2985313	75.35508634	71.45999032	124.4883292	159.6325204	0.0852	0.0851	0.9574	0.9853	0.1387	BZYJ	A	90
159.3897586	68.76225294	75.97754212	26.43403961	220.8514077	75.98819243	72.83298966	124.041686	159.3897586	0.1321	0.1282	0.9363	0.9774	0.1226	DF1	B	90
160.3033252	72.82645289	81.03800727	26.12397775	216.0600548	81.0459047	77.52729033	124.3572886	160.3033252	0.1243	0.1182	0.9415	0.9773	0.1345	DF1	B	90
160.4107646	67.10600163	73.87937831	26.90962841	230.8656139	73.89221338	71.01527936	123.7461249	160.4107646	0.1227	0.1188	0.941	0.9733	0.1463	DF1	B	90
155.1567458	57.59397663	62.03763905	27.52168988	224.3877527	62.12687792	59.90856934	123.5715749	155.1567458	0.1276	0.1197	0.9409	0.9767	0.136	DF1	B	90
154.4361613	55.76868802	60.75006312	26.82443996	220.969301	60.78363422	58.12641151	124.0399115	154.4361613	0.1005	0.1004	0.9498	0.9755	0.155	DF1	B	90
160.9868949	73.05418087	81.06367743	26.18666625	224.8881945	81.0736965	77.6268183	124.207546	160.9868949	0.1125	0.1102	0.9451	0.9817	0.1306	DF2	A	87
158.6969834	64.78259619	71.82561826	26.4904298	229.7187119	71.85954355	68.37071989	124.2149245	158.6969834	0.108	0.1025	0.9493	0.982	0.1291	DF2	A	87
160.3163041	74.14496276	83.27984331	26.04443883	220.4648298	83.31257277	79.08786068	124.9726956	160.3163041	0.1057	0.1034	0.9486	0.9863	0.1276	DF2	A	87
159.3696398	70.22186452	78.90422786	25.90570425	218.933191	78.91700683	74.67216892	124.8557597	159.3696398	0.1043	0.0986	0.9513	0.9855	0.1181	DF2	A	87
160.6648606	63.6774818	71.76374335	26.49706476	240.0574212	71.77798118	67.79079872	124.5263084	160.6648606	0.0843	0.0843	0.9579	0.9754	0.1891	DF2	A	87
159.3616442	63.38202247	72.08006144	26.00852516	235.8120432	72.11214563	67.34794288	125.0090617	159.3616442	0.1086	0.1035	0.9488	0.9806	0.1395	DF3	A	88
157.5124774	66.29900476	74.20894879	26.06212038	220.7403281	74.23846947	70.28169493	124.9097196	157.5124774	0.1098	0.1034	0.9489	0.9847	0.1214	DF3	A	88
160.7421447	73.3160165	81.71782112	26.22521006	219.5543808	81.74336153	78.45802298	124.5947271	160.7421447	0.1138	0.1094	0.9457	0.9736	0.1611	DF3	A	88
159.2730365	65.95653607	74.14983378	26.61181248	226.0597182	74.17546536	70.07304072	124.6896085	159.2730365	0.1288	0.1221	0.9396	0.9777	0.1278	DF3	A	88
156.4734917	59.43596137	66.39725975	25.93106931	229.0377793	66.42806043	62.49331594	124.6495673	156.4734917	0.0885	0.0885	0.9558	0.9838	0.1375	DF3	A	88
159.010496	66.88798061	73.74409446	26.90597427	223.6715833	73.78840354	70.69924883	123.9867686	159.010496	0.1191	0.1151	0.9428	0.9791	0.1337	DF4	B	89
157.8870653	60.98968284	68.01340319	26.56740872	233.1285893	68.18324005	64.28546129	124.3858835	157.8870653	0.1386	0.1316	0.9349	0.9729	0.1307	DF4	B	89
157.082411	58.9504587	64.80003928	27.12542258	232.9506796	65.11741292	61.8555808	123.9954341	157.082411	0.1097	0.1042	0.9484	0.9771	0.1525	DF4	B	89
156.8054223	57.53786349	65.54635007	25.97543099	232.7665559	65.59682069	60.94418143	125.2514027	156.8054223	0.1102	0.1032	0.9491	0.9801	0.1373	DF4	B	89
158.2473278	61.83161498	69.9970332	25.78068847	232.5515613	70.01007869	65.48596908	124.942961	158.2473278	0.0974	0.0974	0.9513	0.9821	0.1357	DF4	B	89
162.4405413	74.49591452	80.44657661	27.49188865	225.0243586	80.51166028	78.70516489	122.7277034	162.4405413	0.113	0.11	0.9453	0.9781	0.1431	DF5	C	86
156.3554651	59.24305994	66.75526028	25.73718245	227.9812068	66.78175104	62.38178401	124.9531169	156.3554651	0.128	0.1214	0.94	0.9767	0.1277	DF5	C	86
158.97211	64.32002834	70.90682995	27.03303455	230.0550085	70.94276116	67.9331138	123.9666393	158.97211	0.128	0.1244	0.9382	0.9737	0.1442	DF5	C	86
157.869752	63.16621428	70.78998513	25.97694946	228.9839982	70.80623238	66.53395334	124.6314579	157.869752	0.1156	0.109	0.9461	0.9841	0.1179	DF5	C	86
158.2432633	65.58259339	71.57677201	27.28888749	222.0895931	71.69313288	68.93882647	123.6218421	158.2432633	0.1209	0.1209	0.9396	0.9804	0.1196	DF5	C	86
154.5457539	57.81097715	65.26097995	25.71016216	222.8668904	65.35860722	60.83273015	125.2969708	154.5457539	0.1032	0.1	0.9503	0.9819	0.134	LGQS3.20	A	90
156.1469336	58.28747422	65.22649006	25.8886364	227.8472766	65.24152043	61.35983462	124.7391182	156.1469336	0.1143	0.1073	0.9471	0.9775	0.1395	LGQS3.20	A	90
156.1836994	56.94054833	63.55816816	26.18558263	233.0312566	63.56153123	59.96838222	124.6449768	156.1836994	0.0962	0.0925	0.9541	0.9759	0.165	LGQS3.20	A	90
157.57599	82.64269032	90.08095919	25.89422281	192.8926517	90.0909397	87.90536759	124.5779503	157.57599	0.1065	0.1017	0.9496	0.9889	0.114	LGQS3.20	A	90
158.3878474	59.26686796	66.23645303	26.42243193	238.6951739	66.24394367	62.58014911	124.3913823	158.3878474	0.0855	0.0855	0.9572	0.9745	0.1802	LGQS3.20	A	90
157.1959804	57.43610866	61.63653579	27.61495813	238.3346168	61.84777104	59.83720841	123.1526007	157.1959804	0.0857	0.0821	0.9593	0.9744	0.1912	LGQS4.2	B	92
155.0168715	55.59912118	61.11234202	26.46572402	231.3549776	61.22225378	57.85055549	124.1782147	155.0168715	0.1032	0.0951	0.9533	0.9816	0.1336	LGQS4.2	B	92
157.5739244	60.6792738	67.23158902	26.50488505	233.700613	67.27571575	63.71441597	124.2015353	157.5739244	0.1004	0.097	0.9518	0.9831	0.1377	LGQS4.2	B	92
157.6945146	73.6057807	79.50094334	27.03916453	209.8010563	79.56955842	77.71332884	123.8574535	157.6945146	0.0839	0.08	0.9604	0.9898	0.1433	LGQS4.2	B	92
158.2974582	63.36093226	69.66146951	26.72436491	230.1962224	69.69838615	66.59553367	123.8679425	158.2974582	0.081	0.081	0.9595	0.9867	0.1341	LGQS4.2	B	92
157.931441	62.57158538	67.67036289	27.41009483	229.2148648	67.70095667	65.5819341	123.3377309	157.931441	0.1142	0.1093	0.9458	0.9787	0.1381	LGTJ3.27	B	89
154.9072332	55.96210495	62.0555766	26.56737014	226.9008753	62.0976483	58.7124381	124.5916341	154.9072332	0.1187	0.111	0.9453	0.974	0.1471	LGTJ3.27	B	89
156.3066427	60.41382261	65.2659141	27.41987894	223.6208812	65.34931757	63.2618216	123.6078497	156.3066427	0.1375	0.1332	0.9338	0.9682	0.1428	LGTJ3.27	B	89
158.9880942	64.31465233	69.27029766	27.10417456	231.97467	69.3560893	67.3256919	123.047616	158.9880942	0.1043	0.0981	0.9516	0.9801	0.1415	LGTJ3.27	B	89
156.1355118	58.69612072	64.22597455	27.0393574	228.9773808	64.25205151	61.3946261	123.9512583	156.1355118	0.0961	0.0948	0.9527	0.9833	0.1325	LGTJ3.27	B	89
155.7170636	56.02053613	61.99890937	26.40341076	234.1546732	62.17270547	58.60049587	124.3512954	155.7170636	0.0883	0.0835	0.9587	0.9806	0.1563	LGTJ3.28	A	89
157.4163651	59.21862419	64.86735682	26.91830437	234.9073595	64.91006677	61.95253826	123.7883439	157.4163651	0.0997	0.0935	0.9539	0.9776	0.1518	LGTJ3.28	A	89
155.3317062	55.38801218	61.24962477	26.52945055	232.95318	61.27732189	57.76568966	124.3671745	155.3317062	0.0989	0.095	0.9529	0.9797	0.1434	LGTJ3.28	A	89
156.9070614	65.1332674	70.21597652	27.20258034	215.0080833	70.27582797	68.57965114	123.5323507	156.9070614	0.0911	0.0859	0.9576	0.9791	0.1739	LGTJ3.28	A	89
156.8819664	59.7290185	64.63125096	27.05662865	231.3729117	64.67685758	62.35357489	123.460839	156.8819664	0.078	0.078	0.961	0.9875	0.1322	LGTJ3.28	A	89
157.8163882	61.24142925	68.00955968	26.48644251	229.9394822	68.01807081	64.56712817	124.2797451	157.8163882	0.1178	0.1141	0.9433	0.9738	0.1516	LGYJ4.4	B	87
154.5853322	54.53159323	60.21797893	26.69178274	227.7058066	60.26884232	56.95140905	124.404568	154.5853322	0.1197	0.1127	0.9444	0.9747	0.1417	LGYJ4.4	B	87
153.155834	52.23140667	57.69362735	26.69645036	227.7855595	57.72570803	54.15216583	124.5070453	153.155834	0.1273	0.1228	0.939	0.9744	0.1393	LGYJ4.4	B	87
158.9631886	67.47375121	74.19297507	26.32376313	221.1346386	74.24286706	71.23912876	123.8894745	158.9631886	0.102	0.0949	0.9532	0.9827	0.1479	LGYJ4.4	B	87
159.8532943	65.53751631	71.09995932	27.50763091	229.9471061	71.23480481	69.13586598	123.2275246	159.8532943	0.1112	0.1107	0.9447	0.9699	0.1685	LGYJ4.4	B	87
155.3518285	57.52582797	62.05891512	27.11206848	225.6019898	62.13461404	59.8695521	123.5611174	155.3518285	0.0997	0.0957	0.9525	0.9787	0.1486	LGYJ4.8	B	89
158.0504285	68.42588969	73.52849318	27.23560437	210.3099531	73.55932893	72.20744435	123.2740149	158.0504285	0.102	0.0958	0.9527	0.9729	0.1677	LGYJ4.8	B	89
154.445507	55.14500133	61.54638514	26.11363604	228.6454257	61.56078077	57.6809606	124.8161743	154.445507	0.0883	0.0843	0.9582	0.9821	0.1468	LGYJ4.8	B	89
159.359754	68.06563074	73.0516384	27.30059336	222.4500098	73.0989248	71.41909692	122.9072017	159.359754	0.0939	0.0874	0.9569	0.9843	0.1367	LGYJ4.8	B	89
158.4221198	60.53122151	66.44361683	26.95824391	234.5332905	66.46032347	63.69506866	123.7999341	158.4221198	0.0732	0.0732	0.9634	0.9787	0.189	LGYJ4.8	B	89
156.8347185	61.7108004	69.45633618	26.17923172	215.894335	69.50178499	65.5664303	124.9486141	156.8347185	0.2194	0.203	0.9002	0.9467	0.132	LWEJ4.8	C	87
156.3768288	71.71714781	80.60494606	24.96799296	204.4246377	80.6113601	76.61774257	125.7251189	156.3768288	0.1861	0.171	0.916	0.9785	0.1154	LWEJ4.8	C	87
159.4096144	67.576253	75.11798454	26.52875619	219.6610312	75.14188374	71.79345691	124.2758736	159.4096144	0.1962	0.1851	0.9086	0.9581	0.1327	LWEJ4.8	C	87
156.2368107	59.59643143	68.91654042	25.93245452	221.2224607	68.93788663	63.56896225	125.9656434	156.2368107	0.1727	0.1605	0.921	0.9681	0.1206	LWEJ4.8	C	87
158.1962715	65.07234286	74.42978229	26.10956459	217.6920633	74.44228773	69.62890488	125.492576	158.1962715	0.1671	0.1608	0.9202	0.9657	0.132	LWEJ4.8	C	87
159.6533371	65.19866319	71.86687638	26.66710853	229.3060676	71.88342171	69.04347445	123.8562471	159.6533371	0.1079	0.1032	0.9489	0.9762	0.1568	LWTJ3.21	A	91
158.3395685	61.52437964	68.87652373	26.39456999	231.1236691	68.91766612	65.22324272	124.5490433	158.3395685	0.1289	0.121	0.9403	0.9682	0.1567	LWTJ3.21	A	91
161.2323395	70.62028153	78.05395643	26.36757073	225.5548296	78.05819271	74.94054833	123.8527122	161.2323395	0.1237	0.1179	0.9416	0.9755	0.1459	LWTJ3.21	A	91
157.953159	59.86976602	68.27801274	26.16341231	233.2637118	68.28879981	63.59970683	125.2209562	157.953159	0.0997	0.0935	0.9538	0.9777	0.1594	LWTJ3.21	A	91
155.7221486	56.25631584	63.37939584	26.00041381	228.9883082	63.3890993	59.14070544	124.9246237	155.7221486	0.0874	0.0873	0.9563	0.9774	0.1658	LWTJ3.21	A	91
154.1927717	56.57580763	62.81245353	26.4552736	224.2082509	62.86900854	59.39094741	124.8338348	154.1927717	0.1202	0.1159	0.9425	0.9749	0.1453	LWYJ3.31	B	88
157.053504	66.3384358	74.70095316	25.42843917	210.4669935	74.71854003	70.78213329	125.1531548	157.053504	0.1166	0.1111	0.945	0.9802	0.1547	LWYJ3.31	B	88
150.5826249	48.56552904	54.65897965	25.8289673	220.6677187	54.76856528	50.33921432	125.3466979	150.5826249	0.1184	0.1129	0.9441	0.976	0.1397	LWYJ3.31	B	88
158.2002413	63.281474	69.76784637	26.73610936	225.3741741	69.89866599	66.799643	124.0403498	158.2002413	0.1454	0.1383	0.9315	0.9691	0.1367	LWYJ3.31	B	88
154.1449487	56.39106664	62.81640576	27.17439577	217.5775365	62.85784272	59.21444052	124.7931553	154.1449487	0.1084	0.1078	0.9461	0.9816	0.1275	LWYJ3.31	B	88
153.0542265	53.29258371	58.38625875	26.72058803	222.9210362	58.42938602	55.40614611	124.3052189	153.0542265	0.1403	0.135	0.933	0.9712	0.1338	MXEJ4.1	C	89
152.7926959	56.69119359	59.85802157	28.32487831	212.2889331	60.61962575	58.71385137	123.2691404	152.7926959	0.1288	0.1206	0.9405	0.9754	0.1532	MXEJ4.1	C	89
155.6982038	57.79975522	65.23858169	26.02121646	225.5356577	65.25488154	60.89307256	125.0690359	155.6982038	0.1477	0.1416	0.9298	0.9732	0.1235	MXEJ4.1	C	89
156.8188009	62.98389653	70.28424091	25.96201728	221.2683058	70.29601692	66.35400974	124.600289	156.8188009	0.1332	0.1259	0.9378	0.9806	0.1145	MXEJ4.1	C	89
157.4697604	62.40699827	68.96626759	27.05000772	223.3060711	69.0892529	65.79091094	124.1741573	157.4697604	0.1211	0.1204	0.9399	0.9755	0.14	MXEJ4.1	C	89
163.2250067	74.35410442	79.99847101	27.60864229	230.0753552	80.03752683	78.50197786	122.4631605	163.2250067	0.1098	0.1059	0.9474	0.9748	0.1616	MXJP3.15	A	92
157.3100408	64.64708791	71.09430277	26.46049531	216.3618195	71.11343265	68.46447909	124.2197324	157.3100408	0.1002	0.0934	0.954	0.9736	0.1663	MXJP3.15	A	92
157.5682749	72.49149588	77.39674775	27.64666358	210.5331853	77.52714304	76.20789673	123.2743025	157.5682749	0.098	0.0955	0.9525	0.9869	0.1221	MXJP3.15	A	92
155.9723309	75.18816016	80.70382527	27.08759767	193.8081787	80.78299948	79.45486681	123.8580637	155.9723309	0.0901	0.0862	0.9573	0.988	0.121	MXJP3.15	A	92
159.4694974	64.25095386	69.31492587	27.61942235	232.4062268	69.35775856	67.46164906	123.0241903	159.4694974	0.074	0.074	0.963	0.9822	0.1678	MXJP3.15	A	92
158.9249779	66.23114365	75.51513207	25.50391715	227.8336525	75.52392024	70.27274895	125.2148929	158.9249779	0.1376	0.1326	0.9342	0.9823	0.1082	MXTJ3.20	A	90
159.0661392	69.15503444	77.81883951	26.07588829	223.339309	77.84018572	73.50618609	124.9854045	159.0661392	0.133	0.1264	0.9375	0.9819	0.1187	MXTJ3.20	A	90
158.6767419	63.20162998	70.61954158	26.52634698	231.4712649	70.64109821	66.95408478	124.4939822	158.6767419	0.1228	0.1186	0.9412	0.9753	0.1476	MXTJ3.20	A	90
155.2700136	54.90916551	63.67158678	25.34189005	231.6626829	63.68717825	58.09340852	125.9333593	155.2700136	0.1287	0.1192	0.9414	0.9781	0.1256	MXTJ3.20	A	90
157.540406	58.44112346	66.10821445	26.00088373	234.6761948	66.15095947	61.84635428	124.9121779	157.540406	0.1074	0.1071	0.9465	0.9717	0.1605	MXTJ3.20	A	90
156.2296673	60.32544642	68.2324973	26.4202156	225.9991759	68.2502034	63.76776571	125.1224382	156.2296673	0.1342	0.1297	0.9356	0.9822	0.1101	MXYJ3.26	B	88
155.9876769	62.96073377	69.96083197	25.89526785	218.3912946	69.97887121	66.21156139	124.6227293	155.9876769	0.1201	0.1137	0.9438	0.983	0.1187	MXYJ3.26	B	88
153.462624	66.4979029	73.08365947	25.8569099	199.6951739	73.09572304	70.29809648	125.0369833	153.462624	0.1266	0.1225	0.9392	0.9841	0.1182	MXYJ3.26	B	88
157.1735682	73.23226935	80.47220118	26.11396569	199.938346	80.55498043	77.8332141	124.5162297	157.1735682	0.1309	0.1229	0.9393	0.9793	0.1192	MXYJ3.26	B	88
155.7560248	59.60377478	66.11801961	27.28078315	221.9297542	66.16298096	62.83527964	124.5143325	155.7560248	0.1274	0.127	0.9366	0.9791	0.1338	MXYJ3.26	B	88
155.3853855	56.09097476	63.60484437	26.01649974	230.847771	63.63292724	59.11793545	125.2333004	155.3853855	0.1272	0.1226	0.9391	0.9746	0.135	SHC1	A	91
156.085441	60.54893462	65.73908668	27.19410077	221.3257901	65.82930747	63.43630504	123.8213083	156.085441	0.128	0.1158	0.9433	0.9716	0.1479	SHC1	A	91
157.7854052	61.38589754	68.22795943	26.55586065	230.5134523	68.27777778	64.62430038	124.3145997	157.7854052	0.1395	0.1344	0.9333	0.9735	0.1273	SHC1	A	91
153.5393434	50.2644342	55.41849724	26.99648613	234.5057512	55.50927562	52.1372056	124.3921923	153.5393434	0.1391	0.1311	0.9352	0.9547	0.1775	SHC1	A	91
154.1424063	52.31441036	56.64129108	27.87831222	231.68115	56.83425213	54.18504959	123.7785738	154.1424063	0.1036	0.1033	0.9484	0.9684	0.1761	SHC1	A	91
156.1028174	60.13451234	69.3047069	25.07433124	222.4883432	69.31384575	64.12437052	125.9544881	156.1028174	0.1039	0.0996	0.9506	0.9787	0.1471	SHC2	A	92
158.8802305	68.9224179	79.22413346	25.00233556	217.4462154	79.23913577	73.75546017	125.8627804	158.8802305	0.1228	0.1156	0.9429	0.9809	0.125	SHC2	A	92
160.2827926	70.20444599	78.97060907	25.60676963	221.453664	78.97823998	74.68063797	124.6816199	160.2827926	0.1243	0.1205	0.9401	0.9801	0.1288	SHC2	A	92
156.8114506	72.66611258	81.16697527	25.99473621	199.8601923	81.2516377	77.78967302	125.4289196	156.8114506	0.0985	0.0934	0.9538	0.9855	0.1816	SHC2	A	92
158.9581106	63.65525888	73.01060121	25.36295922	226.530173	73.01419925	68.07412083	125.4474112	158.9581106	0.0966	0.0966	0.9517	0.9741	0.1693	SHC2	A	92
157.7574591	61.54060935	69.22086858	25.9562941	228.2358709	69.22297269	65.07186242	124.7482431	157.7574591	0.1356	0.1298	0.9357	0.9721	0.1349	SHC3	B	90
153.0741489	54.63682686	63.14144889	24.5362328	214.7110073	63.14690555	58.03941702	126.2493407	153.0741489	0.135	0.1259	0.9379	0.9683	0.1444	SHC3	B	90
158.6849128	64.12071287	74.63514708	24.63772461	222.5062352	74.63675322	68.91728037	126.1090736	158.6849128	0.1506	0.1457	0.9276	0.9629	0.1512	SHC3	B	90
154.9192302	54.97564491	64.04187532	25.51454642	225.616175	64.05918865	58.36978356	126.1930873	154.9192302	0.1221	0.1136	0.944	0.9756	0.1425	SHC3	B	90
152.0759163	49.58854802	57.76017338	24.90616014	226.0853778	57.76646818	52.0062422	126.2206897	152.0759163	0.0987	0.0984	0.9508	0.9794	0.1442	SHC3	B	90
157.4532326	60.49239013	68.0631549	26.17982438	226.3118644	68.07764873	64.16121351	124.8195479	157.4532326	0.1259	0.121	0.94	0.9686	0.1583	SHC4	C	86
157.4678422	61.23424722	68.92138338	25.75512351	226.8216275	68.93142701	65.03876825	124.8529507	157.4678422	0.1091	0.1019	0.9498	0.9778	0.152	SHC4	C	86
155.5264452	57.69624346	65.28729888	26.69357124	223.2908478	65.31286734	60.94699042	125.2008304	155.5264452	0.115	0.1102	0.9454	0.9766	0.1389	SHC4	C	86
153.3202458	50.72566244	59.88508045	24.11508087	231.4824237	59.89035475	53.6620271	126.5715959	153.3202458	0.1123	0.1039	0.9489	0.9756	0.1513	SHC4	C	86
161.4375254	71.00990335	80.04931687	26.00463606	224.1784918	80.05673736	75.95767229	124.6495392	161.4375254	0.1033	0.1032	0.9484	0.9754	0.1553	SHC4	C	86
158.8453057	64.09794989	70.48806618	26.83593542	231.3875773	70.67861101	67.42821824	123.8597329	158.8453057	0.1412	0.1346	0.9334	0.9727	0.1289	SMZLS3.17	A	89
157.9673337	62.5758427	69.71954649	26.51515662	225.5401815	69.75099244	66.28549636	124.4629641	157.9673337	0.1533	0.1459	0.9278	0.9624	0.15	SMZLS3.17	A	89
155.2879862	56.47294814	62.08504468	27.25559343	226.3978629	62.33390846	59.09368907	124.1877323	155.2879862	0.1532	0.1467	0.9273	0.9686	0.1313	SMZLS3.17	A	89
153.1173954	52.25695058	58.03814403	26.40254808	227.5092511	58.0821901	54.30072311	124.7598507	153.1173954	0.1303	0.1221	0.9398	0.9707	0.1528	SMZLS3.17	A	89
157.3455267	62.20540336	67.74005457	27.37352537	224.3764992	67.80388629	65.1805012	123.6449698	157.3455267	0.1509	0.1491	0.9256	0.9721	0.1228	SMZLS3.17	A	89
158.1480488	66.1328536	74.24105753	25.99684033	219.0664969	74.26654533	70.43129024	124.9399381	158.1480488	0.1196	0.1158	0.9425	0.9747	0.1556	SMZLS3.19	B	91
156.0559413	57.96764578	67.44586823	24.73323023	222.1782077	67.44885606	61.8864867	126.2046108	156.0559413	0.1154	0.1095	0.9459	0.9682	0.1661	SMZLS3.19	B	91
152.3853645	51.5495413	59.09434485	25.36807923	221.5543106	59.10377478	53.99854115	125.7694315	152.3853645	0.1254	0.1212	0.9398	0.9752	0.1344	SMZLS3.19	B	91
152.7927941	54.79193143	62.71450013	25.04165089	214.2902797	62.73377029	57.96057947	125.9989935	152.7927941	0.1204	0.112	0.9448	0.9709	0.1562	SMZLS3.19	B	91
156.7503787	61.83037706	70.14414215	26.31333025	217.0203923	70.16430656	65.90512912	125.241275	156.7503787	0.1148	0.1147	0.9427	0.9795	0.147	SMZLS3.19	B	91
155.3783613	57.65248496	63.69027129	26.53257164	225.1717691	63.70852446	60.33951591	124.3529437	155.3783613	0.1244	0.1187	0.9412	0.9768	0.1315	SMZLS3.21	B	94
152.3438399	54.88657437	60.95133541	26.01201448	216.3927289	60.97459285	57.52023805	125.0857425	152.3438399	0.1306	0.1234	0.939	0.9716	0.1439	SMZLS3.21	B	94
153.1576365	49.75851814	55.20003086	26.67273352	235.0152162	55.22693543	51.70170714	124.6240654	153.1576365	0.128	0.1211	0.9402	0.9726	0.1537	SMZLS3.21	B	94
149.8497244	42.78117241	48.55730898	25.62957118	231.6462568	48.57433124	43.8809599	125.4919448	149.8497244	0.0991	0.0904	0.9557	0.9689	0.1921	SMZLS3.21	B	94
155.2184418	53.64049503	59.60479176	27.43318394	233.4939752	59.64069492	56.1849514	124.522016	155.2184418	0.1232	0.1222	0.939	0.9679	0.1614	SMZLS3.21	B	94
154.9548107	53.48676514	60.62673414	25.77343629	236.0458661	60.63307803	56.1514855	125.1820898	154.9548107	0.0784	0.0748	0.9629	0.9795	0.1729	SMZLS3.25	B	89
152.7761155	47.68048367	53.5593149	26.08376818	241.0987565	53.61402531	49.29688311	124.9548212	152.7761155	0.0845	0.0771	0.9622	0.98	0.1608	SMZLS3.25	B	89
156.3236018	54.30813309	62.35161105	25.68099216	241.9066581	62.38395825	57.22556075	125.3863955	156.3236018	0.072	0.0684	0.9662	0.9817	0.1696	SMZLS3.25	B	89
154.0615347	57.5497447	64.12550674	25.93155326	224.3212172	64.16291083	60.49759781	125.0541703	154.0615347	0.0811	0.0764	0.9623	0.9867	0.1497	SMZLS3.25	B	89
154.3948716	50.89996353	57.70751448	26.2198551	237.3975122	57.73470311	53.37759682	125.2282645	154.3948716	0.0685	0.0685	0.9657	0.9763	0.2002	SMZLS3.25	B	89
160.9191495	69.20520697	77.20298714	26.60591396	229.9935158	77.22684425	73.50597217	124.2406227	160.9191495	0.1147	0.1115	0.9446	0.9807	0.1358	SMZLS3.29	A	91
159.4798917	63.29359719	71.1092139	26.32598648	237.7674782	71.13309557	66.86909271	124.5169135	159.4798917	0.0947	0.0886	0.9563	0.9842	0.1343	SMZLS3.29	A	91
164.5852796	76.95086549	86.46991471	26.30134032	229.5111167	86.48830465	82.38450532	124.2234426	164.5852796	0.1035	0.0998	0.9505	0.9766	0.1603	SMZLS3.29	A	91
155.4103508	52.31149616	59.39038281	25.8268702	241.3989536	59.41487817	54.84169016	125.0965787	155.4103508	0.0875	0.0803	0.9605	0.9762	0.1726	SMZLS3.29	A	91
159.4315743	63.45384982	71.9430382	26.32347908	231.5718835	71.96534879	67.64589207	124.9357194	159.4315743	0.0776	0.0776	0.9612	0.9805	0.1859	SMZLS3.29	A	91
157.9403555	58.8642778	65.43807951	26.69821782	236.4415022	65.47216261	61.99185008	124.2547413	157.9403555	0.0995	0.0953	0.9527	0.9703	0.176	SMZLS4.2	C	86
158.1886441	63.8323444	69.1978005	27.30439128	222.5759619	69.25879168	67.19937859	123.4147449	158.1886441	0.1073	0.1007	0.9503	0.9704	0.1738	SMZLS4.2	C	86
156.6719866	70.77291377	77.18511622	26.96625005	202.5417561	77.30376005	75.0354648	124.2643746	156.6719866	0.098	0.0959	0.9523	0.9852	0.1444	SMZLS4.2	C	86
156.3207192	69.4380234	75.31664422	27.29320442	205.3507799	75.45052883	73.45094615	124.164012	156.3207192	0.0987	0.0921	0.9546	0.9839	0.1424	SMZLS4.2	C	86
160.0820323	66.68430613	72.72327428	27.30069155	229.1813393	72.84197071	70.33630013	123.3975087	160.0820323	0.1018	0.1018	0.9491	0.9771	0.1499	SMZLS4.2	C	86
157.349286	65.48501171	69.69807404	28.06099819	222.6088913	69.84601411	68.48900602	123.0044642	157.349286	0.0938	0.0912	0.9547	0.9839	0.1496	SMZLS4.6	B	87
160.195763	67.70687974	72.1740521	27.89490314	226.8309031	72.32335985	70.98448218	122.5270729	160.195763	0.1131	0.1051	0.9482	0.9782	0.1394	SMZLS4.6	B	87
153.0104995	49.46271164	54.05460871	27.67856191	236.9854431	54.20174571	50.90146095	124.1904572	153.0104995	0.0949	0.0908	0.955	0.9798	0.1524	SMZLS4.6	B	87
153.9115081	58.72854858	62.32443294	28.28647126	216.7427759	62.58081541	60.89133317	123.3854417	153.9115081	0.0919	0.0854	0.9579	0.9845	0.1388	SMZLS4.6	B	87
153.6049461	51.03218238	54.05641824	28.22677061	233.6507456	54.60239658	52.32269354	123.195991	153.6049461	0.0634	0.0634	0.9683	0.9823	0.1879	SMZLS4.6	B	87
158.104669	57.87146334	65.46129136	26.12360603	238.7245017	65.46920633	61.33662977	124.8421601	158.104669	0.0876	0.0842	0.9583	0.9689	0.2081	SMZTC4.12	B	88
152.6473474	49.34378025	55.79955182	25.52332057	231.6368234	55.82480467	51.38601327	125.2478398	152.6473474	0.1016	0.094	0.9538	0.9771	0.15	SMZTC4.12	B	88
158.3786699	61.10724656	66.69369398	27.17788158	233.7415485	66.93201265	64.11610487	123.5756919	158.3786699	0.0978	0.0935	0.9537	0.9738	0.1685	SMZTC4.12	B	88
151.5014974	52.01485853	58.56352663	25.60021883	218.7984472	58.58835865	54.27812496	125.508434	151.5014974	0.0834	0.0776	0.9618	0.9851	0.1447	SMZTC4.12	B	88
157.8589439	59.43949277	65.26785689	26.85705719	234.7161343	65.31368795	62.516889	123.8550057	157.8589439	0.0828	0.0828	0.9586	0.9777	0.1885	SMZTC4.12	B	88
156.4319636	56.97229236	62.34919483	27.00740297	231.4807965	62.39248341	59.65452244	123.877709	156.4319636	0.0879	0.0823	0.9594	0.9738	0.1882	SMZTC4.16	B	87
153.6740837	53.98701763	60.31458219	26.22366003	222.8306822	60.36587692	56.52483202	124.9272819	153.6740837	0.0927	0.0861	0.9576	0.979	0.1546	SMZTC4.16	B	87
157.9900546	63.38026203	69.94751645	26.59239855	228.7900272	69.99499572	66.66064189	124.0710558	157.9900546	0.092	0.0867	0.9572	0.9837	0.1487	SMZTC4.16	B	87
156.4698446	57.95963262	64.05850482	26.77763049	233.12052	64.08211295	60.78611707	124.248457	156.4698446	0.0892	0.0816	0.96	0.9851	0.1405	SMZTC4.16	B	87
158.1459342	62.09349619	67.37760384	27.57806253	225.8183415	67.62820702	65.32167656	123.406837	158.1459342	0.0768	0.0768	0.9616	0.978	0.1848	SMZTC4.16	B	87
159.8159569	71.80918164	79.66682097	26.65984584	215.0213427	79.68703797	76.44281376	124.2948772	159.8159569	0.152	0.1465	0.9273	0.9735	0.1224	SMZTC4.4	A	91
156.7008094	58.26739048	63.82890418	27.07161343	231.4131212	64.40100506	61.04428103	123.9133737	156.7008094	0.1602	0.1519	0.9249	0.963	0.1398	SMZTC4.4	A	91
161.0366957	69.48816788	76.64694062	26.87509293	225.6814796	76.67286678	73.8161708	123.8244961	161.0366957	0.1444	0.1402	0.9303	0.9647	0.153	SMZTC4.4	A	91
154.5154161	53.45698846	59.92508662	26.44829848	232.0592062	59.95247514	55.74234103	124.8178576	154.5154161	0.1317	0.1239	0.9388	0.9718	0.1422	SMZTC4.4	A	91
155.7635329	56.9882275	64.54685505	25.99218673	223.9472078	64.60611735	60.30835753	125.1936835	155.7635329	0.1322	0.1308	0.9347	0.9676	0.1527	SMZTC4.4	A	91
154.9096565	52.8212382	58.55922372	26.75103101	237.2445013	58.59449915	55.08722243	124.4054272	154.9096565	0.0868	0.0819	0.9595	0.9797	0.1594	SMZTC4.7	A	91
155.6495848	56.07128379	63.05674438	26.1581871	234.6594881	63.07387886	58.79064793	124.9135561	155.6495848	0.0917	0.0851	0.9581	0.9833	0.1407	SMZTC4.7	A	91
154.3197513	49.97953401	55.55538723	26.98522914	242.2583814	55.63691804	51.71814726	124.4690661	154.3197513	0.0851	0.0803	0.9603	0.9694	0.2004	SMZTC4.7	A	91
155.5709296	58.70511229	65.67472191	26.34296315	225.3700396	65.71505422	61.98609182	124.9710615	155.5709296	0.0799	0.0736	0.9638	0.9805	0.1702	SMZTC4.7	A	91
153.4888622	49.36043429	56.17243895	25.89416319	235.9710334	56.21447559	51.41093296	125.3267615	153.4888622	0.0619	0.0619	0.9691	0.9806	0.1909	SMZTC4.7	A	91
154.0241236	54.92860399	63.52758841	25.8430929	222.4698832	63.54649385	58.25841294	126.1167852	154.0241236	0.1739	0.1637	0.9192	0.9695	0.1176	SMZTC4.9	B	85
154.6775414	54.11736032	61.70073924	25.62851913	228.4100633	61.71329728	56.93588071	125.4221338	154.6775414	0.1877	0.1734	0.9147	0.9555	0.1396	SMZTC4.9	B	85
156.3663013	58.92499193	68.6490763	25.02137777	226.7443189	68.65901471	62.84266857	126.1671752	156.3663013	0.2011	0.1882	0.9072	0.9723	0.107	SMZTC4.9	B	85
152.6153544	50.36358695	58.1736418	25.15906732	227.5778942	58.21212599	52.95192456	125.9987445	152.6153544	0.1561	0.1368	0.9332	0.9663	0.1463	SMZTC4.9	B	85
152.0662409	48.43194602	57.48211505	24.57956697	231.5014203	57.50118532	50.84700304	126.7439086	152.0662409	0.1546	0.1493	0.9259	0.9744	0.1252	SMZTC4.9	B	85
