# Supplementary material for: Long‐Tea‐CLIP: An Expert‐Level Multimodal AI Framework for Fine‐Grained Green Tea Grading Across Five Sensory Dimensions
Source: Adv Sci (Weinh). 2026 Mar 27;13(32):e18235. doi: 10.1002/advs.202518235 (PMC13252660; doi:10.1002/advs.202518235)
Supplement: Supplementary file 2 — Supporting File 2: advs74970‐sup‐0002‐DataS1‐S6.zip. [file ADVS-13-e18235-s003.zip › Supplementary Data 3.csv]

B	G	R	H	S	V	L	a*	b*	contrast	dissimilarity	homogeneity	correlation	ASM	category	labels	scores
182.9574481	167.9151002	189.4783733	24.89981739	169.7618645	189.4783733	175.8440053	123.808188	182.9574481	0.0399	0.037	0.9818	0.9157	0.5017	BZEJ	C	89
182.9719074	168.3888087	189.8884579	24.88156166	169.4011758	189.8884579	176.3577232	123.76738	182.9719074	0.0394	0.0355	0.9827	0.9162	0.5064	BZEJ	C	89
183.359604	168.9005289	190.7480147	24.88747525	170.2469872	190.7480147	176.8152609	123.7023157	183.359604	0.0379	0.035	0.9828	0.9142	0.5428	BZEJ	C	89
183.5098867	168.6427519	190.254299	24.90234503	171.0604643	190.254299	176.5391386	123.6093776	183.5098867	0.0329	0.029	0.9859	0.9299	0.5189	BZEJ	C	89
182.1773005	176.7604091	197.4705664	25	159.7361726	197.4705664	184.1842988	123.267681	182.1773005	0.0008	0.0008	0.9996	0.32	0.9981	BZEJ	C	89
179.6204634	165.0309636	183.3097354	25.03729264	161.0280528	183.3097354	172.4321145	123.1133233	179.6204634	0.0515	0.0486	0.976	0.9012	0.4548	BZJP	A	89
179.2688478	164.5589965	183.4432823	24.93225129	160.9953602	183.4432948	172.217994	123.377611	179.2688478	0.0484	0.0447	0.978	0.9096	0.4655	BZJP	A	89
180.5946845	165.6360746	184.6940909	25.04884614	164.4317363	184.6940909	173.2211262	123.0312994	180.5946845	0.0433	0.0403	0.9802	0.9137	0.4708	BZJP	A	89
180.365739	165.7184219	185.0013982	25.03579994	163.7675442	185.0013982	173.3370245	123.2857228	180.365739	0.0343	0.0306	0.9851	0.9353	0.4672	BZJP	A	89
179.4812044	174.3367334	192.3007319	25.02059181	154.9987213	192.3007319	181.3202067	122.2440566	179.4812044	0.0001	0.0001	0.9999	0.7471	0.9995	BZJP	A	89
177.4885037	145.401121	164.9660037	24.75288091	172.5176512	164.9660037	154.3141812	124.4926484	177.4885037	0.0734	0.07	0.9654	0.8711	0.4426	BZTJ	A	89
176.0188727	147.3262944	167.3011723	24.13220601	165.8263069	167.3011723	156.3493293	124.8562728	176.0188727	0.038	0.0326	0.9842	0.9271	0.4704	BZTJ	A	89
177.8753719	148.7211212	167.8714213	24.92620088	170.3626367	167.8714213	157.2864493	124.1705236	177.8753719	0.0439	0.0405	0.9801	0.9147	0.4687	BZTJ	A	89
177.5227886	150.0319214	169.3138105	24.69653644	167.9979525	169.3138105	158.5457065	124.2887231	177.5227886	0.0342	0.028	0.9866	0.9257	0.5304	BZTJ	A	89
176.8203684	158.2433376	176.7664496	24.84238822	158.7259426	176.7664496	166.3801113	123.7113689	176.8203684	0.0004	0.0004	0.9998	0.4818	0.999	BZTJ	A	89
175.5205495	150.5259033	168.4931037	24.72263382	160.9921782	168.4931037	158.8581785	123.6987009	175.5205495	0.0375	0.0341	0.9833	0.9233	0.4963	BZYJ	A	88
175.9329952	154.2814761	172.2192454	24.75430893	159.2545677	172.2192454	162.5446417	123.5446691	175.9329952	0.0416	0.0328	0.9845	0.8827	0.6405	BZYJ	A	88
175.4402994	154.0141831	171.799391	24.801635	157.7365408	171.799391	162.2375086	123.5556305	175.4402994	0.0466	0.0428	0.979	0.8859	0.5807	BZYJ	A	88
175.9289524	157.1183861	174.7172228	24.86703271	156.6285091	174.7172228	165.1821369	123.3579571	175.9289524	0.0432	0.0352	0.9832	0.8623	0.7047	BZYJ	A	88
175.0236046	163.7154937	180.7181607	24.99840779	148.3245753	180.7181607	171.0829817	123.004702	175.0236046	0.1085	0.1085	0.9458	0.6663	0.5782	BZYJ	A	88
170.2222781	146.5245723	160.9767761	25.24512882	145.4550647	160.9768283	154.5809268	123.2029351	170.2222781	0.0415	0.0382	0.9812	0.9217	0.4644	DF1	B	89
169.8556086	148.8131039	163.0681617	25.21208789	142.4276314	163.0681617	156.7155485	123.1301137	169.8556086	0.0338	0.028	0.9866	0.9356	0.4726	DF1	B	89
171.4271214	143.8664879	158.9625879	24.95737344	152.180062	158.9625879	152.0061897	123.3039213	171.4271214	0.0584	0.055	0.9728	0.8674	0.5372	DF1	B	89
171.2542841	145.0317149	159.9566918	25.00993392	150.4195235	159.9566918	153.1864309	123.2820956	171.2542841	0.0432	0.0381	0.9814	0.9103	0.5067	DF1	B	89
173.1046508	157.4623118	172.2830658	25.22733583	145.0882037	172.2830658	165.1999174	122.8471176	173.1046508	0	0	1	0	0.9999	DF1	B	89
175.9795998	155.1479018	169.8083298	25.82340107	158.2019873	169.8083298	162.4176552	122.0318493	175.9795998	0.049	0.0407	0.9804	0.899	0.562	DF2	A	90
175.8329593	157.0324513	172.1783305	25.77730398	156.272383	172.1783305	164.3717422	122.3117754	175.8329593	0.0542	0.0466	0.9775	0.8841	0.5643	DF2	A	90
176.1934913	156.5124641	170.92638	25.89233647	157.599078	170.92638	163.7109136	121.8245106	176.1934913	0.0421	0.0381	0.9813	0.8997	0.617	DF2	A	90
176.4605429	157.2918852	172.3089915	25.89512534	158.1050712	172.3089915	164.5464727	122.1472599	176.4605429	0.0456	0.038	0.9817	0.8975	0.597	DF2	A	90
176.1553678	167.6080541	181.8658833	25.99401427	148.7451836	181.8658833	174.2287638	121.6206649	176.1553678	0.0405	0.0405	0.9798	0.7159	0.8366	DF2	A	90
178.985588	173.9532536	190.7082069	25.46990964	153.3354397	190.7082069	180.5459603	122.1309745	178.985588	0.0384	0.0371	0.9816	0.8027	0.7957	DF3	A	89
177.1464091	176.1817413	193.1407244	25.39849387	146.6038472	193.1407244	182.8649181	122.3440153	177.1464091	0.0365	0.0338	0.9833	0.9097	0.5875	DF3	A	89
178.6872419	173.376795	189.6402144	25.52900069	153.0397531	189.6402144	179.9050617	122.0445497	178.6872419	0.0353	0.0341	0.9831	0.7866	0.8331	DF3	A	89
178.2714974	175.680164	192.3679084	25.43029337	150.0352004	192.3679084	182.2179069	122.1930112	178.2714974	0.0297	0.0269	0.9868	0.8917	0.7338	DF3	A	89
179.0661067	182.6914339	198.6254665	25.99872623	146.533327	198.6254665	188.6386445	121.0013509	179.0661067	0.054	0.054	0.973	0.6817	0.7797	DF3	A	89
183.1022475	152.1323155	169.3679308	25.87171979	186.0503986	169.3679308	159.8294963	122.4110674	183.1022475	0.0416	0.0381	0.9813	0.9203	0.4675	DF4	B	88
182.4067162	155.3064291	171.3875474	26.14209515	180.1493422	171.3875474	162.6373633	121.8968718	182.4067162	0.0392	0.0313	0.9851	0.9206	0.5151	DF4	B	88
183.4784703	153.8577058	170.722191	26.03017494	185.324844	170.722191	161.3382634	122.0967992	183.4784703	0.0489	0.045	0.9779	0.8986	0.5047	DF4	B	88
183.4551593	156.2834116	172.3156415	26.27939874	182.4736314	172.3156415	163.4847123	121.6772308	183.4551593	0.0358	0.0271	0.9873	0.9158	0.5824	DF4	B	88
183.2054329	166.8965534	181.5349516	26.78616565	170.9819259	181.5349516	173.1102086	120.4287907	183.2054329	0.1275	0.1275	0.9363	0.7265	0.4227	DF4	B	88
187.2373718	145.1449114	164.4005065	25.89270716	216.4797167	164.4005065	153.4748878	123.2253605	187.2373718	0.1081	0.1021	0.9495	0.8515	0.3989	DF5	C	87
186.9156425	147.3390122	166.7155982	25.77868224	209.9074053	166.7155982	155.6753774	123.208177	186.9156425	0.0985	0.0932	0.954	0.8322	0.4231	DF5	C	87
187.8049861	147.776473	167.2300675	25.9319627	214.5501921	167.2300675	156.0775558	123.0637756	187.8049861	0.0997	0.0949	0.953	0.8509	0.3992	DF5	C	87
187.2978834	148.7390013	168.1637194	25.84952333	209.9996069	168.1637194	157.0400243	123.0571555	187.2978834	0.0937	0.0882	0.9564	0.8547	0.3987	DF5	C	87
188.1019067	159.0504508	177.1467922	26.00649574	198.6089647	177.1467922	166.6165053	121.7558116	188.1019067	0.004	0.004	0.998	0.8954	0.9685	DF5	C	87
181.7031466	179.0043512	193.8100837	26.36889112	156.9338535	193.8100837	184.5992497	120.6257053	181.7031466	0.0404	0.0385	0.9809	0.9027	0.5594	LGQS3.20	A	91
181.6659933	181.9647673	196.2252237	26.54471136	154.4360726	196.2252237	187.289156	120.3248515	181.6659933	0.0395	0.0363	0.9822	0.9225	0.465	LGQS3.20	A	91
182.7443874	177.7618321	192.2737912	26.30047567	160.5304859	192.2737912	183.314925	120.2904597	182.7443874	0.0381	0.0371	0.9815	0.8456	0.7314	LGQS3.20	A	91
182.4914095	180.2956518	194.1748425	26.66413986	158.0641812	194.1748425	185.5674303	120.0899228	182.4914095	0.0392	0.0351	0.9829	0.9104	0.577	LGQS3.20	A	91
181.3486949	186.3334196	200.6656649	26.16910309	150.2128815	200.6656649	191.3325488	120.3969987	181.3486949	0.0019	0.0019	0.9991	0.5611	0.9939	LGQS3.20	A	91
180.8999915	169.2297291	181.9055319	26.89077909	161.4165332	181.9055319	175.101322	120.0568943	180.8999915	0.0475	0.0445	0.978	0.9043	0.4712	LGQS4.2	B	90
181.0107947	170.6189011	183.8948815	26.79386799	161.1395153	183.8948815	176.5343122	120.208182	181.0107947	0.0456	0.0418	0.9795	0.8901	0.5589	LGQS4.2	B	90
181.0640991	171.6105245	184.686095	26.86501508	160.6037228	184.686095	177.3696201	120.0980157	181.0640991	0.0462	0.0434	0.9786	0.8845	0.5696	LGQS4.2	B	90
181.0453134	172.32361	185.4853068	26.86303227	160.3526157	185.4853068	178.0807626	120.1147787	181.0453134	0.0356	0.0317	0.9845	0.8923	0.6632	LGQS4.2	B	90
179.5642334	178.9270368	191.6082357	26.79727134	150.9683	191.6082357	184.1286559	120.0788818	179.5642334	0.0007	0.0007	0.9996	0.1731	0.9984	LGQS4.2	B	90
179.406848	158.8170098	173.0548294	25.98786932	165.2675069	173.0548294	165.7714999	121.1824777	179.406848	0.0428	0.0388	0.981	0.8081	0.7693	LGTJ3.27	B	90
179.4816572	160.2565828	174.5270253	25.98577954	164.1482401	174.5270253	167.1925932	121.1677099	179.4816572	0.0427	0.0359	0.9827	0.7314	0.8316	LGTJ3.27	B	90
179.6486332	159.5013459	173.603275	26.00554538	165.4670611	173.603275	166.3776806	121.0831036	179.6486332	0.0454	0.0418	0.9794	0.761	0.812	LGTJ3.27	B	90
179.7115256	160.6581566	174.710844	26.00331877	164.4349531	174.710844	167.5030352	121.041012	179.7115256	0.0322	0.0266	0.9873	0.7261	0.8768	LGTJ3.27	B	90
180.2491541	167.1700559	181.1711282	26.28499637	160.3668088	181.1711282	173.3244111	120.8083969	180.2491541	0.1202	0.1202	0.9399	0.6871	0.5113	LGTJ3.27	B	90
183.1268323	177.9586198	191.2528809	26.92038681	161.2755849	191.2528809	183.3218661	119.6843411	183.1268323	0.0238	0.0225	0.9889	0.678	0.9145	LGTJ3.28	A	89
183.2804362	176.9893894	189.9224816	26.92001861	162.6880604	189.9224816	182.2987889	119.4815651	183.2804362	0.0236	0.019	0.991	0.6933	0.9251	LGTJ3.28	A	89
183.9274995	178.6546388	192.7686438	26.89257531	162.8566584	192.7686438	183.9967708	120.0418578	183.9274995	0.0377	0.036	0.9821	0.7185	0.8436	LGTJ3.28	A	89
183.9619063	178.3579546	192.3734016	26.88857238	163.2801351	192.3734016	183.682918	119.9617197	183.9619063	0.0299	0.0257	0.9875	0.8257	0.8211	LGTJ3.28	A	89
182.9649215	184.1399407	197.2724328	26.96635204	155.8850894	197.2724328	189.0621461	119.5968016	182.9649215	0.0957	0.0957	0.9522	0.7782	0.5146	LGTJ3.28	A	89
184.1460832	163.0348944	176.3581362	26.92809661	178.3747549	176.3581362	169.2086746	119.9778409	184.1460832	0.0646	0.0612	0.9697	0.8533	0.5416	LGYJ4.4	B	89
184.2093637	162.0866737	175.8192489	26.88843804	179.7417031	175.8192489	168.3940008	120.1827364	184.2093637	0.0815	0.0742	0.9636	0.8255	0.5628	LGYJ4.4	B	89
183.8584223	163.3266353	175.8900676	26.96697897	177.4927131	175.8939436	169.3738718	119.6300515	183.8584223	0.0806	0.077	0.9618	0.8687	0.5178	LGYJ4.4	B	89
184.0166959	163.4253276	175.9879514	26.9689369	177.7481366	175.9879514	169.4803362	119.6076436	184.0166959	0.0656	0.0588	0.9713	0.8574	0.546	LGYJ4.4	B	89
182.9866627	173.5577128	185.6747903	27	164.9326419	185.6747903	178.6393386	119.0734558	182.9866627	0.0006	0.0006	0.9997	0.5361	0.9982	LGYJ4.4	B	89
190.2154713	162.144078	179.8256973	26.17282737	204.3902467	179.8256973	169.2257511	121.2386729	190.2154713	0.0773	0.0737	0.9635	0.7749	0.6465	LGYJ4.8	B	90
190.3849899	162.3241698	180.1444586	26.18243539	204.9923897	180.1444586	169.4401701	121.2673303	190.3849899	0.0798	0.0734	0.964	0.7793	0.6266	LGYJ4.8	B	90
190.6214735	163.4792689	181.0052643	26.23957597	204.4070371	181.0052643	170.4306168	121.0663804	190.6214735	0.0724	0.0689	0.9659	0.8377	0.5607	LGYJ4.8	B	90
190.7490994	163.7228453	181.1436078	26.34397297	204.6078178	181.1436078	170.6717128	121.0586407	190.7490994	0.0539	0.0484	0.9763	0.8635	0.6004	LGYJ4.8	B	90
189.0513837	173.288952	189.1569127	26.65796008	185.5717218	189.1569127	179.2473952	119.9516116	189.0513837	0.0022	0.0022	0.9989	0.804	0.987	LGYJ4.8	B	90
185.4597941	169.7212058	187.9864736	25.79066614	177.051839	187.9864736	176.5984685	121.9770622	185.4597941	0.0376	0.0347	0.9829	0.9214	0.5038	LWEJ4.8	C	87
185.04397	169.3161441	187.6517106	25.73621491	176.5273363	187.6517106	176.2670267	122.0931545	185.04397	0.0399	0.0363	0.9822	0.924	0.4766	LWEJ4.8	C	87
187.3621765	170.3057972	187.8414951	25.96105544	182.7069157	187.8414951	176.8355865	121.3034536	187.3621765	0.0365	0.0335	0.9836	0.9195	0.5258	LWEJ4.8	C	87
187.6400875	170.297846	187.9018475	25.95726895	183.6406174	187.9018475	176.8006374	121.3090139	187.6400875	0.0306	0.0271	0.9868	0.9321	0.5357	LWEJ4.8	C	87
186.5571331	178.9106519	195.2141777	26.34965021	172.1249664	195.2141777	184.6551488	120.6508001	186.5571331	0.0002	0.0002	0.9999	0.5504	0.9992	LWEJ4.8	C	87
171.0043736	162.0838972	175.8826787	25.35734508	136.4267009	175.8826961	169.1671402	122.3973171	171.0043736	0.0437	0.0406	0.98	0.9176	0.4645	LWTJ3.21	A	90
171.4139881	160.9608091	176.2125158	25.06802983	139.0785036	176.2125158	168.3850421	123.0568769	171.4139881	0.0505	0.0455	0.9778	0.917	0.4459	LWTJ3.21	A	90
171.55316	163.0576531	176.6180701	25.42252883	137.5591358	176.6180701	169.9652201	122.2585905	171.55316	0.0527	0.0496	0.9755	0.9032	0.4548	LWTJ3.21	A	90
171.9801521	163.442322	178.2376255	25.13066356	139.0824891	178.2376255	170.578842	122.7991322	171.9801521	0.0365	0.0323	0.9843	0.9294	0.4685	LWTJ3.21	A	90
170.5470723	172.9201082	184.6836221	25.85590214	127.8699485	184.6836221	179.0682413	121.3339122	170.5470723	0.0004	0.0004	0.9998	0.8344	0.997	LWTJ3.21	A	90
183.7645339	176.3223537	193.3711401	25.98993422	164.8003563	193.3714561	182.4983033	121.1505861	183.7645339	0.0368	0.036	0.9821	0.6849	0.8762	LWYJ3.31	B	87
183.406955	177.1896725	193.6956159	26.12772045	162.8956826	193.6956159	183.2138692	121.0276971	183.406955	0.0375	0.0332	0.9838	0.7106	0.8519	LWYJ3.31	B	87
183.3572829	177.9433321	194.7094408	26.05220223	162.0522271	194.7094408	183.9632049	120.9926708	183.3572829	0.0402	0.0392	0.9805	0.6847	0.8475	LWYJ3.31	B	87
183.5884699	177.8791087	194.2762292	26.11331589	162.7830758	194.2762292	183.77812	120.880064	183.5884699	0.0358	0.0314	0.9847	0.7971	0.8101	LWYJ3.31	B	87
182.1160226	183.9343112	198.8449358	26.03815343	153.4694743	198.8449358	189.2391854	120.3063793	182.1160226	0.0722	0.0722	0.9639	0.7371	0.6628	LWYJ3.31	B	87
177.0943984	164.8659157	176.3656744	26.54114132	153.1640826	176.3657166	170.7951243	120.1952179	177.0943984	0.0368	0.0338	0.9834	0.9279	0.4763	MXEJ4.1	C	88
176.297351	166.22188	178.560835	26.19763357	149.9650957	178.5608649	172.3961702	120.7276194	176.297351	0.0276	0.0238	0.9885	0.9496	0.4759	MXEJ4.1	C	88
176.5865443	166.6615774	176.8490208	26.8106957	150.0641165	176.8490208	172.2170959	119.5442835	176.5865443	0.0405	0.0373	0.9817	0.921	0.4648	MXEJ4.1	C	88
177.3588378	167.2481167	179.3431122	26.40774861	152.0931147	179.3431122	173.2140284	120.43609	177.3588378	0.0308	0.0272	0.9868	0.9394	0.4898	MXEJ4.1	C	88
175.8760461	176.0329738	185.5032591	26.91121167	140.4203669	185.5032591	181.1277428	119.2353989	175.8760461	0.0002	0.0002	0.9999	0.8223	0.9985	MXEJ4.1	C	88
169.0533815	180.7933679	194.4181901	25.48214232	119.6031581	194.4181901	186.8050831	122.339873	169.0533815	0.029	0.0265	0.987	0.9442	0.4721	MXJP3.15	A	94
168.9384709	182.0655818	195.9364309	25.39378937	118.7139637	195.9364309	187.9286489	122.4074526	168.9384709	0.0402	0.0378	0.9813	0.9236	0.4678	MXJP3.15	A	94
168.7508309	181.5882236	194.081295	25.8422912	118.0631686	194.081295	187.3923763	121.972094	168.7508309	0.0295	0.0263	0.9871	0.9408	0.488	MXJP3.15	A	94
169.1865503	183.3765487	196.2407701	25.7353168	118.2061221	196.2407701	188.9098981	122.0098145	169.1865503	0.0247	0.0216	0.9895	0.9394	0.5775	MXJP3.15	A	94
167.0342152	188.7409965	200.6413961	26.03109544	109.3761034	200.6413961	193.7279976	121.929542	167.0342152	0.0003	0.0003	0.9998	0.9496	0.9954	MXJP3.15	A	94
171.4334206	154.923514	166.8400969	25.94519549	142.1301336	166.8401019	161.9529028	121.6156619	171.4334206	0.0467	0.0428	0.979	0.9014	0.5513	MXTJ3.20	A	93
170.348058	160.0529038	171.5441118	25.90535282	135.0056325	171.5441118	166.6950388	121.4660386	170.348058	0.0824	0.076	0.9626	0.8813	0.4191	MXTJ3.20	A	93
171.9053901	155.434861	166.9843192	26.01603658	142.8875748	166.9843988	162.3670725	121.2911538	171.9053901	0.0437	0.0395	0.9806	0.8685	0.6749	MXTJ3.20	A	93
171.0310532	160.3410498	171.4649464	26.0549687	136.5286101	171.4649464	166.8377385	121.1627616	171.0310532	0.0636	0.057	0.9721	0.8776	0.5406	MXTJ3.20	A	93
171.4641528	168.1754272	178.8154375	26.28545413	132.9922081	178.8154375	174.1364901	120.7125855	171.4641528	0.0248	0.0248	0.9876	0.6879	0.8963	MXTJ3.20	A	93
176.9965743	173.2684448	189.629136	25.57675716	148.1898641	189.6296236	179.8943267	122.3072923	176.9965743	0.029	0.0275	0.9864	0.8805	0.8139	MXYJ3.26	B	89
176.7316124	176.6168511	192.9728876	25.40906965	144.9076043	192.9728876	183.0724034	122.1717078	176.7316124	0.0379	0.0353	0.9826	0.9064	0.5815	MXYJ3.26	B	89
177.3450925	174.0878429	189.9931759	25.68451024	148.5183304	189.9931808	180.5263064	122.0564863	177.3450925	0.0314	0.0301	0.9851	0.8661	0.7907	MXYJ3.26	B	89
177.2509976	177.8035108	193.5908259	25.61964991	145.5419325	193.5908259	183.9918971	121.7938655	177.2509976	0.0353	0.0326	0.984	0.921	0.5429	MXYJ3.26	B	89
177.8462568	184.2176208	198.7507414	25.98838679	142.4083755	198.7507414	189.5327822	121.140993	177.8462568	0.0159	0.0159	0.9921	0.6127	0.9433	MXYJ3.26	B	89
177.8438436	174.2682831	192.5496572	25.09181851	150.0173228	192.5496572	181.2793714	122.7333912	177.8438436	0.0335	0.0322	0.984	0.8158	0.8033	SHC1	A	90
177.5759237	173.9954597	192.0694728	25.05059011	149.4187871	192.0694728	180.958488	122.687222	177.5759237	0.0424	0.0379	0.9815	0.8307	0.7989	SHC1	A	90
178.1603683	176.8080238	194.6106987	25.29068356	149.0504558	194.6106987	183.5063291	122.4814109	178.1603683	0.0457	0.044	0.9782	0.8759	0.6018	SHC1	A	90
177.9313582	176.4791619	193.8105887	25.3275458	148.8867388	193.8105887	182.9841575	122.2963807	177.9313582	0.0419	0.0376	0.9817	0.9098	0.5833	SHC1	A	90
175.5407259	182.5533267	199.5876987	25.01335718	137.4800525	199.5876987	188.589567	122.3769069	175.5407259	0.0204	0.0204	0.9898	0.8019	0.8909	SHC1	A	90
175.8925828	154.2149215	171.5124367	24.96858611	158.9430211	171.5124367	162.3078247	123.2818891	175.8925828	0.0315	0.028	0.9864	0.918	0.6143	SHC2	A	87
176.1852218	154.1899213	171.9110425	24.86229587	159.9748629	171.9110425	162.4117142	123.4552737	176.1852218	0.0367	0.029	0.9863	0.9115	0.5896	SHC2	A	87
177.8814099	155.8351237	172.6624556	25.38120839	163.3065933	172.6624556	163.5634025	122.7353392	177.8814099	0.0438	0.04	0.9804	0.7686	0.7913	SHC2	A	87
178.909515	156.0993566	173.0528814	25.62531222	165.9621824	173.0528814	163.7731991	122.6911154	178.909515	0.0365	0.028	0.9868	0.835	0.7764	SHC2	A	87
178.9082238	164.4092662	180.5416638	25.92251142	158.6879061	180.5416638	171.4441307	122.0827354	178.9082238	0.0886	0.0886	0.9557	0.6769	0.6452	SHC2	A	87
180.8302252	174.4601125	192.8214705	25.37473505	158.6095966	192.8214705	181.4073331	122.2711864	180.8302252	0.0401	0.0388	0.9807	0.6128	0.8672	SHC3	B	88
180.3665277	174.0322473	192.031598	25.27968733	157.710023	192.031598	180.887209	122.168924	180.3665277	0.0449	0.0409	0.9799	0.7904	0.8296	SHC3	B	88
180.3483839	172.4888694	190.1617963	25.35211317	158.5653554	190.1617963	179.3731652	122.1280513	180.3483839	0.0454	0.0437	0.9783	0.8343	0.6958	SHC3	B	88
179.4596125	173.8531108	190.6721457	25.68584372	154.6327956	190.6721457	180.3428136	121.9740643	179.4596125	0.0359	0.0322	0.9843	0.7549	0.8363	SHC3	B	88
179.45348	181.0869473	197.4141374	25.70965976	149.2593518	197.4141374	187.0791604	121.2950273	179.45348	0.0912	0.0912	0.9544	0.6714	0.6394	SHC3	B	88
183.3472221	173.0925574	192.2095329	25.16428166	166.1734717	192.2095329	180.1813706	122.4026087	183.3472221	0.0425	0.041	0.9796	0.8131	0.7686	SHC4	C	85
183.5427758	175.3199604	194.5445596	25.26039168	164.879758	194.5445596	182.3581064	122.322697	183.5427758	0.0362	0.0322	0.9843	0.5879	0.8937	SHC4	C	85
181.926788	175.1001229	193.5849844	25.59275642	160.7773911	193.5849844	181.7981222	122.2905915	181.926788	0.0426	0.0418	0.9792	0.6869	0.8396	SHC4	C	85
182.8998149	174.7774931	194.1629258	25.09967509	163.3706873	194.1629258	181.9062435	122.4189812	182.8998149	0.0313	0.0271	0.9869	0.6643	0.896	SHC4	C	85
182.2027137	180.9669068	199.3485655	25.3143976	156.2916115	199.348675	187.2185961	121.6981884	182.2027137	0.0835	0.0835	0.9583	0.6709	0.6726	SHC4	C	85
172.2508857	170.7675989	186.3447865	25.0417782	135.3780289	186.3447865	177.7959404	122.5435321	172.2508857	0.0279	0.0273	0.9864	0.5647	0.9155	SMZLS3.17	A	90
171.8438113	170.5515977	185.8790539	25.01656898	134.4185135	185.8790539	177.5838948	122.7593766	171.8438113	0.0364	0.0329	0.9839	0.6743	0.8743	SMZLS3.17	A	90
172.4423818	172.6104424	188.2434844	25.11138284	134.5569814	188.2434844	179.4308009	122.491708	172.4423818	0.0263	0.0256	0.9873	0.5982	0.9206	SMZLS3.17	A	90
172.4479844	173.5116431	188.9168591	25.16509021	133.9110126	188.9168591	180.2382723	122.3461548	172.4479844	0.0163	0.0123	0.9943	0.4921	0.9694	SMZLS3.17	A	90
171.7043159	178.1227896	193.2220666	25.01607639	128.5764536	193.2220666	184.2294679	122.2447457	171.7043159	0.0155	0.0155	0.9922	0.5466	0.9505	SMZLS3.17	A	90
171.948676	170.2746669	185.1095991	25.25433132	134.7145185	185.1095991	177.1921081	122.3129746	171.948676	0.04	0.039	0.9806	0.7295	0.8226	SMZLS3.19	B	90
171.880059	170.4018201	184.435483	25.44538457	134.1345396	184.435483	177.093259	122.083442	171.880059	0.0529	0.0493	0.9757	0.7031	0.7841	SMZLS3.19	B	90
172.8847436	170.6627691	185.8909881	25.45725652	136.9947979	185.8909881	177.5532421	122.2714526	172.8847436	0.0504	0.0493	0.9754	0.7255	0.7803	SMZLS3.19	B	90
172.6606693	170.48722	185.7261889	25.23830967	136.4762685	185.7261889	177.4323508	122.3177985	172.6606693	0.0348	0.0313	0.9847	0.8496	0.7499	SMZLS3.19	B	90
171.6417344	177.5225423	192.2833569	25.0931694	128.744783	192.2833569	183.6106688	122.2136005	171.6417344	0.0061	0.0061	0.997	0.5464	0.9821	SMZLS3.19	B	90
171.7968484	150.373312	169.6240758	24.17099633	149.0477714	169.6240758	159.4080919	125.0660968	171.7968484	0.0395	0.0356	0.9826	0.9093	0.5467	SMZLS3.21	B	89
170.7193275	154.5544761	172.3493691	24.60423031	141.6880181	172.3493691	162.9847322	124.4679194	170.7193275	0.0498	0.0417	0.9799	0.8522	0.6581	SMZLS3.21	B	89
171.6380101	151.6925882	170.5488636	24.24100897	147.3984242	170.5488636	160.5664924	124.8809546	171.6380101	0.0482	0.0442	0.9783	0.8782	0.5899	SMZLS3.21	B	89
171.3830792	155.2461016	173.2939003	24.57984954	143.7028804	173.2939003	163.7427181	124.5031571	171.3830792	0.0343	0.0266	0.9875	0.8745	0.7402	SMZLS3.21	B	89
170.7940073	163.0875568	180.278936	24.90542746	136.7087194	180.278936	171.0897262	124.0942516	170.7940073	0.1286	0.1286	0.9357	0.7347	0.4036	SMZLS3.21	B	89
183.3032795	170.8817259	186.5101504	26.4317587	167.9481013	186.5101504	177.3090861	120.9645533	183.3032795	0.0571	0.0549	0.9728	0.8449	0.6044	SMZLS3.25	B	89
182.5715825	169.50051	184.4976216	26.31835574	167.0298192	184.4976216	175.8475032	120.7203027	182.5715825	0.0502	0.0462	0.9773	0.8829	0.537	SMZLS3.25	B	89
183.38804	171.5852506	186.9909891	26.5207983	167.5962792	186.9909891	177.8688488	120.7894247	183.38804	0.0482	0.0459	0.9773	0.8638	0.6308	SMZLS3.25	B	89
183.1392267	170.7967365	185.9904218	26.53286678	167.3892167	185.9904218	177.0713088	120.7468454	183.1392267	0.0424	0.0387	0.981	0.8967	0.5648	SMZLS3.25	B	89
182.0760954	178.8064365	192.8133925	26.07183125	157.4638194	192.8133925	184.1300889	120.0029282	182.0760954	0.0003	0.0003	0.9998	0.375	0.9992	SMZLS3.25	B	89
174.751632	158.3421021	173.0426863	25.70121357	150.7139115	173.0426863	165.65746	122.3647762	174.751632	0.0738	0.0695	0.9657	0.867	0.5124	SMZLS3.29	A	92
174.1492079	159.1897297	174.3653086	25.57201534	148.2992243	174.3653086	166.5960652	122.5582029	174.1492079	0.074	0.0671	0.9672	0.8671	0.4985	SMZLS3.29	A	92
174.5981699	160.0906642	174.8227692	25.75877459	148.8995189	174.8227692	167.3801312	122.3479784	174.5981699	0.0794	0.0756	0.9626	0.8494	0.4979	SMZLS3.29	A	92
174.2469449	160.8026923	175.8875399	25.60733016	147.2784708	175.8875399	168.1353755	122.5037989	174.2469449	0.0616	0.0554	0.9729	0.8843	0.4867	SMZLS3.29	A	92
173.4358338	169.1532332	183.9209192	26	139.3829996	183.9209192	176.0163028	121.9999652	173.4358338	0.0007	0.0007	0.9997	0.3244	0.9984	SMZLS3.29	A	92
183.0371732	158.2444273	172.9319204	26.70596284	179.3188856	172.9319204	165.1070888	121.0769786	183.0371732	0.0332	0.0293	0.9858	0.8725	0.7291	SMZLS4.2	C	87
182.6032203	158.2771672	173.0613848	26.46506334	177.7783713	173.0613848	165.1503249	121.1402865	182.6032203	0.0455	0.0369	0.9824	0.8607	0.6691	SMZLS4.2	C	87
182.9701087	159.6813134	174.1272502	26.75446069	177.5583323	174.1272502	166.3651221	120.8554767	182.9701087	0.0429	0.0391	0.9808	0.8323	0.7385	SMZLS4.2	C	87
182.7209222	159.4780548	173.9863318	26.56754471	176.9441805	173.9863318	166.1680035	120.9279274	182.7209222	0.046	0.038	0.9818	0.864	0.6769	SMZLS4.2	C	87
181.9610057	167.331688	181.4920489	26.05459304	167.3965285	181.4920489	173.3791062	120.5455622	181.9610057	0.1269	0.1269	0.9365	0.7458	0.3904	SMZLS4.2	C	87
178.7375907	172.2026814	187.0331603	25.98722995	153.076695	187.0331603	178.5412085	121.3966802	178.7375907	0.0305	0.0286	0.9859	0.8594	0.777	SMZLS4.6	B	92
178.3232095	172.9343237	188.1465459	25.88951776	151.1537482	188.1465459	179.2886809	121.6325717	178.3232095	0.0285	0.0246	0.9881	0.8268	0.8227	SMZLS4.6	B	92
178.5737767	173.4192623	188.6630576	25.85160565	151.7347894	188.6630576	179.7238429	121.6075864	178.5737767	0.0407	0.0384	0.981	0.8462	0.7259	SMZLS4.6	B	92
178.7167451	173.4697504	188.7991248	25.78923564	152.2779682	188.7991248	179.8308646	121.6161122	178.7167451	0.0384	0.0348	0.9829	0.7776	0.8067	SMZLS4.6	B	92
177.3871742	178.9509573	193.6541164	25.98838679	143.8051951	193.6541164	184.9381425	121.2516768	177.3871742	0.0095	0.0095	0.9953	0.4373	0.9738	SMZLS4.6	B	92
186.6250634	149.0585935	166.7148618	25.98049289	206.4742783	166.7148618	156.9484421	122.341408	186.6250634	0.0988	0.0942	0.9534	0.8385	0.4062	SMZTC4.12	B	89
186.9082039	149.5609619	167.483028	25.95931395	207.0067619	167.483028	157.3771806	122.4669118	186.9082039	0.0764	0.0708	0.9652	0.8627	0.4299	SMZTC4.12	B	89
186.2767318	151.1922798	168.6935237	25.9784454	201.4325722	168.6935237	158.913498	122.2609166	186.2767318	0.0704	0.0661	0.9674	0.8826	0.451	SMZTC4.12	B	89
186.7085004	151.1704988	168.9054299	25.97747017	203.5272716	168.9054299	158.8812731	122.3144896	186.7085004	0.0569	0.0514	0.9748	0.9084	0.4686	SMZTC4.12	B	89
186.984451	159.637423	176.6399705	26	192.2471042	176.6399705	166.6414682	121.6300739	186.984451	0.0003	0.0003	0.9998	0.639	0.9987	SMZTC4.12	B	89
179.5568918	177.4523828	193.2051443	25.94833265	152.1278498	193.2051443	183.5001144	121.3704684	179.5568918	0.0502	0.049	0.9756	0.8102	0.6982	SMZTC4.16	B	90
179.8615968	173.6696305	189.7468529	25.86051707	156.3244534	189.7468529	180.0197036	121.7033257	179.8615968	0.0434	0.0393	0.9807	0.8073	0.8359	SMZTC4.16	B	90
179.6216476	177.8220253	193.0357029	26.0175666	152.0487342	193.0357029	183.6892595	121.1385525	179.6216476	0.0477	0.0466	0.9768	0.8304	0.687	SMZTC4.16	B	90
179.9293057	175.0659724	190.6774572	25.96151818	155.1190329	190.6774572	181.2311596	121.4024072	179.9293057	0.0288	0.0245	0.9882	0.8033	0.8455	SMZTC4.16	B	90
178.3756555	183.6890978	198.3105564	26.00054981	144.1794102	198.3105564	189.0061972	120.9464444	178.3756555	0.0328	0.0328	0.9836	0.688	0.865	SMZTC4.16	B	90
184.2481938	166.8346983	185.2364935	25.66397815	174.8432042	185.2364935	174.0663033	122.3096409	184.2481938	0.0316	0.0287	0.986	0.9384	0.4717	SMZTC4.4	A	90
184.2698305	168.2166755	186.5000473	25.72282787	173.7297739	186.5000473	175.3411766	122.1839803	184.2698305	0.0337	0.0297	0.9856	0.9338	0.476	SMZTC4.4	A	90
184.3299291	169.687227	187.3426644	25.87986247	172.3432465	187.3426644	176.4604559	121.7404915	184.3299291	0.0307	0.0276	0.9865	0.9332	0.524	SMZTC4.4	A	90
184.493564	171.0621262	188.3776309	25.91797112	171.5732916	188.3776309	177.62678	121.4998259	184.493564	0.0289	0.025	0.9879	0.9273	0.5908	SMZTC4.4	A	90
183.4137717	177.6411473	194.6578257	25.99601946	162.2519704	194.6578257	183.6515813	121.0153251	183.4137717	0.0003	0.0003	0.9998	0.1537	0.9993	SMZTC4.4	A	90
186.3363279	171.7765228	189.3581909	25.97490521	177.856233	189.3581909	178.2134338	121.3573302	186.3363279	0.0348	0.0317	0.9845	0.8827	0.6809	SMZTC4.7	A	89
184.4992337	172.2968459	190.1847242	25.91052006	170.3863632	190.1847242	179.1296908	121.9031635	184.4992337	0.0292	0.0255	0.9876	0.8773	0.7471	SMZTC4.7	A	89
185.7865712	169.0104091	186.9702082	25.91915533	178.408179	186.9702082	175.9271736	121.7305153	185.7865712	0.0369	0.0337	0.9835	0.9174	0.5314	SMZTC4.7	A	89
184.3932644	170.3804496	188.4659988	25.78891471	171.8104718	188.4659988	177.3335116	121.9969449	184.3932644	0.0304	0.0268	0.987	0.925	0.5804	SMZTC4.7	A	89
184.8816711	176.582713	193.9712904	25.9999179	167.4932331	193.9712904	182.9674765	121.6605798	184.8816711	0	0	1	0.2857	0.9999	SMZTC4.7	A	89
184.9147195	168.29038	184.8368204	26.02284578	175.7783762	184.8368204	174.8076008	121.2364189	184.9147195	0.0471	0.0441	0.9783	0.9059	0.4671	SMZTC4.9	B	87
184.992738	168.7133194	185.5790161	25.99835057	175.6241106	185.5790161	175.2835435	121.3438088	184.992738	0.0433	0.0393	0.9808	0.9079	0.5039	SMZTC4.9	B	87
184.9513579	167.5916021	183.6566042	26.17289455	176.709921	183.6566042	174.0653878	121.0226592	184.9513579	0.0426	0.0395	0.9806	0.9165	0.4623	SMZTC4.9	B	87
185.2127049	169.1501781	185.6175153	26.16019664	176.2927584	185.6175153	175.5774338	121.0333768	185.2127049	0.0345	0.0305	0.9851	0.9262	0.5153	SMZTC4.9	B	87
183.9558136	175.6858213	192.4785947	26.06687299	165.226286	192.4785947	181.6831444	120.9548359	183.9558136	0.0001	0.0001	1	0.8768	0.9992	SMZTC4.9	B	87
