# Supplementary material for: Long‐Tea‐CLIP: An Expert‐Level Multimodal AI Framework for Fine‐Grained Green Tea Grading Across Five Sensory Dimensions
Source: Adv Sci (Weinh). 2026 Mar 27;13(32):e18235. doi: 10.1002/advs.202518235 (PMC13252660; doi:10.1002/advs.202518235)
Supplement: Supplementary file 2 — Supporting File 2: advs74970‐sup‐0002‐DataS1‐S6.zip. [file ADVS-13-e18235-s003.zip › Supplementary Data 4.xlsx]

## Sheet: Sheet1
名称	Cyclohexanol, 4-methyl-, trans-	3,5-Dimethylcyclopentene	Butanal, 3-methyl-	Cyclohexanol, 4-methyl-	Propanedioic acid	4-Methylcyclohexanol acetate	Heptanal, 2-methyl-	1,2-Pentadiene, 4,4-dimethyl-	Furan, 2-ethyl-	1,3-Pentadiene, 2,4-dimethyl-	Heptane, 1-chloro-	Carbonic acid, ethyl heptyl ester	3-Ethyl-4-methylpentan-1-ol	Toluene	Hexane, 1-chloro-	3,3-Dimethyl-1,2-epoxybutane	Butane, 1-chloro-3-methyl-	Hydrazinecarboxylic acid, phenylmethyl ester	Pentane, 1-chloro-	3-Hexene-2,5-diol	Cyclopropane, 1,1,2,3-tetramethyl-	Furan, 2,5-dihydro-2,5-dimethyl-	Propanenitrile, 3-(5-diethylamino-1-methyl-3-pentynyloxy)-	2-Pentene, 2,4-dimethyl-	Hexanal	6-Methyl-2-heptyne	1H-Pyrrole, 3-ethyl-	3-Hexen-1-ol, formate, (Z)-	4-Penten-1-ol, 3-methyl-	Acetic acid, phenyl-, 3-hexenyl ester	3-Chloropropionic acid, hexyl ester	Ethyl (Z)-hex-3-enyl carbonate	Ethyl (E)-hex-3-enyl carbonate	Butanoic acid, 4-hexenyl ester, (Z)-	3-Hexen-1-ol, (E)-	Pentanoic acid, 4-hexen-1-yl ester	9-Oxabicyclo[6.1.0]nonane, cis-	Nonane, 1-chloro-	Cyclohexanol, 1-methyl-	o-Xylene	2-Hexanone, 5-methyl-	1,5-Heptadiene, 2,6-dimethyl-	2-Heptanone	2-Piperidinemethanamine	1,3-Dimethylcyclopentanol	Hexanal, 4-methyl-	Heptanal	2,8-Diazaspiro[4.5]dec-2-ene, 8-methyl-	N-(2-Propynyl)pyrrolidine
C103	0	0	0	0	0	0	1.86899e+06	0	735087	0	0	1.24721e+06	0	0	0	0	0	762138	0	0	4.81166e+06	0	0	0	3.79262e+06	0	0	0	0	0	0	0	1.65705e+06	0	0	0	0	0	0	0	0	0	1.04508e+06	0	0	0	2.33905e+06	0	0
C104	0	0	0	0	0	0	2.29651e+06	0	2.09401e+06	0	0	4.45666e+06	0	0	0	0	0	1.03858e+06	0	0	5.9468e+06	0	0	0	8.32769e+06	0	0	0	0	0	0	0	1.9056e+06	0	0	0	0	0	0	0	0	0	1.73105e+06	0	0	0	3.54063e+06	0	0
C105	0	0	0	0	0	0	6.52984e+06	0	3.03887e+06	0	0	3.47173e+06	0	0	0	0	0	2.41442e+06	0	0	5.77936e+06	0	0	0	8.02888e+06	0	0	0	0	0	0	0	1.26336e+06	0	0	0	0	0	0	0	0	0	1.90223e+06	0	0	0	4.45751e+06	0	0
C112	2.81994e+06	0	0	0	0	0	0	0	0	0	0	0	0	0	0	0	0	0	0	0	0	0	0	6.00404e+06	0	0	0	0	0	0	0	0	0	0	0	0	0	0	0	0	0	0	732407	0	0	0	2.27547e+06	0	0
C113	3.11474e+06	0	0	0	0	0	0	0	0	0	0	0	0	0	0	0	0	0	0	0	0	0	0	4.91175e+06	0	0	0	0	0	0	0	0	0	0	0	0	0	0	0	0	0	0	877091	0	0	0	2.05213e+06	0	0
C114	2.98675e+06	0	0	0	0	0	0	0	0	0	0	0	0	0	0	0	0	0	0	0	0	0	0	5.68917e+06	0	0	0	0	0	0	0	0	0	0	0	0	0	0	0	0	0	0	795015	0	0	0	2.05175e+06	0	0
C109	5.00123e+06	0	0	0	0	0	0	0	0	0	3.03638e+06	0	0	0	0	0	0	0	0	0	9.21325e+06	0	0	0	0	0	0	0	0	0	0	2.49937e+06	0	0	0	0	0	0	0	0	0	0	1.08375e+06	0	0	0	3.12464e+06	0	0
C110	3.07879e+06	0	0	0	0	0	0	0	0	0	3.43687e+06	0	0	0	0	0	0	0	0	0	8.42241e+06	0	0	0	0	0	0	0	0	0	0	1.31205e+06	0	0	0	0	0	0	0	0	0	0	760941	0	0	0	2.36532e+06	0	0
C111	4.41904e+06	0	0	0	0	0	0	0	0	0	3.98828e+06	0	0	0	0	0	0	0	0	0	8.95744e+06	0	0	0	0	0	0	0	0	0	0	2.42956e+06	0	0	0	0	0	0	0	0	0	0	1.24163e+06	0	0	0	2.61841e+06	0	0
C106	3.21628e+06	0	0	0	0	0	0	0	0	0	0	0	0	0	0	0	0	0	0	0	1.28817e+07	0	0	0	0	0	0	0	0	0	0	0	0	0	2.13249e+06	0	0	0	0	0	1.37789e+06	0	0	0	0	0	3.87411e+06	0	0
C107	2.74957e+06	0	0	0	0	0	0	0	0	0	0	0	0	0	0	0	0	0	0	0	1.30369e+07	0	0	0	0	0	0	0	0	0	0	0	0	0	3.71904e+06	0	0	0	0	0	1.43564e+06	0	0	0	0	0	3.43012e+06	0	0
C108	3.12376e+06	0	0	0	0	0	0	0	0	0	0	0	0	0	0	0	0	0	0	0	1.26039e+07	0	0	0	0	0	0	0	0	0	0	0	0	0	3.63253e+06	0	0	0	0	0	1.20646e+06	0	0	0	0	0	4.25638e+06	0	0
C82	5.70847e+06	0	0	0	0	0	0	0	0	0	0	0	0	0	0	0	0	0	0	0	0	0	0	18723365	0	0	0	0	0	4.51685e+06	0	0	0	0	0	0	0	0	0	0	0	0	0	0	0	0	5.59478e+06	0	0
C83	4.27814e+06	0	0	0	0	0	0	0	0	0	0	0	0	0	0	0	0	0	0	0	0	0	0	1.71779e+07	0	0	0	0	0	4.14314e+06	0	0	0	0	0	0	0	0	0	0	0	0	0	0	0	0	5113999	0	0
C84	4.45486e+06	0	0	0	0	0	0	0	0	0	0	0	0	0	0	0	0	0	0	0	0	0	0	1.68256e+07	0	0	0	0	0	3.64482e+06	0	0	0	0	0	0	0	0	0	0	0	0	0	0	0	0	4.69936e+06	0	0
C79	0	0	1.57371e+06	0	0	0	0	0	0	0	0	2.19358e+06	0	0	0	0	0	0	0	0	0	0	0	1.49541e+07	0	0	0	0	0	0	0	0	0	0	0	0	0	0	0	0	0	0	0	0	0	0	2.89583e+06	0	0
C80	0	0	5.61318e+06	0	0	0	0	0	0	0	0	2.66801e+06	0	0	0	0	0	0	0	0	0	0	0	1.3443e+07	0	0	0	0	0	0	0	0	0	0	0	0	0	0	0	0	0	0	0	0	0	0	2.05357e+06	0	0
C81	0	0	3.11588e+06	0	0	0	0	0	0	0	0	1.16251e+06	0	0	0	0	0	0	0	0	0	0	0	1.23672e+07	0	0	0	0	0	0	0	0	0	0	0	0	0	0	0	0	0	0	0	0	0	0	2.34097e+06	0	0
C76	3.39721e+06	0	0	0	0	0	0	0	0	0	0	0	0	0	0	0	0	0	0	0	0	0	0	1.33064e+07	0	0	0	0	0	0	0	0	0	0	0	0	0	0	0	0	0	0	0	0	0	0	2.29066e+06	0	0
C77	3.62151e+06	0	0	0	0	0	0	0	0	0	0	0	0	0	0	0	0	0	0	0	0	0	0	1.34697e+07	0	0	0	0	0	0	0	0	0	0	0	0	0	0	0	0	0	0	0	0	0	0	2.28641e+06	0	0
C78	5157849	0	0	0	0	0	0	0	0	0	0	0	0	0	0	0	0	0	0	0	0	0	0	1.36645e+07	0	0	0	0	0	0	0	0	0	0	0	0	0	0	0	0	0	0	0	0	0	0	2.319e+06	0	0
C73	0	0	0	8.76342e+06	0	0	0	0	0	0	0	0	0	0	0	0	0	0	0	0	0	0	0	1.78701e+07	0	0	0	0	0	0	0	0	0	0	0	0	0	0	0	0	0	0	0	0	0	0	3.45954e+06	0	0
C74	0	0	0	4.43934e+06	0	0	0	0	0	0	0	0	0	0	0	0	0	0	0	0	0	0	0	1.6107e+07	0	0	0	0	0	0	0	0	0	0	0	0	0	0	0	0	0	0	0	0	0	0	4.14056e+06	0	0
C75	0	0	0	6.41888e+06	0	0	0	0	0	0	0	0	0	0	0	0	0	0	0	0	0	0	0	1.64735e+07	0	0	0	0	0	0	0	0	0	0	0	0	0	0	0	0	0	0	0	0	0	0	3.57778e+06	0	0
C70	8.03159e+06	0	0	0	0	0	0	0	0	0	0	0	0	0	0	0	0	0	0	0	0	1.89338e+07	0	5.89181e+06	0	0	0	0	0	0	3.94148e+06	0	0	0	0	0	0	0	0	0	0	2.6721e+06	0	0	0	0	4.52537e+06	0	0
C71	3.89372e+06	0	0	0	0	0	0	0	0	0	0	0	0	0	0	0	0	0	0	0	0	1.93572e+07	0	6.13249e+06	0	0	0	0	0	0	3.99294e+06	0	0	0	0	0	0	0	0	0	0	2.74079e+06	0	0	0	0	4.60713e+06	0	0
C72	5.23274e+06	0	0	0	0	0	0	0	0	0	0	0	0	0	0	0	0	0	0	0	0	1.82197e+07	0	6.09107e+06	0	0	0	0	0	0	3.9076e+06	0	0	0	0	0	0	0	0	0	0	2.87132e+06	0	0	0	0	4.45426e+06	0	0
C94	0	7.17501e+06	0	0	0	0	0	0	0	0	0	0	0	0	0	0	0	0	0	0	1.87951e+07	0	0	0	0	0	0	0	0	0	0	0	0	0	0	0	0	0	0	0	0	0	0	0	0	0	4.82381e+06	0	0
C95	0	5.29192e+06	0	0	0	0	0	0	0	0	0	0	0	0	0	0	0	0	0	0	1.82242e+07	0	0	0	0	0	0	0	0	0	0	0	0	0	0	0	0	0	0	0	0	0	0	0	0	0	3.64518e+06	0	0
C96	0	4.76211e+06	0	0	0	0	0	0	0	0	0	0	0	0	0	0	0	0	0	0	1.77577e+07	0	0	0	0	0	0	0	0	0	0	0	0	0	0	0	0	0	0	0	0	0	0	0	0	0	3.88085e+06	0	0
C91	0	5.47582e+06	0	0	0	0	0	0	0	0	0	0	0	0	0	0	0	0	0	0	0	0	0	1.84698e+07	0	0	0	0	7.82645e+06	0	0	0	0	0	0	0	0	0	0	2.38542e+06	0	0	0	0	0	0	6.89205e+06	0	0
C92	0	3.29761e+06	0	0	0	0	0	0	0	0	0	0	0	0	0	0	0	0	0	0	0	0	0	1.29458e+07	0	0	0	0	1.1756e+07	0	0	0	0	0	0	0	0	0	0	2.51075e+06	0	0	0	0	0	0	3.88654e+06	0	0
C93	0	2.97927e+06	0	0	0	0	0	0	0	0	0	0	0	0	0	0	0	0	0	0	0	0	0	1.6564e+07	0	0	0	0	1.05001e+07	0	0	0	0	0	0	0	0	0	0	2.33405e+06	0	0	0	0	0	0	3.46517e+06	0	0
C100	2.16207e+06	0	0	0	0	0	0	0	0	0	0	0	0	0	0	0	0	0	7.85198e+06	0	0	0	0	1.70244e+07	0	0	0	0	8.91905e+06	0	0	0	0	0	0	0	0	0	0	2.01259e+06	0	0	0	0	0	0	3.37669e+06	0	0
C101	1.76237e+06	0	0	0	0	0	0	0	0	0	0	0	0	0	0	0	0	0	5.84103e+06	0	0	0	0	2.01138e+07	0	0	0	0	6.49184e+06	0	0	0	0	0	0	0	0	0	0	1.75132e+06	0	0	0	0	0	0	3.063e+06	0	0
C102	2.42498e+06	0	0	0	0	0	0	0	0	0	0	0	0	0	0	0	0	0	8.06755e+06	0	0	0	0	1.79717e+07	0	0	0	0	5.56376e+06	0	0	0	0	0	0	0	0	0	0	1.5052e+06	0	0	0	0	0	0	3.26255e+06	0	0
C97	0	0	0	0	0	0	0	0	0	0	0	0	0	0	0	0	0	0	0	0	0	0	0	2.34004e+07	0	0	0	0	0	0	0	0	0	0	0	0	0	0	0	0	0	0	0	0	0	0	4.2402e+06	0	0
C98	0	0	0	0	0	0	0	0	0	0	0	0	0	0	0	0	0	0	0	0	0	0	0	1.89507e+07	0	0	0	0	0	0	0	0	0	0	0	0	0	0	0	0	0	0	0	0	0	0	3.55539e+06	0	0
C99	0	0	0	0	0	0	0	0	0	0	0	0	0	0	0	0	0	0	0	0	0	0	0	2.07349e+07	0	0	0	0	0	0	0	0	0	0	0	0	0	0	0	0	0	0	0	0	0	0	4.09058e+06	0	0
C85	0	0	7.85037e+06	0	0	0	0	0	0	0	0	0	0	0	0	0	0	0	5.49651e+06	0	0	0	0	1.62758e+07	0	0	0	0	0	0	0	0	0	3.83839e+06	0	0	0	0	0	0	0	0	1.2846e+06	0	0	0	4.92331e+06	0	0
C86	0	0	4.76499e+06	0	0	0	0	0	0	0	0	0	0	0	0	0	0	0	4.45567e+06	0	0	0	0	1.44604e+07	0	0	0	0	0	0	0	0	0	3.29757e+06	0	0	0	0	0	0	0	0	803531	0	0	0	3.71537e+06	0	0
C87	0	0	4.61998e+06	0	0	0	0	0	0	0	0	0	0	0	0	0	0	0	2.98117e+06	0	0	0	0	1.41546e+07	0	0	0	0	0	0	0	0	0	3.73108e+06	0	0	0	0	0	0	0	0	1.03571e+06	0	0	0	3655947	0	0
C88	0	0	0	0	0	0	0	0	0	7.98185e+06	0	0	0	0	0	0	4.8984e+06	0	0	0	0	0	0	0	2.09328e+07	0	0	0	0	0	0	0	0	0	6.93417e+06	0	0	0	0	0	0	0	0	0	0	0	5.13665e+06	0	0
C89	0	0	0	0	0	0	0	0	0	5.24001e+06	0	0	0	0	0	0	4.50034e+06	0	0	0	0	0	0	0	1.51732e+07	0	0	0	0	0	0	0	0	0	6.00944e+06	0	0	0	0	0	0	0	0	0	0	0	4.73784e+06	0	0
C90	0	0	0	0	0	0	0	0	0	6.08336e+06	0	0	0	0	0	0	5.02008e+06	0	0	0	0	0	0	0	1.68526e+07	0	0	0	0	0	0	0	0	0	7.46867e+06	0	0	0	0	0	0	0	0	0	0	0	4.36088e+06	0	0
C43	0	0	0	0	0	0	0	0	0	0	0	0	0	2.17887e+08	0	0	0	0	0	0	0	0	0	0	1.83781e+07	0	0	0	0	0	0	0	0	0	0	0	0	0	0	0	0	0	0	0	0	0	2.91885e+06	0	0
C44	0	0	0	0	0	0	0	0	0	0	0	0	0	1.87177e+08	0	0	0	0	0	0	0	0	0	0	1.70322e+07	0	0	0	0	0	0	0	0	0	0	0	0	0	0	0	0	0	0	0	0	0	2.41263e+06	0	0
C45	0	0	0	0	0	0	0	0	0	0	0	0	0	2.26825e+08	0	0	0	0	0	0	0	0	0	0	1.97309e+07	0	0	0	0	0	0	0	0	0	0	0	0	0	0	0	0	0	0	0	0	0	3.29525e+06	0	0
C40	3.80456e+06	0	0	0	0	0	0	0	0	0	0	0	0	7.87567e+07	0	0	0	0	0	0	0	0	0	1.60994e+07	0	0	0	0	0	0	0	0	0	0	0	0	0	0	0	0	0	0	0	0	0	0	4.09266e+06	0	0
C41	6.22215e+06	0	0	0	0	0	0	0	0	0	0	0	0	7.93489e+07	0	0	0	0	0	0	0	0	0	1.79109e+07	0	0	0	0	0	0	0	0	0	0	0	0	0	0	0	0	0	0	0	0	0	0	3.34088e+06	0	0
C42	2.74773e+06	0	0	0	0	0	0	0	0	0	0	0	0	7.65561e+07	0	0	0	0	0	0	0	0	0	1.42351e+07	0	0	0	0	0	0	0	0	0	0	0	0	0	0	0	0	0	0	0	0	0	0	3.39196e+06	0	0
C37	0	0	0	0	0	0	0	0	0	0	0	0	0	1.73342e+08	0	0	0	0	0	0	0	0	1.80483e+07	0	0	0	0	0	0	0	0	0	0	0	0	0	0	0	0	0	0	0	0	0	0	0	0	0	0
C38	0	0	0	0	0	0	0	0	0	0	0	0	0	1.95955e+08	0	0	0	0	0	0	0	0	1.8124e+07	0	0	0	0	0	0	0	0	0	0	0	0	0	0	0	0	0	0	0	0	0	0	0	0	0	0
C39	0	0	0	0	0	0	0	0	0	0	0	0	0	1.89069e+08	0	0	0	0	0	0	0	0	1.68516e+07	0	0	0	0	0	0	0	0	0	0	0	0	0	0	0	0	0	0	0	0	0	0	0	0	0	0
C46	1.40118e+06	0	0	0	0	0	0	0	0	0	0	6.24238e+06	0	0	0	0	0	0	0	0	0	0	0	2.94505e+07	0	0	0	0	3.27726e+06	0	0	0	0	0	0	0	0	0	0	0	0	0	0	0	0	0	6.0964e+06	0	0
C47	1.06682e+06	0	0	0	0	0	0	0	0	0	0	6.85733e+06	0	0	0	0	0	0	0	0	0	0	0	1.76889e+07	0	0	0	0	2.7462e+06	0	0	0	0	0	0	0	0	0	0	0	0	0	0	0	0	0	3.79913e+06	0	0
C48	749489	0	0	0	0	0	0	0	0	0	0	7.22031e+06	0	0	0	0	0	0	0	0	0	0	0	1.59329e+07	0	0	0	0	3.40801e+06	0	0	0	0	0	0	0	0	0	0	0	0	0	0	0	0	0	3.39609e+06	0	0
C55	0	0	0	0	0	0	0	3.67788e+06	0	0	0	0	4.49936e+06	0	0	0	0	0	0	0	1.90395e+07	0	0	0	0	0	2.11977e+06	0	0	0	0	0	0	0	5.14683e+06	0	0	0	0	0	0	0	0	0	0	0	5.52327e+06	0	0
C56	0	0	0	0	0	0	0	1.1237e+06	0	0	0	0	4.58583e+06	0	0	0	0	0	0	0	1.74205e+07	0	0	0	0	0	1.18262e+06	0	0	0	0	0	0	0	5.0175e+06	0	0	0	0	0	0	0	0	0	0	0	5.35998e+06	0	0
C57	0	0	0	0	0	0	0	3.36644e+06	0	0	0	0	6.24767e+06	0	0	0	0	0	0	0	1.62179e+07	0	0	0	0	0	1.83168e+06	0	0	0	0	0	0	0	3.15864e+06	0	0	0	0	0	0	0	0	0	0	0	5.02718e+06	0	0
C52	0	0	0	0	0	0	0	0	0	0	0	0	0	0	3.34578e+06	0	0	0	0	0	0	0	0	2.01272e+07	0	0	0	0	0	0	0	0	0	0	0	4.3488e+06	0	0	0	0	0	0	0	0	0	0	5.29619e+06	0	0
C53	0	0	0	0	0	0	0	0	0	0	0	0	0	0	3.80223e+06	0	0	0	0	0	0	0	0	1.96765e+07	0	0	0	0	0	0	0	0	0	0	0	3.86309e+06	0	0	0	0	0	0	0	0	0	0	5.72401e+06	0	0
C54	0	0	0	0	0	0	0	0	0	0	0	0	0	0	3.88712e+06	0	0	0	0	0	0	0	0	1.93626e+07	0	0	0	0	0	0	0	0	0	0	0	2.76907e+06	0	0	0	0	0	0	0	0	0	0	5.52906e+06	0	0
C49	0	0	0	0	0	0	0	0	0	0	0	0	0	8.71137e+06	0	0	0	0	0	0	0	0	0	1.27269e+07	0	0	0	0	0	0	0	0	0	0	0	0	0	0	0	0	0	0	0	0	0	0	3.68024e+06	0	0
C50	0	0	0	0	0	0	0	0	0	0	0	0	0	1.23527e+07	0	0	0	0	0	0	0	0	0	1.64559e+07	0	0	0	0	0	0	0	0	0	0	0	0	0	0	0	0	0	0	0	0	0	0	3.72864e+06	0	0
C51	0	0	0	0	0	0	0	0	0	0	0	0	0	1.30427e+07	0	0	0	0	0	0	0	0	0	1.68608e+07	0	0	0	0	0	0	0	0	0	0	0	0	0	0	0	0	0	0	0	0	0	0	4.4365e+06	0	0
C67	8.01557e+06	0	0	0	0	0	0	0	0	0	5.36102e+06	0	0	0	0	0	0	0	0	0	0	0	0	0	1.26792e+07	0	0	2.86505e+06	0	0	0	0	0	0	0	0	0	0	0	0	0	0	1.6339e+06	0	0	0	5.58208e+06	0	0
C68	8.61776e+06	0	0	0	0	0	0	0	0	0	6.54388e+06	0	0	0	0	0	0	0	0	0	0	0	0	0	1.50272e+07	0	0	3.44967e+06	0	0	0	0	0	0	0	0	0	0	0	0	0	0	2.18813e+06	0	0	0	5.49104e+06	0	0
C69	5.20349e+06	0	0	0	0	0	0	0	0	0	5651948	0	0	0	0	0	0	0	0	0	0	0	0	0	1.40869e+07	0	0	2.8778e+06	0	0	0	0	0	0	0	0	0	0	0	0	0	0	1.90452e+06	0	0	0	5.55121e+06	0	0
C64	0	0	0	0	8.38666e+06	0	0	0	0	0	5.98114e+06	0	0	0	0	0	0	0	0	0	0	2.43156e+07	0	0	0	0	0	0	0	0	0	0	0	0	0	0	0	0	0	0	0	0	0	0	0	0	6.73324e+06	0	0
C65	0	0	0	0	1.24502e+07	0	0	0	0	0	8.48014e+06	0	0	0	0	0	0	0	0	0	0	2.45011e+07	0	0	0	0	0	0	0	0	0	0	0	0	0	0	0	0	0	0	0	0	0	0	0	0	7.33701e+06	0	0
C66	0	0	0	0	8.62679e+06	0	0	0	0	0	7.94888e+06	0	0	0	0	0	0	0	0	0	0	24919304	0	0	0	0	0	0	0	0	0	0	0	0	0	0	0	0	0	0	0	0	0	0	0	0	4.41736e+06	0	0
C61	1.26637e+07	0	0	0	0	0	0	0	0	0	8.7416e+06	0	0	0	0	0	0	0	0	0	0	2.17645e+07	0	0	0	0	0	0	0	0	0	0	0	0	0	0	0	0	0	0	0	0	0	0	0	0	6.85456e+06	0	0
C62	1.29463e+07	0	0	0	0	0	0	0	0	0	9.85611e+06	0	0	0	0	0	0	0	0	0	0	2.89435e+07	0	0	0	0	0	0	0	0	0	0	0	0	0	0	0	0	0	0	0	0	0	0	0	0	9.78093e+06	0	0
C63	1.17761e+07	0	0	0	0	0	0	0	0	0	1.01074e+07	0	0	0	0	0	0	0	0	0	0	1.96769e+07	0	0	0	0	0	0	0	0	0	0	0	0	0	0	0	0	0	0	0	0	0	0	0	0	7.60365e+06	0	0
C58	1.01626e+07	0	0	0	0	0	0	0	0	0	0	0	0	0	0	0	0	5.0878e+06	0	0	0	3.42286e+07	0	0	0	0	0	0	0	3.91779e+06	0	0	0	0	0	0	0	0	0	0	0	0	0	0	0	0	9.42287e+06	0	0
C59	9.01415e+06	0	0	0	0	0	0	0	0	0	0	0	0	0	0	0	0	3.52002e+06	0	0	0	3.12454e+07	0	0	0	0	0	0	0	3.00477e+06	0	0	0	0	0	0	0	0	0	0	0	0	0	0	0	0	9.41656e+06	0	0
C60	3.32113e+06	0	0	0	0	0	0	0	0	0	0	0	0	0	0	0	0	4.68015e+06	0	0	0	2.86413e+07	0	0	0	0	0	0	0	2.54796e+06	0	0	0	0	0	0	0	0	0	0	0	0	0	0	0	0	1.11858e+07	0	0
C1	2.21669e+06	0	0	0	3.81366e+06	0	0	0	0	0	0	0	0	0	0	0	0	0	0	0	0	0	0	0	1.67754e+07	0	0	0	0	0	0	0	0	0	0	0	0	0	0	0	0	0	0	0	0	0	8.65863e+06	0	0
C2	768651	0	0	0	4.33633e+06	0	0	0	0	0	0	0	0	0	0	0	0	0	0	0	0	0	0	0	1.64801e+07	0	0	0	0	0	0	0	0	0	0	0	0	0	0	0	0	0	0	0	0	0	7.39908e+06	0	0
C3	1.1685e+06	0	0	0	4.94197e+06	0	0	0	0	0	0	0	0	0	0	0	0	0	0	0	0	0	0	0	1.5699e+07	0	0	0	0	0	0	0	0	0	0	0	0	0	0	0	0	0	0	0	0	0	8.00679e+06	0	0
C4	1.27654e+06	0	0	0	0	0	0	0	0	0	0	0	0	0	0	1.60178e+06	0	0	0	0	0	0	0	0	7.73037e+06	0	0	0	0	0	0	0	0	0	0	0	0	0	820308	0	0	0	0	0	0	0	3.45228e+06	0	0
C5	2.67079e+06	0	0	0	0	0	0	0	0	0	0	0	0	0	0	2.63903e+06	0	0	0	0	0	0	0	0	8.20405e+06	0	0	0	0	0	0	0	0	0	0	0	0	0	1.02027e+06	0	0	0	0	0	0	0	4.89206e+06	0	0
C6	2.79009e+06	0	0	0	0	0	0	0	0	0	0	0	0	0	0	1.64741e+06	0	0	0	0	0	0	0	0	1.09072e+07	0	0	0	0	0	0	0	0	0	0	0	0	0	992862	0	0	0	0	0	0	0	6.33102e+06	0	0
C7	0	0	0	0	0	0	0	0	0	0	0	0	0	0	0	0	0	0	0	0	0	0	0	0	2.19372e+07	0	0	0	0	0	0	0	0	0	0	0	0	3.51073e+06	0	0	0	0	0	0	0	0	4.89161e+06	0	0
C8	0	0	0	0	0	0	0	0	0	0	0	0	0	0	0	0	0	0	0	0	0	0	0	0	2.26173e+07	0	0	0	0	0	0	0	0	0	0	0	0	3.69995e+06	0	0	0	0	0	0	0	0	4.2303e+06	0	0
C9	0	0	0	0	0	0	0	0	0	0	0	0	0	0	0	0	0	0	0	0	0	0	0	0	2.39576e+07	0	0	0	0	0	0	0	0	0	0	0	0	4.01949e+06	0	0	0	0	0	0	0	0	5.36487e+06	0	0
C10	0	0	0	0	0	0	0	0	0	0	0	0	0	0	0	0	0	5.65158e+06	0	0	1.91832e+07	0	0	0	0	0	3.91905e+07	0	0	0	0	0	0	0	0	0	6.43622e+06	0	0	0	0	0	0	0	0	0	0	0	1.04863e+07
C11	0	0	0	0	0	0	0	0	0	0	0	0	0	0	0	0	0	8.9872e+06	0	0	1.66978e+07	0	0	0	0	0	3.5794e+07	0	0	0	0	0	0	0	0	0	6.12677e+06	0	0	0	0	0	0	0	0	0	0	0	9.86161e+06
C12	0	0	0	0	0	0	0	0	0	0	0	0	0	0	0	0	0	6.85409e+06	0	0	1.42427e+07	0	0	0	0	0	3.91271e+07	0	0	0	0	0	0	0	0	0	5.7263e+06	0	0	0	0	0	0	0	0	0	0	0	1.36279e+07
C13	0	0	0	0	0	0	0	0	0	0	0	0	0	0	0	0	0	0	0	0	0	0	0	0	2.25692e+07	0	0	0	0	0	0	0	0	0	0	0	0	4.9205e+06	0	0	0	0	0	0	2.41711e+06	0	8.42877e+06	0	0
C14	0	0	0	0	0	0	0	0	0	0	0	0	0	0	0	0	0	0	0	0	0	0	0	0	2.08051e+07	0	0	0	0	0	0	0	0	0	0	0	0	3.80702e+06	0	0	0	0	0	0	1.77555e+06	0	6.26119e+06	0	0
C15	0	0	0	0	0	0	0	0	0	0	0	0	0	0	0	0	0	0	0	0	0	0	0	0	2.12089e+07	0	0	0	0	0	0	0	0	0	0	0	0	4.55192e+06	0	0	0	0	0	0	1.99693e+06	0	9.01352e+06	0	0
C16	7.52604e+06	0	0	0	0	0	0	0	0	0	0	0	0	0	0	0	0	0	0	0	0	0	0	25874364	0	0	0	0	0	0	0	0	0	0	0	0	0	0	0	0	2.24337e+06	0	0	0	0	0	6.42256e+06	0	0
C17	6.37569e+06	0	0	0	0	0	0	0	0	0	0	0	0	0	0	0	0	0	0	0	0	0	0	2.50483e+07	0	0	0	0	0	0	0	0	0	0	0	0	0	0	0	0	2.1939e+06	0	0	0	0	0	5.76208e+06	0	0
C18	4.79336e+06	0	0	0	0	0	0	0	0	0	0	0	0	0	0	0	0	0	0	0	0	0	0	2.27237e+07	0	0	0	0	0	0	0	0	0	0	0	0	0	0	0	0	2.16345e+06	0	0	0	0	0	5.47337e+06	0	0
C19	2.36468e+06	0	0	0	0	0	0	0	0	0	0	0	0	0	0	0	0	1.75502e+06	0	0	4.80024e+06	0	0	0	0	0	0	0	0	0	0	0	0	0	0	0	0	0	0	0	0	0	870494	0	0	1.61803e+06	0	0	0
C20	3.66153e+06	0	0	0	0	0	0	0	0	0	0	0	0	0	0	0	0	3.40714e+06	0	0	8.54561e+06	0	0	0	0	0	0	0	0	0	0	0	0	0	0	0	0	0	0	0	0	0	1.08894e+06	0	0	2.37275e+06	0	0	0
C21	4.15631e+06	0	0	0	0	0	0	0	0	0	0	0	0	0	0	0	0	3.68205e+06	0	0	6.98069e+06	0	0	0	0	0	0	0	0	0	0	0	0	0	0	0	0	0	0	0	0	0	1.07068e+06	0	0	2.17231e+06	0	0	0
C31	3.88137e+06	0	0	0	0	0	0	0	0	0	0	0	0	0	0	0	0	0	0	0	0	6.88608e+06	0	0	0	0	0	0	0	0	0	0	0	0	0	0	0	0	0	0	0	0	0	0	0	0	3.0322e+06	0	0
C32	3.21208e+06	0	0	0	0	0	0	0	0	0	0	0	0	0	0	0	0	0	0	0	0	7.13136e+06	0	0	0	0	0	0	0	0	0	0	0	0	0	0	0	0	0	0	0	0	0	0	0	0	2.64067e+06	0	0
C33	3.40375e+06	0	0	0	0	0	0	0	0	0	0	0	0	0	0	0	0	0	0	0	0	8.92273e+06	0	0	0	0	0	0	0	0	0	0	0	0	0	0	0	0	0	0	0	0	0	0	0	0	3.52145e+06	0	0
C34	0	0	0	0	0	9.98331e+06	0	0	0	0	0	0	0	1.63188e+07	0	0	0	0	0	0	0	0	0	0	2.6648e+07	0	0	0	0	0	0	0	0	0	0	0	0	0	0	0	2.26433e+06	0	0	0	0	0	1.14083e+07	0	0
C35	0	0	0	0	0	9.27738e+06	0	0	0	0	0	0	0	1.31569e+07	0	0	0	0	0	0	0	0	0	0	2.61647e+07	0	0	0	0	0	0	0	0	0	0	0	0	0	0	0	4.24847e+06	0	0	0	0	0	1.09871e+07	0	0
C36	0	0	0	0	0	1.36139e+07	0	0	0	0	0	0	0	2.10955e+07	0	0	0	0	0	0	0	0	0	0	2.31164e+07	0	0	0	0	0	0	0	0	0	0	0	0	0	0	0	3.90257e+06	0	0	0	0	0	1.10272e+07	0	0
C22	0	0	0	0	0	0	0	0	0	0	0	0	0	0	0	0	0	0	0	0	0	0	0	0	3.25824e+07	0	0	0	0	0	0	0	0	0	0	0	0	0	0	0	0	0	2.49889e+06	6.12436e+06	0	0	1.96594e+06	0	0
C23	0	0	0	0	0	0	0	0	0	0	0	0	0	0	0	0	0	0	0	0	0	0	0	0	2.34889e+07	0	0	0	0	0	0	0	0	0	0	0	0	0	0	0	0	0	810671	68219.1	0	0	4.43362e+06	0	0
C24	0	0	0	0	0	0	0	0	0	0	0	0	0	0	0	0	0	0	0	0	0	0	0	0	2.95743e+07	0	0	0	0	0	0	0	0	0	0	0	0	0	0	0	0	0	4.1777e+06	6.42651e+06	0	0	1.39114e+07	0	0
C25	6.42941e+06	0	0	0	0	0	0	0	0	0	0	0	0	0	0	0	0	0	0	0	0	0	0	0	2.95386e+07	0	0	0	0	0	0	0	0	0	0	0	0	0	0	0	0	0	1.79712e+06	0	0	0	7.56296e+06	0	0
C26	6.41726e+06	0	0	0	0	0	0	0	0	0	0	0	0	0	0	0	0	0	0	0	0	0	0	0	2.50337e+07	0	0	0	0	0	0	0	0	0	0	0	0	0	0	0	0	0	1.94832e+06	0	0	0	1.04542e+07	0	0
C27	4.80012e+06	0	0	0	0	0	0	0	0	0	0	0	0	0	0	0	0	0	0	0	0	0	0	0	3.02596e+07	0	0	0	0	0	0	0	0	0	0	0	0	0	0	0	0	0	2.18086e+06	0	0	0	1.02797e+07	0	0
C28	0	0	0	0	0	0	0	0	0	0	0	0	0	0	0	0	0	0	0	1.63923e+07	0	0	0	0	0	1.43069e+07	0	0	0	0	0	0	0	0	0	0	0	0	0	0	0	0	1.97819e+06	0	0	0	0	9.86144e+06	0
C29	0	0	0	0	0	0	0	0	0	0	0	0	0	0	0	0	0	0	0	1.42811e+07	0	0	0	0	0	1.7301e+07	0	0	0	0	0	0	0	0	0	0	0	0	0	0	0	0	2.21147e+06	0	0	0	0	1.28439e+07	0
C30	0	0	0	0	0	0	0	0	0	0	0	0	0	0	0	0	0	0	0	1.59268e+07	0	0	0	0	0	1.44306e+07	0	0	0	0	0	0	0	0	0	0	0	0	0	0	0	0	1.65392e+06	0	0	0	0	9.96978e+06	0
[truncated: 251 more columns]
