# Supplementary material for: Long‐Tea‐CLIP: An Expert‐Level Multimodal AI Framework for Fine‐Grained Green Tea Grading Across Five Sensory Dimensions
Source: Adv Sci (Weinh). 2026 Mar 27;13(32):e18235. doi: 10.1002/advs.202518235 (PMC13252660; doi:10.1002/advs.202518235)
Supplement: Supplementary file 3 — Supporting File 3: advs74970‐sup‐0003‐SupplementaryTableS1‐S8.zip. [file ADVS-13-e18235-s002.zip › Supplementary Table 8.xlsx]

## Sheet: Sheet1
Metabolomics	Precision	Recall	F1-score	Support
A	1	0.95	0.98	42
B	0.96	0.98	0.97	54
C	0.95	1	0.97	18
Accuracy			0.97	114
Macro avg	0.97	0.98	0.97	114
Weighted avg	0.97	0.97	0.97	114
GCMS	Precision	Recall	F1-score	Support
A	1	0.98	0.99	42
B	0.98	1	0.99	48
C	1	1	1	24
Accuracy			0.99	114
Macro avg	0.99	0.99	0.99	114
Weighted avg	0.99	0.99	0.99	114
Soup color	Precision	Recall	F1-score	Support
A	0.77	1	0.87	75
B	0.89	0.72	0.89	80
C	1	0.8	0.89	35
Accuracy			0.85	190
Macro avg	0.89	0.84	0.85	190
Weighted avg	0.87	0.85	0.84	190
Infused leaf	Precision	Recall	F1-score	Support
A	0.83	1	0.91	85
B	0.7	0.72	0.71	60
C	1	0.6	0.75	45
Accuracy			0.82	190
Macro avg	0.85	0.77	0.79	190
Weighted avg	0.83	0.82	0.81	190
