# Supplementary material for: Long‐Tea‐CLIP: An Expert‐Level Multimodal AI Framework for Fine‐Grained Green Tea Grading Across Five Sensory Dimensions
Source: Adv Sci (Weinh). 2026 Mar 27;13(32):e18235. doi: 10.1002/advs.202518235 (PMC13252660; doi:10.1002/advs.202518235)
Supplement: Supplementary file 3 — Supporting File 3: advs74970‐sup‐0003‐SupplementaryTableS1‐S8.zip. [file ADVS-13-e18235-s002.zip › Supplementary Table 1.xlsx]

## Sheet: Sample information 
Number	Sample name	Tea quality grade	Price(RMB/500g）	Species	Geographical origin	Date of production	Manufacturer	Process
1	SMZLS3.17	A	980	Longjing 43	Hangzhou City, Zhejiang province	2023.4.2	Shanmei: Farmer’s Tea	Semi-Handcrafted
2	SMZLS3.19	B	2500	Longjing 43	Hangzhou City, Zhejiang province	2023.3.19	Shanmei: Farmer’s Tea	Semi-Handcrafted
3	SMZLS3.21	B	2100	Longjing 43	Hangzhou City, Zhejiang province	2023.3.21	Shanmei: Farmer’s Tea	Semi-Handcrafted
4	SMZLS3.25	B	1880	Longjing 43	Hangzhou City, Zhejiang province	2023.3.25	Shanmei: Farmer’s Tea	Semi-Handcrafted
5	SMZLS3.29	A	980	Longjing species population	Hangzhou City, Zhejiang province	2023.4.9	Shanmei: Farmer’s Tea	Semi-Handcrafted
6	SMZLS4.2	C	720	Longjing species population	Hangzhou City, Zhejiang province	2023.4.12	Shanmei: Farmer’s Tea	Semi-Handcrafted
7	SMZLS4.6	B	400	Longjing species population	Hangzhou City, Zhejiang province	2023.4.16	Shanmei: Farmer’s Tea	Semi-Handcrafted
8	SMZTC4.4	A	720	Longjing 43	Hangzhou City, Zhejiang province	2023.4.6	Shanmei: Farmer’s Tea	Semi-Handcrafted
9	SMZTC4.7	A	1680	Longjing species population	Hangzhou City, Zhejiang province	2023.4.4	Shanmei: Farmer’s Tea	Semi-Handcrafted
10	SMZTC4.9	B	1250	Longjing species population	Hangzhou City, Zhejiang province	2023.4.7	Shanmei: Farmer’s Tea	Semi-Handcrafted
11	SMZTC4.12	B	1250	Longjing 43	Hangzhou City, Zhejiang province	2023.3.29	Shanmei: Farmer’s Tea	Semi-Handcrafted
12	SMZTC4.16	B	3200	Longjing 43	Hangzhou City, Zhejiang province	2023.3.17	Shanmei: Farmer’s Tea	Semi-Handcrafted
13	LWYJ3.31	B	1200	Longjing species population	Hangzhou City, Zhejiang province	2023.4.8	(Hangzhou Longwu Tea Town Tea Co., Ltd.) Longchi Ancient Well	Semi-Handcrafted
14	LWTJ3.21	A	1600	Longjing species population	Hangzhou City, Zhejiang province	2023.3.31	(Hangzhou Longwu Tea Town Tea Co., Ltd.) Longchi Ancient Well	Semi-Handcrafted
15	LWEJ4.8	C	2000	Longjing 43	Hangzhou City, Zhejiang province	2023.3.21	(Hangzhou Longwu Tea Town Tea Co., Ltd.) Longchi Ancient Well	Semi-Handcrafted
16	MXEJ4.1	C	400	Longjing 43	Hangzhou City, Zhejiang province	2023.4.1	Hangzhou Mingxin Tea Industry Co., Ltd.	Fully Mechanized
17	MXYJ3.26	B	600	Longjing 43	Hangzhou City, Zhejiang province	2023.3.26	Hangzhou Mingxin Tea Industry Co., Ltd.	Semi-Handcrafted (Machine Kill-Green, Hand Frying)
18	MXTJ3.20	A	1000	Longjing 43	Hangzhou City, Zhejiang province	2023.3.20	Hangzhou Mingxin Tea Industry Co., Ltd.	Semi-Handcrafted (Machine Kill-Green, Hand Frying)
19	MXJP3.15	A	3000	Longjing 43	Hangzhou City, Zhejiang province	2023.3.15	Hangzhou Mingxin Tea Industry Co., Ltd.	Pure Hand Frying
20	SHC④3.26	C	1200	Longjing 43	Hangzhou City, Zhejiang province	2023.03.26	Hangzhou Sanhecui Tea Technology Co., Ltd.	Green Tea Mechanized, Frying Mechanized, Lengthened Head Mechanized
21	SHC③3.20	B	2800	Longjing 43	Hangzhou City, Zhejiang province	2023.03.20	Hangzhou Sanhecui Tea Technology Co., Ltd.	Green Tea Mechanized, Frying Mechanized, Lengthened Head Mechanized
22	SHC②3.17	A	5800	Longjing 43	Hangzhou City, Zhejiang province	2023.03.17	Hangzhou Sanhecui Tea Technology Co., Ltd.	Green Tea Mechanized, Frying Mechanized, Lengthened Head Handcrafted
23	SHC①3.15	A	8800	Longjing 43	Hangzhou City, Zhejiang province	2023.03.15	Hangzhou Sanhecui Tea Technology Co., Ltd.	Green Tea Mechanized, Handcrafted Frying
24	DF⑤4.3	C	450	Longjing 43	Hangzhou City, Zhejiang province	2023.4.3	Xinchang Qunxing Tea Industry Co., Ltd.	Fresh Tea Leaf Inspection - Washing - Kill-Green - Frying - Sorting and Screening - Storage
25	DF④4.1	B	600	Longjing 43	Hangzhou City, Zhejiang province	2023.4.1	Xinchang Qunxing Tea Industry Co., Ltd.	Fresh Tea Leaf Inspection - Washing - Kill-Green - Frying - Sorting and Screening - Storage
26	DF③3.28	A	1500	Longjing 43	Hangzhou City, Zhejiang province	2023.3.21	Xinchang Qunxing Tea Industry Co., Ltd.	Fresh Tea Leaf Inspection - Washing - Kill-Green - Frying - Sorting and Screening - Storage
27	DF②3.26	A	800	Longjing 43	Hangzhou City, Zhejiang province	2023.3.28	Xinchang Qunxing Tea Industry Co., Ltd.	Fresh Tea Leaf Inspection - Washing - Kill-Green - Frying - Sorting and Screening - Storage
28	DF①3.21	B	1000	Longjing 43	Hangzhou City, Zhejiang province	2023.3.26	Xinchang Qunxing Tea Industry Co., Ltd.	Fresh Tea Leaf Inspection - Washing - Kill-Green - Frying - Sorting and Screening - Storage
29	LGYJ4.4	B	1000	Longjing 43	Hangzhou City, Zhejiang province	2023.4.4	Hangzhou Longguan Industrial Co., Ltd.	Semi-Handcrafted
30	LGYJ4.8	B	1500	Longjing 43	Hangzhou City, Zhejiang province	2023.4.8	Hangzhou Longguan Industrial Co., Ltd.	Fully Handcrafted
31	LGQS3.20	A	3000	Longjing 43	Hangzhou City, Zhejiang province	2023.4.2	Hangzhou Longguan Industrial Co., Ltd.	Fully Handcrafted
32	LGQS4.2	B	4200	Longjing 43	Hangzhou City, Zhejiang province	2023.3.27	Hangzhou Longguan Industrial Co., Ltd.	Fully Handcrafted
33	LGTJ3.28	A	8000	Longjing 43	Hangzhou City, Zhejiang province	2023.3.20	Hangzhou Longguan Industrial Co., Ltd.	Fully Handcrafted
34	LGTJ3.27	B	2400	Longjing 43	Hangzhou City, Zhejiang province	2023.3.28	Hangzhou Longguan Industrial Co., Ltd.	Fully Handcrafted
35	Standard Grade II	C	-	-	Hangzhou City, Zhejiang province	2022.5	Hangzhou Academy of Agricultural Sciences Tea Research Institute	-
36	Standard Grade I	A	-	-	Hangzhou City, Zhejiang province	2022.5	Hangzhou Academy of Agricultural Sciences Tea Research Institute	-
37	Standard Premium	A	-	-	Hangzhou City, Zhejiang province	2022.5	Hangzhou Academy of Agricultural Sciences Tea Research Institute	-
38	Standard Boutique	A	-	-	Hangzhou City, Zhejiang province	2022.5	Hangzhou Academy of Agricultural Sciences Tea Research Institute	-

## Sheet: Image data set information
Number	Sample name	Tea quality grade	Number of original stacked images	Number of stacked images for augmentation	Number of image used for training and validation	Number of stacked images usded for testing	Number of dipersed images
1	SMZLS3.17	A	203	153	918	50	5
2	SMZLS3.19	B	201	151	906	50	5
3	SMZLS3.21	B	202	152	912	50	5
4	SMZLS3.25	B	200	150	900	50	5
5	SMZLS3.29	A	201	151	906	50	5
6	SMZLS4.2	C	200	150	900	50	5
7	SMZLS4.6	B	202	152	912	50	5
8	SMZTC4.4	A	202	152	912	50	5
9	SMZTC4.7	A	200	150	900	50	5
10	SMZTC4.9	B	200	150	900	50	5
11	SMZTC4.12	B	200	150	900	50	5
12	SMZTC4.16	B	202	152	912	50	5
13	LWYJ3.31	B	204	154	924	50	5
14	LWTJ3.21	A	200	150	900	50	5
15	LWEJ4.8	C	200	150	900	50	5
16	MXEJ4.1	C	201	151	906	50	5
17	MXYJ3.26	B	200	150	900	50	5
18	MXTJ3.20	A	200	150	900	50	5
19	MXJP3.15	A	203	153	918	50	5
20	SHC④3.26	C	202	152	912	50	5
21	SHC③3.20	B	200	150	900	50	5
22	SHC②3.17	A	200	150	900	50	5
23	SHC①3.15	A	200	150	900	50	5
24	DF⑤4.3	C	217	167	1002	50	5
25	DF④4.1	B	200	150	900	50	5
26	DF③3.28	A	201	151	906	50	5
27	DF②3.26	A	227	177	1062	50	5
28	DF①3.21	B	210	160	960	50	5
29	LGYJ4.4	B	200	150	900	50	5
30	LGYJ4.8	B	202	152	912	50	5
31	LGQS3.20	A	200	150	900	50	5
32	LGQS4.2	B	200	150	900	50	5
33	LGTJ3.28	A	204	154	924	50	5
34	LGTJ3.27	B	200	150	900	50	5
35	Standard Grade II	C	223	173	1038	50	5
36	Standard Grade I	A	219	169	1014	50	5
37	Standard Premium	A	245	195	1170	50	5
38	Standard Boutique	A	205	155	930	50	5
TOTAL			7776	5876	35256	1900	190

## Sheet: Sample name and ID
Sample name	Number for metabolism and GCMS	Total Class
SHC③3.20_3	C63	C
SHC③3.20_2	C62	C
SHC③3.20_1	C61	C
MXEJ4.1_3	C48	C
MXEJ4.1_2	C47	C
MXEJ4.1_1	C46	C
LWYJ3.31_3	C39	C
LWYJ3.31_2	C38	C
LWYJ3.31_1	C37	C
LGTJ3.28_3	C99	C
LGTJ3.28_2	C98	C
LGTJ3.28_1	C97	C
LGQS3.20_3	C93	C
LGQS3.20_2	C92	C
LGQS3.20_1	C91	C
DF⑤4.3_3	C72	C
DF⑤4.3_2	C71	C
DF⑤4.3_1	C70	C
SMZTC4.7_3	C27	B
SMZTC4.7_2	C26	B
SMZTC4.7_1	C25	B
SMZTC4.16_3	C36	B
SMZTC4.16_2	C35	B
SMZTC4.16_1	C34	B
SMZLS4.6_3	C21	B
SMZLS4.6_2	C20	B
SMZLS4.6_1	C19	B
SMZLS4.2_3	C18	B
SMZLS4.2_2	C17	B
SMZLS4.2_1	C16	B
SMZLS3.21_3	C9	B
SMZLS3.21_2	C8	B
SMZLS3.21_1	C7	B
SMZLS3.17_3	C3	B
SMZLS3.17_2	C2	B
SMZLS3.17_1	C1	B
SHC④3.26_3	C60	B
SHC④3.26_2	C59	B
SHC④3.26_1	C58	B
SHC②3.17_3	C66	B
SHC②3.17_2	C65	B
SHC②3.17_1	C64	B
MXYJ3.26_3	C51	B
MXYJ3.26_2	C50	B
MXYJ3.26_1	C49	B
LWTJ3.21_3	C42	B
LWTJ3.21_2	C41	B
LWTJ3.21_1	C40	B
LWEJ4.8_3	C45	B
LWEJ4.8_2	C44	B
LWEJ4.8_1	C43	B
LGYJ4.4_3	C87	B
LGYJ4.4_2	C86	B
LGYJ4.4_1	C85	B
LGQS4.2_3	C96	B
LGQS4.2_2	C95	B
LGQS4.2_1	C94	B
DF④4.1_3	C75	B
DF④4.1_2	C74	B
DF④4.1_1	C73	B
DF③3.28_3	C78	B
DF③3.28_2	C77	B
DF③3.28_1	C76	B
DF②3.26_3	C81	B
DF②3.26_2	C80	B
DF②3.26_1	C79	B
Standard Grade Ⅰ_3	C108	B
Standard Grade Ⅰ_2	C107	B
Standard Grade Ⅰ_1	C106	B
Standard Premium_3	C111	B
Standard Premium_2	C110	B
Standard Premium_1	C109	B
SMZTC4.9_3	C30	A
SMZTC4.9_2	C29	A
SMZTC4.9_1	C28	A
SMZTC4.4_3	C24	A
SMZTC4.4_2	C23	A
SMZTC4.4_1	C22	A
SMZTC4.12_3	C33	A
SMZTC4.12_2	C32	A
SMZTC4.12_1	C31	A
SMZLS3.29_3	C15	A
SMZLS3.29_2	C14	A
SMZLS3.29_1	C13	A
SMZLS3.25_3	C12	A
SMZLS3.25_2	C11	A
SMZLS3.25_1	C10	A
SMZLS3.19_3	C6	A
SMZLS3.19_2	C5	A
SMZLS3.19_1	C4	A
SHC①3.15_3	C69	A
SHC①3.15_2	C68	A
SHC①3.15_1	C67	A
MXTJ3.20_3	C54	A
MXTJ3.20_2	C53	A
MXTJ3.20_1	C52	A
MXJP3.15_3	C57	A
MXJP3.15_2	C56	A
MXJP3.15_1	C55	A
LGYJ4.8_3	C90	A
LGYJ4.8_2	C89	A
LGYJ4.8_1	C88	A
LGTJ3.27_3	C102	A
LGTJ3.27_2	C101	A
LGTJ3.27_1	C100	A
DF①3.21_3	C84	A
DF①3.21_2	C83	A
DF①3.21_1	C82	A
Standard Boutique_3	C114	A
Standard Boutique_2	C113	A
Standard Boutique_1	C112	A
Standard Grade Ⅱ_3	C105	A
Standard Grade Ⅱ_2	C104	A
Standard Grade Ⅱ_1	C103	A
