# Supplementary material for: Long‐Tea‐CLIP: An Expert‐Level Multimodal AI Framework for Fine‐Grained Green Tea Grading Across Five Sensory Dimensions
Source: Adv Sci (Weinh). 2026 Mar 27;13(32):e18235. doi: 10.1002/advs.202518235 (PMC13252660; doi:10.1002/advs.202518235)
Supplement: Supplementary file 3 — Supporting File 3: advs74970‐sup‐0003‐SupplementaryTableS1‐S8.zip. [file ADVS-13-e18235-s002.zip › Supplementary Table 2.xls]

## Sheet: Sheet1
Number	Tea sample	Tea appearance		Soup color		Aroma		Taste		Infused leaf		Total score	Tea quality grade
		Comment	Score	Comment	Score	Comment	Score	Comment	Score	Comment	Score
1	SMZLS3.17	flat、straight 、approach smooth、green 、bloom、with some buds、approach even、with blister、dark and unopened	90	apricot green	90	clean and high 、varietal flavour（little raw）	93	clean and brisk（slightly raw）	90	green、bright、with buds、near even	89	90.65	A
2	SMZLS3.19	flat、straight、smooth、green 、bloom、even	92	apricot green	90	near high（little cooked）	87	mellow and brisk、fresh	90	green、bright、with some buds、near even	91	89.85	B
3	SMZLS3.21	flat、straight、jade green、near smooth、with little blue leaf	90	apricot	89	clean and freshing	88	clean and brisk、fresh （slightly raw）	90	delicate green、with some buds、spuer even	94	89.8	B
4	SMZLS3.25	flat、near straight、green、bloom、with buds、approach even、near smooth、with bent leaf、tight leaf	86	green、bright	89	obviously flowery aroma、varietal flavour（varietal fragrance）	94	mellow and brisk、 high heat fired flavor、fragrant	87	green、bright、with buds、near even	89	88.9	B
5	SMZLS3.29	flat、straight、green、bloom、near even	88	green、bright	92	clean and high	93	clean and brisk、fresh、slightly astringent after taste	89	green、bright、with some buds、near even	91	90.25	A
6	SMZLS4.2	flat、straight、smooth、near green、near bloom、with bent leaf、blue leaf	89	yellowish green	87	approach high、little raw	85	approach brisk、raw and astringent	83	green、bright、with buds、approach even	86	85.7	C
7	SMZLS4.6	flat、near straight、approach smooth、green、bloom、with bent leaf、with manyblue leaf	84	apricot green、bright	92	clean and freshing	88	clean and fresh	93	green、bright、with buds、approach even、with blue leaf	87	88.8	B
8	SMZTC4.4	smooth、flat、straight、green、bloom、with some buds、near even	91	apricot green	90	clean and flowery aroma	92	mellow and brisk、fresh、flowery	92	green、bright、with some buds、even	91	91.45	A
9	SMZTC4.7	flat 、straight、green、near bloom、approach even、with buds、with blue leaf、with with dull leaf	88	green、bright	89	flowery aroma 、varietal flavour	93	mellow and brisk、fresh、flowery 、 slightly bitter after taste	91	with some buds	91	90.55	A
10	SMZTC4.9	flat 、 straight、smooth、near green、near bloom、with buds、with dark and unopened、near even、mottled	86	yellowish green 、bright	87	clean and freshing、high heat fired flavor	91	mellow and brisk（varietal fragrance）	90	green、bright、approach even、with blue leaf	85	88.45	B
11	SMZTC4.12	flat 、 straight、smooth、green、near bloom、with some buds、with bent leaf、approach even、with leaf let	85	apricot green	89	clean and freshing	92	heavy and mellow、near brisk、little astringent（varietal fragrance）	88	green、bright、with buds、near even、with blue leaf	88	88.35	B
12	SMZTC4.16	flat、 approach smooth、jade green、bloom、approach even、with bent leaf、blue leaf	82	apricot green、bright	90	tender aroma	92	clean and brisk 、fresh	90	green、bright、with buds、near even、with blue leaf	87	88.2	B
13	LWYJ3.31	flat、straight、green、near bloom、with some buds、approach even、withblister、with broad leaf、blue leaf	88	light yellow、bright	87	clean and flowery aroma	91	clean and brisk、flowery 、slightly astringent after taste	90	green、bright、with buds、near even	88	89.25	B
14	LWTJ3.21	flat、sharp、near green 、near bloom、smooth	92	apricot green	90	tender aroma	91	clean and brisk、fresh	91	green、bright、with some buds、even	91	91.15	A
15	LWEJ4.8	flat 、 straight、near smooth、green、bloom、near even、with broad leaf、with dull leaf、with blister	86	yellowish green、bright	87	clean and freshing、high heat fired flavor、 raw、uneven	84	较clean and mellow、little astringent after taste	87	green、bright、with buds、approach even	87	86	C
16	MXEJ4.1	flat 、 straight、approach smooth、green、bloom、approach even、slightly mottled、with bent leaf、tight leaf、blue leaf、withblister	84	yellowish green、bright	88	clean and freshing、Slightly smoky、little cooked	86	clean and brisk	90	green、bright、near even	89	87.2	C
17	MXYJ3.26	flat、straight、near smooth、jade green、near even、near bloom、tight leaf、with bent leaf、dark and unopened	85	apricot green	89	tender aroma 、clean and freshing	91	clean and brisk、little astringent	88	green、bright、with buds、approach even	88	88.1	B
18	MXTJ3.20	flat、straight、near smooth、green、bloom、near even、tight leaf、with dark and unopened	86	delicate green	93	obviously clean and flowery aroma、varietal flavour	94	clean and brisk、flowery 、little raw	91	green、bright、with some buds、near even	90	90.6	A
19	MXJP3.15	flat、straight、smooth、near green、near bloom、even、little dark	90	delicate green、bright	94	varietal flavour、clean and high	92	clean and brisk	91	green、bright、with many buds、 even	92	91.4	A
20	SHC④3.26	flat、near straight、green、bloom、approach even、with broad leaf、blue leaf	88	light yellow、bright	85	high heat fired flavor、varietal flavour	86	mellow and brisk、high heat fired flavor	86	yellowish green、with buds、approach even	86	86.4	C
21	SHC③3.20	flat、near straight、smooth、green、bloom、with some buds	92	yellowish green	88	high heat fired flavor、varietal flavour	86	mellow and brisk、fresh、high heat fired flavor	89	green、bright、with buds、even	90	89	B
22	SHC②3.17	flat、straight、smooth、green、bloom、sturdy	93	yellowish green 、 near bright	87	high heat fired flavor、varietal flavour	88	mellow and brisk	90	green、bright、with some buds、even	92	90.15	A
23	SHC①3.15	flat、straight、smooth、jadegreen、bloom、near even	92	green、bright	90	clean and freshing、tender aroma	91	clean and brisk、fresh、 little sweet after taste	92	green、bright、with some buds、near even	91	91.45	A
24	DF⑤4.3	flat、straight、green、bloom、approach even	88	yellowish green	87	clean and flowery aroma、little raw	91	较clean and brisk、very astringent	84	yellowish green、bright、near even	86	87.25	C
25	DF④4.1	flat、straight、smooth、with buds、little broad leaf	91	yellowish green、bright	88	clean and high 、flowery aroma	92	较clean and brisk、 raw and astringent	86	green、bright、with buds、near even	89	89.25	B
26	DF③3.28	flat、straight、smooth、green、bloom、near even、little dark and unopened	90	green、near bright	89	clean and freshing	90	clean and brisk、fresh、little astringent、sweet after taste	91	with buds	88	90	A
27	DF②3.26	flat、straight、smooth、green、bloom、near even、with little bent leaf	90.5	apricot green	90	clean and high 、clean and flowery aroma	93	clean and brisk、fresh	92	green、bright、with buds、approach even	87	91.175	A
28	DF①3.21	flat、straight、smooth、green、near bloom、even	93	apricot	89	clean and freshing、little sweat、very raw	87	clean and brisk	90	green、bright、with some buds、even	90	89.9	B
29	LGYJ4.4	flat 、 straight、near smooth、jade green、near even、with blue leaf、single leaf	89	green、near bright	89	clean and flowery aroma、little raw	90	clean and brisk、fresh、little raw、sweet after taste	91	green、bright、with buds、approach even、with blue leaf	87	89.65	B
30	LGYJ4.8	flat、smooth、green、bloom、little dark、with tight leaf	88	green、bright	90	obviously clean and flowery aroma、slightly raw	92	near clean and near brisk	90	green、bright、with buds、near even、with blue leaf	89	89.9	B
31	LGQS3.20	flat、smooth、green、near bloom、even、little dark and unopened	93	green、bright	91	clean and freshing、 raw	89	clean and brisk、fresh	91	green、bright、with some buds、even	90	90.9	A
32	LGQS4.2	flat、straight、jade green、 bloom、near smooth	92	green、bright	90	clean and freshing（little raw）	88	clean and brisk、fresh、sweet after taste、little raw	88	green、bright、with some buds、even	92	89.6	B
33	LGTJ3.28	flat、straight、green、bloom、near smooth、near even、with little、broad leaf	90	apricot green	89	high aroma	91	clean and brisk、fresh	91	green、bright、with buds、near even	89	90.35	A
34	LGTJ3.27	flat、straight、jade green、 bloom、near smooth、slightly mottled、with little、blue leaf	89	green、bright	90	clean and freshing	90	clean and brisk、little sweet after taste、little astringent after taste	89	green、bright、with buds、approach even、with blue leaf	89	89.35	B
35	Standard Grade II	flat、straight、near smooth、green、near bloom、 near even	86	apricot、bright	89	varietal flavour clean and freshing（ less delicate）	86	clean and brisk、fresh	90	green、bright、with buds、near even	88	87.7	C
36	Standard Grade I	flat、straight、smooth、green、bloom、near even	90	yellowish greenbright	88	clean and freshing	92	mellow and brisk、fresh	90	green、bright、even	90	90.3	A
37	Standard Premium	straight、near flat、near smooth、green、bloom、with some buds	93	apricot	89	tender aroma、very clean and freshing	93	clean and brisk、fresh（slightly astringent）	91	green、bright、with many buds	93	92	A
38	Standard Boutique	flat、sharp、green、bloom、smooth、even	94	yellowish green	89	varietal flavour、near high、high heat fired flavor	88	clean and brisk、fresh（slightly raw）	91	delicate green、with many buds、spuer even	94	91.1	A
