# Supplementary material for: Long‐Tea‐CLIP: An Expert‐Level Multimodal AI Framework for Fine‐Grained Green Tea Grading Across Five Sensory Dimensions
Source: Adv Sci (Weinh). 2026 Mar 27;13(32):e18235. doi: 10.1002/advs.202518235 (PMC13252660; doi:10.1002/advs.202518235)
Supplement: Supplementary file 3 — Supporting File 3: advs74970‐sup‐0003‐SupplementaryTableS1‐S8.zip. [file ADVS-13-e18235-s002.zip › Supplementary Table 3.xlsx]

## Sheet: Tea appearance 
tips	model just need the part of tea appreance, the rest(infused leaf, soup color ,aroma ,taste ) were also completed
	tea appearance
Shape（60%）								color and luster（15%）						neatness（10%）		deductions（5%）				bonus items
flatness		straightness		smoothness		tenderness		greenness		glossiness		color uniformity				Two points will be deducted for one occurrence, four points for two occurrences, and five points for three or more occurrences.
score（ full score 20）	flatness	score（ full score 20）	straightness	score（ full score 15）	smoothness	score（ full score 15）	tenderness	score（ full score 5）	greenness	score（ full score 5）	glossiness	score（ full score 5）	color uniformity	score	neatness	score（5）	cleanliness（demerit point）			bonus items		Additional score
																	blister			sturdy		3
20	sharp and flat	20	sharp	15	smooth（default）	15	with whole buds	5	delicate green	5	fresh and bloom	5	even	10	super even		dark and unopened			tender and straight		3
17	flat（default）	17	straight（default）	12	Near smooth	12	with many buds	5	jade green	4	bloom	4	near even	8	even		bent leaf
14	Near flat	14	Near straight	9	Approach smooth	9	with some buds	5	green （default）	3	near bloom	3	approach even	6	near even		tight leaf
11	Approach flat	11	Approach straight	6	less smooth	6	with buds	4.5	yellowish green、near green	2	dry	2	less even	4	approach even		blue leaf
8	less flat	8	less straight	3	shrink	3	defalt	4	greenish yellow	1	dull dry	1	uneven	2	less even		broad leaf
		5	bent					3.5	delicate yellow					0	uneven		dull leaf
		13	dull and cooked flavor	8	light						coarse
											grassy and astringent
											grass taste
											grassy and tainted
											steamed and overcooked
											dull and cooked flavor
											pale and watery
											high heat fired flavor
											over fired taste
											burnt taste
											pungent taste
											stale taste
											mixed taste
											mould taste
											tainted taste
Possible degree words
	Degree of severity from mild to severe
slightly	little	little	less	approach	near		obvious

## Sheet: Sample Appearance Comments Data
Tea sample	labels	straightness						smoothness					tenderness							greenness							glossiness					color uniformity					integrity						flatness					净度	分数
		sharp	straight	Near straight	Approach straight	less straight	bent	smooth	Near smooth	Approach smooth	less smooth	shrink	with whole buds	with many buds	with whole buds	with many buds	with some buds	with buds	default	delicate green\jade green\ green	yellowish green、near green	greenish yellow	delicate yellow	deep green、dull green、yellow	greyish yellow	dry yellov	fresh and bloom	bloom	near bloom	dry	dull dry	even	near even	approach even	less even	uneven	super even	even	near even	approach even	less even	uneven	sharp and flat	flat	Near flat	Approach flat	less flat
SMZLS3.17	0	FALSE	TRUE	FALSE	FALSE	FALSE	FALSE	FALSE	FALSE	TRUE	FALSE	FALSE	FALSE	FALSE	FALSE	FALSE	TRUE	FALSE	FALSE	TRUE	FALSE	FALSE	FALSE	FALSE	FALSE	FALSE	FALSE	TRUE	FALSE	FALSE	FALSE	FALSE	FALSE	TRUE	FALSE	FALSE	FALSE	FALSE	FALSE	TRUE	FALSE	FALSE	FALSE	TRUE	FALSE	FALSE	FALSE		90
SMZLS3.19	1	FALSE	TRUE	FALSE	FALSE	FALSE	FALSE	TRUE	FALSE	FALSE	FALSE	FALSE	FALSE	FALSE	FALSE	FALSE	FALSE	FALSE	TRUE	TRUE	FALSE	FALSE	FALSE	FALSE	FALSE	FALSE	FALSE	TRUE	FALSE	FALSE	FALSE	TRUE	FALSE	FALSE	FALSE	FALSE	FALSE	TRUE	FALSE	FALSE	FALSE	FALSE	FALSE	TRUE	FALSE	FALSE	FALSE		92
SMZLS3.21	1	FALSE	TRUE	FALSE	FALSE	FALSE	FALSE	FALSE	TRUE	FALSE	FALSE	FALSE	FALSE	FALSE	FALSE	FALSE	FALSE	FALSE	TRUE	TRUE	FALSE	FALSE	FALSE	FALSE	FALSE	FALSE	FALSE	TRUE	FALSE	FALSE	FALSE	TRUE	FALSE	FALSE	FALSE	FALSE	FALSE	TRUE	FALSE	FALSE	FALSE	FALSE	FALSE	TRUE	FALSE	FALSE	FALSE		90
SMZLS3.25	1	FALSE	FALSE	TRUE	FALSE	FALSE	FALSE	FALSE	TRUE	FALSE	FALSE	FALSE	FALSE	FALSE	FALSE	FALSE	FALSE	TRUE	FALSE	TRUE	FALSE	FALSE	FALSE	FALSE	FALSE	FALSE	FALSE	TRUE	FALSE	FALSE	FALSE	FALSE	FALSE	TRUE	FALSE	FALSE	FALSE	FALSE	TRUE	FALSE	FALSE	FALSE	FALSE	TRUE	FALSE	FALSE	FALSE		86
SMZLS3.29	0	FALSE	TRUE	FALSE	FALSE	FALSE	FALSE	TRUE	FALSE	FALSE	FALSE	FALSE	FALSE	FALSE	FALSE	FALSE	FALSE	FALSE	TRUE	TRUE	FALSE	FALSE	FALSE	FALSE	FALSE	FALSE	FALSE	TRUE	FALSE	FALSE	FALSE	FALSE	TRUE	FALSE	FALSE	FALSE	FALSE	FALSE	TRUE	FALSE	FALSE	FALSE	FALSE	TRUE	FALSE	FALSE	FALSE		88
SMZLS4.2	2	FALSE	TRUE	FALSE	FALSE	FALSE	FALSE	TRUE	FALSE	FALSE	FALSE	FALSE	FALSE	FALSE	FALSE	FALSE	FALSE	FALSE	TRUE	FALSE	TRUE	FALSE	FALSE	FALSE	FALSE	FALSE	FALSE	FALSE	TRUE	FALSE	FALSE	TRUE	FALSE	FALSE	FALSE	FALSE	FALSE	TRUE	FALSE	FALSE	FALSE	FALSE	FALSE	TRUE	FALSE	FALSE	FALSE		89
SMZLS4.6	1	FALSE	FALSE	TRUE	FALSE	FALSE	FALSE	FALSE	FALSE	TRUE	FALSE	FALSE	FALSE	FALSE	FALSE	FALSE	FALSE	FALSE	TRUE	TRUE	FALSE	FALSE	FALSE	FALSE	FALSE	FALSE	FALSE	TRUE	FALSE	FALSE	FALSE	TRUE	FALSE	FALSE	FALSE	FALSE	FALSE	TRUE	FALSE	FALSE	FALSE	FALSE	FALSE	TRUE	FALSE	FALSE	FALSE		84
SMZTC4.4	0	FALSE	TRUE	FALSE	FALSE	FALSE	FALSE	TRUE	FALSE	FALSE	FALSE	FALSE	FALSE	FALSE	FALSE	FALSE	TRUE	FALSE	FALSE	TRUE	FALSE	FALSE	FALSE	FALSE	FALSE	FALSE	FALSE	TRUE	FALSE	FALSE	FALSE	FALSE	TRUE	FALSE	FALSE	FALSE	FALSE	FALSE	TRUE	FALSE	FALSE	FALSE	FALSE	TRUE	FALSE	FALSE	FALSE		91
SMZTC4.7	0	FALSE	TRUE	FALSE	FALSE	FALSE	FALSE	TRUE	FALSE	FALSE	FALSE	FALSE	FALSE	FALSE	FALSE	FALSE	FALSE	TRUE	FALSE	TRUE	FALSE	FALSE	FALSE	FALSE	FALSE	FALSE	FALSE	FALSE	TRUE	FALSE	FALSE	FALSE	FALSE	TRUE	FALSE	FALSE	FALSE	FALSE	FALSE	TRUE	FALSE	FALSE	FALSE	TRUE	FALSE	FALSE	FALSE		88
SMZTC4.9	1	FALSE	TRUE	FALSE	FALSE	FALSE	FALSE	TRUE	FALSE	FALSE	FALSE	FALSE	FALSE	FALSE	FALSE	FALSE	FALSE	FALSE	TRUE	FALSE	TRUE	FALSE	FALSE	FALSE	FALSE	FALSE	FALSE	FALSE	TRUE	FALSE	FALSE	FALSE	TRUE	FALSE	FALSE	FALSE	FALSE	FALSE	TRUE	FALSE	FALSE	FALSE	FALSE	TRUE	FALSE	FALSE	FALSE		86
SMZTC4.12	1	FALSE	TRUE	FALSE	FALSE	FALSE	FALSE	TRUE	FALSE	FALSE	FALSE	FALSE	FALSE	FALSE	FALSE	FALSE	TRUE	FALSE	FALSE	TRUE	FALSE	FALSE	FALSE	FALSE	FALSE	FALSE	FALSE	FALSE	TRUE	FALSE	FALSE	FALSE	FALSE	TRUE	FALSE	FALSE	FALSE	FALSE	FALSE	TRUE	FALSE	FALSE	FALSE	TRUE	FALSE	FALSE	FALSE		85
SMZTC4.16	1	FALSE	TRUE	FALSE	FALSE	FALSE	FALSE	FALSE	FALSE	TRUE	FALSE	FALSE	FALSE	FALSE	FALSE	FALSE	FALSE	FALSE	TRUE	TRUE	FALSE	FALSE	FALSE	FALSE	FALSE	FALSE	FALSE	TRUE	FALSE	FALSE	FALSE	FALSE	FALSE	TRUE	FALSE	FALSE	FALSE	FALSE	TRUE	FALSE	FALSE	FALSE	FALSE	TRUE	FALSE	FALSE	FALSE		82
LWYJ3.31	1	FALSE	TRUE	FALSE	FALSE	FALSE	FALSE	TRUE	FALSE	FALSE	FALSE	FALSE	FALSE	FALSE	FALSE	FALSE	TRUE	FALSE	FALSE	TRUE	FALSE	FALSE	FALSE	FALSE	FALSE	FALSE	FALSE	FALSE	TRUE	FALSE	FALSE	FALSE	FALSE	TRUE	FALSE	FALSE	FALSE	FALSE	FALSE	TRUE	FALSE	FALSE	FALSE	TRUE	FALSE	FALSE	FALSE		88
LWTJ3.21	0	TRUE	FALSE	FALSE	FALSE	FALSE	FALSE	TRUE	FALSE	FALSE	FALSE	FALSE	FALSE	FALSE	FALSE	FALSE	FALSE	FALSE	TRUE	FALSE	TRUE	FALSE	FALSE	FALSE	FALSE	FALSE	FALSE	FALSE	TRUE	FALSE	FALSE	TRUE	FALSE	FALSE	FALSE	FALSE	FALSE	TRUE	FALSE	FALSE	FALSE	FALSE	FALSE	TRUE	FALSE	FALSE	FALSE		92
LWEJ4.8	2	FALSE	TRUE	FALSE	FALSE	FALSE	FALSE	FALSE	TRUE	FALSE	FALSE	FALSE	FALSE	FALSE	FALSE	FALSE	FALSE	FALSE	TRUE	TRUE	FALSE	FALSE	FALSE	FALSE	FALSE	FALSE	FALSE	TRUE	FALSE	FALSE	FALSE	FALSE	TRUE	FALSE	FALSE	FALSE	FALSE	FALSE	TRUE	FALSE	FALSE	FALSE	FALSE	TRUE	FALSE	FALSE	FALSE		86
MXEJ4.1	2	FALSE	TRUE	FALSE	FALSE	FALSE	FALSE	FALSE	FALSE	TRUE	FALSE	FALSE	FALSE	FALSE	FALSE	FALSE	FALSE	FALSE	TRUE	TRUE	FALSE	FALSE	FALSE	FALSE	FALSE	FALSE	FALSE	TRUE	FALSE	FALSE	FALSE	FALSE	FALSE	TRUE	FALSE	FALSE	FALSE	FALSE	FALSE	TRUE	FALSE	FALSE	FALSE	TRUE	FALSE	FALSE	FALSE		84
MXYJ3.26	1	FALSE	TRUE	FALSE	FALSE	FALSE	FALSE	FALSE	TRUE	FALSE	FALSE	FALSE	FALSE	FALSE	FALSE	FALSE	FALSE	FALSE	TRUE	TRUE	FALSE	FALSE	FALSE	FALSE	FALSE	FALSE	FALSE	FALSE	TRUE	FALSE	FALSE	FALSE	TRUE	FALSE	FALSE	FALSE	FALSE	FALSE	TRUE	FALSE	FALSE	FALSE	FALSE	TRUE	FALSE	FALSE	FALSE		85
MXTJ3.20	0	FALSE	TRUE	FALSE	FALSE	FALSE	FALSE	FALSE	TRUE	FALSE	FALSE	FALSE	FALSE	FALSE	FALSE	FALSE	FALSE	FALSE	TRUE	TRUE	FALSE	FALSE	FALSE	FALSE	FALSE	FALSE	FALSE	TRUE	FALSE	FALSE	FALSE	FALSE	TRUE	FALSE	FALSE	FALSE	FALSE	FALSE	TRUE	FALSE	FALSE	FALSE	FALSE	TRUE	FALSE	FALSE	FALSE		86
MXJP3.15	0	FALSE	TRUE	FALSE	FALSE	FALSE	FALSE	TRUE	FALSE	FALSE	FALSE	FALSE	FALSE	FALSE	FALSE	FALSE	FALSE	FALSE	TRUE	FALSE	TRUE	FALSE	FALSE	FALSE	FALSE	FALSE	FALSE	FALSE	TRUE	FALSE	FALSE	TRUE	FALSE	FALSE	FALSE	FALSE	FALSE	TRUE	FALSE	FALSE	FALSE	FALSE	FALSE	TRUE	FALSE	FALSE	FALSE		90
SHC4	2	FALSE	FALSE	TRUE	FALSE	FALSE	FALSE	FALSE	TRUE	FALSE	FALSE	FALSE	FALSE	FALSE	FALSE	FALSE	FALSE	FALSE	TRUE	TRUE	FALSE	FALSE	FALSE	FALSE	FALSE	FALSE	FALSE	TRUE	FALSE	FALSE	FALSE	FALSE	FALSE	TRUE	FALSE	FALSE	FALSE	FALSE	FALSE	TRUE	FALSE	FALSE	FALSE	TRUE	FALSE	FALSE	FALSE		88
SHC3	1	FALSE	FALSE	TRUE	FALSE	FALSE	FALSE	TRUE	FALSE	FALSE	FALSE	FALSE	FALSE	FALSE	FALSE	FALSE	TRUE	FALSE	FALSE	TRUE	FALSE	FALSE	FALSE	FALSE	FALSE	FALSE	FALSE	TRUE	FALSE	FALSE	FALSE	TRUE	FALSE	FALSE	FALSE	FALSE	FALSE	TRUE	FALSE	FALSE	FALSE	FALSE	FALSE	TRUE	FALSE	FALSE	FALSE		92
SHC2	0	FALSE	TRUE	FALSE	FALSE	FALSE	FALSE	TRUE	FALSE	FALSE	FALSE	FALSE	FALSE	FALSE	FALSE	FALSE	FALSE	FALSE	TRUE	TRUE	FALSE	FALSE	FALSE	FALSE	FALSE	FALSE	FALSE	TRUE	FALSE	FALSE	FALSE	TRUE	FALSE	FALSE	FALSE	FALSE	FALSE	TRUE	FALSE	FALSE	FALSE	FALSE	FALSE	TRUE	FALSE	FALSE	FALSE		93
SHC1	0	FALSE	TRUE	FALSE	FALSE	FALSE	FALSE	TRUE	FALSE	FALSE	FALSE	FALSE	FALSE	FALSE	FALSE	FALSE	FALSE	FALSE	TRUE	TRUE	FALSE	FALSE	FALSE	FALSE	FALSE	FALSE	FALSE	TRUE	FALSE	FALSE	FALSE	FALSE	TRUE	FALSE	FALSE	FALSE	FALSE	FALSE	TRUE	FALSE	FALSE	FALSE	FALSE	TRUE	FALSE	FALSE	FALSE		92
DF5	2	FALSE	TRUE	FALSE	FALSE	FALSE	FALSE	TRUE	FALSE	FALSE	FALSE	FALSE	FALSE	FALSE	FALSE	FALSE	FALSE	FALSE	TRUE	TRUE	FALSE	FALSE	FALSE	FALSE	FALSE	FALSE	FALSE	TRUE	FALSE	FALSE	FALSE	FALSE	FALSE	TRUE	FALSE	FALSE	FALSE	FALSE	FALSE	TRUE	FALSE	FALSE	FALSE	TRUE	FALSE	FALSE	FALSE		88
DF4	1	FALSE	TRUE	FALSE	FALSE	FALSE	FALSE	TRUE	FALSE	FALSE	FALSE	FALSE	FALSE	FALSE	FALSE	FALSE	FALSE	TRUE	FALSE	TRUE	FALSE	FALSE	FALSE	FALSE	FALSE	FALSE	FALSE	TRUE	FALSE	FALSE	FALSE	TRUE	FALSE	FALSE	FALSE	FALSE	FALSE	TRUE	FALSE	FALSE	FALSE	FALSE	FALSE	TRUE	FALSE	FALSE	FALSE		91
DF3	0	FALSE	TRUE	FALSE	FALSE	FALSE	FALSE	TRUE	FALSE	FALSE	FALSE	FALSE	FALSE	FALSE	FALSE	FALSE	FALSE	FALSE	TRUE	TRUE	FALSE	FALSE	FALSE	FALSE	FALSE	FALSE	FALSE	TRUE	FALSE	FALSE	FALSE	FALSE	TRUE	FALSE	FALSE	FALSE	FALSE	FALSE	TRUE	FALSE	FALSE	FALSE	FALSE	TRUE	FALSE	FALSE	FALSE		90
DF2	0	FALSE	TRUE	FALSE	FALSE	FALSE	FALSE	TRUE	FALSE	FALSE	FALSE	FALSE	FALSE	FALSE	FALSE	FALSE	FALSE	FALSE	TRUE	TRUE	FALSE	FALSE	FALSE	FALSE	FALSE	FALSE	FALSE	TRUE	FALSE	FALSE	FALSE	FALSE	TRUE	FALSE	FALSE	FALSE	FALSE	FALSE	TRUE	FALSE	FALSE	FALSE	FALSE	TRUE	FALSE	FALSE	FALSE		90.5
DF1	1	FALSE	TRUE	FALSE	FALSE	FALSE	FALSE	TRUE	FALSE	FALSE	FALSE	FALSE	FALSE	FALSE	FALSE	FALSE	FALSE	FALSE	TRUE	TRUE	FALSE	FALSE	FALSE	FALSE	FALSE	FALSE	FALSE	FALSE	TRUE	FALSE	FALSE	TRUE	FALSE	FALSE	FALSE	FALSE	FALSE	TRUE	FALSE	FALSE	FALSE	FALSE	FALSE	TRUE	FALSE	FALSE	FALSE		93
LGYJ4.4	1	FALSE	TRUE	FALSE	FALSE	FALSE	FALSE	FALSE	TRUE	FALSE	FALSE	FALSE	FALSE	FALSE	FALSE	FALSE	FALSE	FALSE	TRUE	TRUE	FALSE	FALSE	FALSE	FALSE	FALSE	FALSE	FALSE	TRUE	FALSE	FALSE	FALSE	FALSE	TRUE	FALSE	FALSE	FALSE	FALSE	FALSE	TRUE	FALSE	FALSE	FALSE	FALSE	TRUE	FALSE	FALSE	FALSE		89
LGYJ4.8	1	FALSE	TRUE	FALSE	FALSE	FALSE	FALSE	TRUE	FALSE	FALSE	FALSE	FALSE	FALSE	FALSE	FALSE	FALSE	FALSE	FALSE	TRUE	TRUE	FALSE	FALSE	FALSE	FALSE	FALSE	FALSE	FALSE	TRUE	FALSE	FALSE	FALSE	TRUE	FALSE	FALSE	FALSE	FALSE	FALSE	TRUE	FALSE	FALSE	FALSE	FALSE	FALSE	TRUE	FALSE	FALSE	FALSE		88
LGQS3.20	0	FALSE	TRUE	FALSE	FALSE	FALSE	FALSE	TRUE	FALSE	FALSE	FALSE	FALSE	FALSE	FALSE	FALSE	FALSE	FALSE	FALSE	TRUE	TRUE	FALSE	FALSE	FALSE	FALSE	FALSE	FALSE	FALSE	FALSE	TRUE	FALSE	FALSE	TRUE	FALSE	FALSE	FALSE	FALSE	FALSE	TRUE	FALSE	FALSE	FALSE	FALSE	FALSE	TRUE	FALSE	FALSE	FALSE		93
LGQS4.2	1	FALSE	TRUE	FALSE	FALSE	FALSE	FALSE	FALSE	TRUE	FALSE	FALSE	FALSE	FALSE	FALSE	FALSE	FALSE	FALSE	FALSE	TRUE	TRUE	FALSE	FALSE	FALSE	FALSE	FALSE	FALSE	FALSE	TRUE	FALSE	FALSE	FALSE	TRUE	FALSE	FALSE	FALSE	FALSE	FALSE	TRUE	FALSE	FALSE	FALSE	FALSE	FALSE	TRUE	FALSE	FALSE	FALSE		92
LGTJ3.28	0	FALSE	TRUE	FALSE	FALSE	FALSE	FALSE	FALSE	TRUE	FALSE	FALSE	FALSE	FALSE	FALSE	FALSE	FALSE	FALSE	FALSE	TRUE	TRUE	FALSE	FALSE	FALSE	FALSE	FALSE	FALSE	FALSE	TRUE	FALSE	FALSE	FALSE	FALSE	TRUE	FALSE	FALSE	FALSE	FALSE	FALSE	TRUE	FALSE	FALSE	FALSE	FALSE	TRUE	FALSE	FALSE	FALSE		90
LGTJ3.27	1	FALSE	TRUE	FALSE	FALSE	FALSE	FALSE	FALSE	TRUE	FALSE	FALSE	FALSE	FALSE	FALSE	FALSE	FALSE	FALSE	FALSE	TRUE	TRUE	FALSE	FALSE	FALSE	FALSE	FALSE	FALSE	FALSE	TRUE	FALSE	FALSE	FALSE	TRUE	FALSE	FALSE	FALSE	FALSE	FALSE	TRUE	FALSE	FALSE	FALSE	FALSE	FALSE	TRUE	FALSE	FALSE	FALSE		89
BZEJ	2	FALSE	TRUE	FALSE	FALSE	FALSE	FALSE	FALSE	TRUE	FALSE	FALSE	FALSE	FALSE	FALSE	FALSE	FALSE	FALSE	FALSE	TRUE	TRUE	FALSE	FALSE	FALSE	FALSE	FALSE	FALSE	FALSE	FALSE	TRUE	FALSE	FALSE	FALSE	TRUE	FALSE	FALSE	FALSE	FALSE	FALSE	TRUE	FALSE	FALSE	FALSE	FALSE	TRUE	FALSE	FALSE	FALSE		86
BZYJ	0	FALSE	TRUE	FALSE	FALSE	FALSE	FALSE	TRUE	FALSE	FALSE	FALSE	FALSE	FALSE	FALSE	FALSE	FALSE	FALSE	FALSE	TRUE	TRUE	FALSE	FALSE	FALSE	FALSE	FALSE	FALSE	FALSE	TRUE	FALSE	FALSE	FALSE	FALSE	TRUE	FALSE	FALSE	FALSE	FALSE	FALSE	TRUE	FALSE	FALSE	FALSE	FALSE	TRUE	FALSE	FALSE	FALSE		90
BZTJ	0	FALSE	TRUE	FALSE	FALSE	FALSE	FALSE	FALSE	TRUE	FALSE	FALSE	FALSE	FALSE	FALSE	FALSE	FALSE	TRUE	FALSE	FALSE	TRUE	FALSE	FALSE	FALSE	FALSE	FALSE	FALSE	FALSE	TRUE	FALSE	FALSE	FALSE	TRUE	FALSE	FALSE	FALSE	FALSE	FALSE	TRUE	FALSE	FALSE	FALSE	FALSE	FALSE	FALSE	TRUE	FALSE	FALSE		93
BZJP	0	TRUE	FALSE	FALSE	FALSE	FALSE	FALSE	TRUE	FALSE	FALSE	FALSE	FALSE	FALSE	FALSE	FALSE	FALSE	FALSE	FALSE	TRUE	TRUE	FALSE	FALSE	FALSE	FALSE	FALSE	FALSE	FALSE	TRUE	FALSE	FALSE	FALSE	TRUE	FALSE	FALSE	FALSE	FALSE	FALSE	TRUE	FALSE	FALSE	FALSE	FALSE	FALSE	TRUE	FALSE	FALSE	FALSE		94

## Sheet: The rest 4 dimensions
	Infused laeves
score（ full score 25）	tenderness	score（ full score 25）	color and luster	score（ full score 25）	brightness	score（ full score 20）	evenness	score（ full score 5）	demerit point	Two points will be deducted for one occurrence, four points for two occurrences, and five points for three or more occurrences.
25	whole bud	25	delicate green	25	shiny	20	ssuper even		blue leaf
22	sprouting	22	bright green（default）	22	bright（default）	17	even（default）		dark and unopened
19	germinate	19	light green	19	near bright	14	near even		coarse
16	With little buds	16	yellowish green	16	approach bright	11	approach even		shrink
13	with little stems	13	greenish yellow	13	less bright	8	less even		thin
10	with stems	10	yellow	10	dark	5	uneven		broken
7	with many stems								hard and mixed
									burnt spots
brew color	3
score（ full score 60）	color	score（ full score 25）	brightness	score（ full score 15）	turbidity
60	delicate green	25	bright	15	clear（default
57	green	22	near bright	13	transparent
57	jade green	19	approach bright	11	near clear
54	light green	16	less bright	9	Approach clear
51	apricot green	13	dull	7	precipitate
48	apricot			5	much precipitate
45	yellowish green			3	suspeasion
42	light yellow
39	yellow
36	deep yellow
33	dull yellow
aroma
score（ full score 40）	type of aroma	score（ full score 35）	purity	score（ full score 20）	persistence	score（ full score 5）	demerit point		bonus items	Additional score
40	tender aroma	35	pure and normal(default	20	high and sharp		raw		Varieties ( group species fragrance )	3
37	flowery aroma\flowery and clean aroma	32	near pure	17	high and lasting(default)		high-fired		Regional fragrance	3
34	c1ean and refreshing	29	appraoch pure	14	lasting		Slightly ripe		Sweet	3
31	Foot fire incense\tea flavor(default)	26	less pure	11	near high		Smoke
		23	mixed	8	Approach high		Uneven maturity
				5	less high		Less delicate
				2	low		high-fired aroma
							over-fired aroma
taste
score（ full score 35）	pure and heterogeneous degree	score（full score 25）	freshness and staleness	score（ full score 20）	density	score（ full score 15）	coordination degree			score（full score 5）		Additional score	bonus items
35	mellow	25	c1ean and fresh	20	strong	15	fresh、refreshing					3	Flowery \ Incense in soup
32	near mellow(default)	22	near fresh	17	Near strong（default）	12	near fresh、near refreshing（default）			Two points will be deducted for one occurrence, four points for two occurrences, and five points for three or more occurrences.	tainted	3	sweet after taste
29	approach mellow	19	approach fresh （default	14	Approach strong	9	approach fresh、approach refreshing				astringent
26	less mellow	16	less fresh	11	neutral	6	less fresh 、less freshing				bitter

## Sheet: Chinese version
	干茶外形
形状（60%）								色泽（15%）						整碎（10%）		净度（5%）			加分项	加分分值
扁		直		光滑程度		（嫩度）		绿度		润度		颜色均匀度
满 20	扁度	满 20	直度	满 15	光滑程度	满 15	（嫩度）	得分（满分5）	绿度	满 5	润度	得分	颜色均匀度	满 10	整碎	得分5	净度（扣		壮实	3
																（出现一个扣两分）	带爆点		挺秀	3
20	扁削	20	尖削	15	光滑（默认）	15	全芽	5	嫩绿	5	鲜润	5	匀、均匀（默认）	10	匀齐	扣完为止	带暗条
17	扁平\光扁\扁直	17	挺直\扁直\直 （默认	12	较光滑	12	多芽=成朵	5	翠绿	4	润(默认)	4	较匀	8	整齐、匀整（默认）		带弯条
14	较扁平	14	较直	9	尚光滑	9	显芽	5	绿(默认	3	较润	3	尚匀	6	较匀、较匀整、稍碎		紧条
11	尚扁平	11	尚直	6	欠光滑	6	带芽	4.5	黄绿、较绿	2	枯燥	2	欠匀=稍花	4	尚匀		多青片
8	欠扁平	8	欠直	3	皱	3	（默认）	4	绿黄	1	枯暗	1	杂（花）、 乱	2	欠匀		青条
		5	弯					3.5	嫩黄					0	杂		带宽条
								3	深绿								暗张
								3	暗绿		油润1						条索紧
								3	黄		光洁2						松条、松泡
								2.5	灰黄		枯燥3						紧条
								2	枯黄		枯暗4						宽条
																	扁瘪
	叶底																折叠
满 25	嫩度	满 25	色泽	满 25	亮暗度	满 20	均匀度	满 5	扣分项 杂质								短钝
25	全芽	25	嫩绿	25	鲜亮	20	匀齐	扣分(出现就扣2分)，出现三个扣完	青张								短碎
22	多芽=成朵？	22	绿亮(默认)	22	亮（默认）	17	整齐\匀整（默认）		乌条						5		扁瘪
19	显芽	19	绿明	19	较亮	14	较匀、较匀整		粗老								折叠
16	带芽（默认）	16	黄绿	16	尚亮	11	尚匀		皱缩
13	稍含茎	13	绿黄	13	欠亮	8	欠匀		瘦薄
10	含茎	10	黄	10	暗	5	杂、乱		破碎
7	多茎								硬杂
									焦斑
									红梗/红叶
									靛青/靛蓝
									青叶
汤色	3
得分（满分60）	色度	得分（满分25）	亮暗度	得分（15）	清浊度
60	嫩绿	25	亮（默认	15	清澈（默认
57	绿	22	较亮	13	透明
57	碧绿（翠绿）	19	尚亮	11	较清澈
54	浅绿	16	欠亮	9	尚清澈
51	杏绿	13	暗	7	有沉淀
48	杏黄			5	多沉淀
45	黄绿			3	浑浊
42	浅黄
39	黄
36	深黄
33	黄暗
香气						扣分项
得分（40）	类型	得分（35）	纯度	得分（20）	持久度	得分（5）	纯度			出现一个扣2分，出现两个扣4分，三个扣5分				附加分值	附加项
40	嫩香	35	纯正（默认	20	高锐		生							3	品种（群体）
37	花香、清花香	32	较纯	17	高长（默认		火工高、高火							3	地域香
34	清香	29	尚纯	14	持久		（稍熟）							3	甜
31	默认（茶香）\足火香	26	欠纯	11	较高		微烟
		23	杂	8	尚高		生熟不匀
				5	欠高		欠细腻
		19	17	2	低		欠纯
							高火
							老火
							焦气
							闷气
							日晒气
							青气
							钝浊
							粗气
							粗短气
							失风
							陈气
							酸、馊气
							劣异气
滋味
满分 35	纯异	满分 25	鲜陈度	满分 20	浓度	满分 15	协调度					加分	特色项 加分
35	醇	25	清鲜	20	浓	15	清爽、爽			满分（5）	异味	3	花味\汤中带香
32	较醇（默认	22	较鲜\带鲜？	17	较浓（默认	12	较爽、较清爽（默认			右边的出现一个-2	浊	3	回甘
29	尚醇	19	尚鲜（默认	14	尚浓	9	尚爽			有透、略、带等程度词的-1	涩
26	欠醇	16	欠鲜	11	平和	6	欠爽				苦
		13	陈闷	8	淡、淡薄						粗味
											青涩
											青味
											青浊味
											熟闷味
											闷黄味
											淡水味
											高火味/火工高
											老火味
											焦味
											辛味
											陈味
											杂味
											霉味
											劣异味
											后味微苦
											后味微涩
程度词
微	略	稍	欠	尚	较		显
slightly	little	little	less	approach	near		obvious
			透(程度
