# Supplementary material for: Long‐Tea‐CLIP: An Expert‐Level Multimodal AI Framework for Fine‐Grained Green Tea Grading Across Five Sensory Dimensions
Source: Adv Sci (Weinh). 2026 Mar 27;13(32):e18235. doi: 10.1002/advs.202518235 (PMC13252660; doi:10.1002/advs.202518235)
Supplement: Supplementary file 3 — Supporting File 3: advs74970‐sup‐0003‐SupplementaryTableS1‐S8.zip. [file ADVS-13-e18235-s002.zip › Supplementary Table 4.xlsx]

## Sheet: Sheet1
Data set	train_loss	train_acc	test_acc	speed
Straightness	0.172	0.962	0.939	233.4 examples/sec on [device(type='cuda', index=0)]
Smoothness	0.282	0.93	0.892	171.8 examples/sec on [device(type='cuda', index=0)]
Tenderness	0.353	0.893	0.863	173.0 examples/sec on [device(type='cuda', index=0)]
Greenness	0.085	0.986	0.976	172.5 examples/sec on [device(type='cuda', index=0)]
Luster	0.233	0.926	0.904	171.5 examples/sec on [device(type='cuda', index=0)]
Color uniformity	0.339	0.932	0.87	174.6 examples/sec on [device(type='cuda', index=0)]
Integrity	0.254	0.95	0.914	174.0 examples/sec on [device(type='cuda', index=0)]
subdimension	Smoothness
Tea class	Precision	Recall	F1-score	Support
A	0.92	0.9	0.91	3303
B	0.93	0.89	0.91	3218
C	0.75	0.86	0.8	1242
Macro avg	0.87	0.89	0.87	7763
Weighted avg	0.9	0.89	0.89	7763
Accuracy			0.89	7763
subdimension	Green degree
Tea class	Precision	Recall	F1-score	Support
A	0.98	0.97	0.98	3303
B	0.98	0.98	0.98	3218
C	0.94	0.98	0.96	1242
Accuracy			0.98	7763
Macro avg	0.97	0.98	0.97	7763
Weighted avg	0.98	0.98	0.98	7763
subdimension	Tenderness
Tea class	Precision	Recall	F1-score	Support
A	0.9	0.87	0.88	3303
B	0.9	0.87	0.89	3218
C	0.7	0.82	0.75	1242
Accuracy			0.86	7763
Macro avg	0.83	0.85	0.84	7763
Weighted avg	0.87	0.86	0.86	7763
subdimension	Glossiness
Tea class	Precision	Recall	F1-score	Support
A	0.92	0.92	0.92	3303
B	0.93	0.91	0.92	3218
C	0.8	0.84	0.82	1242
Accuracy			0.9	7763
Macro avg	0.88	0.89	0.89	7763
Weighted avg	0.9	0.9	0.9	7763
subdimension	Uniformity of color
Tea class	Precision	Recall	F1-score	Support
A	0.91	0.88	0.89	3303
B	0.9	0.88	0.89	3218
C	0.71	0.83	0.76	1242
Accuracy			0.87	7763
Macro avg	0.84	0.86	0.85	7763
Weighted avg	0.88	0.87	0.87	7763
subdimension	Fracturedness
Tea class	Precision	Recall	F1-score	Support
A	0.94	0.92	0.93	3303
B	0.93	0.93	0.93	3218
C	0.82	0.85	0.84	1242
Accuracy			0.91	7763
Macro avg	0.9	0.9	0.9	7763
Weighted avg	0.91	0.91	0.91	7763
subdimension	Straightness
Tea class	Precision	Recall	F1-score	Support
A	0.95	0.95	0.95	3303
B	0.96	0.94	0.95	3218
C	0.86	0.9	0.88	1242
Accuracy			0.94	7763
Macro avg	0.92	0.93	0.93	7763
Weighted avg	0.94	0.94	0.94	7763
