# Supplementary material for: Long‐Tea‐CLIP: An Expert‐Level Multimodal AI Framework for Fine‐Grained Green Tea Grading Across Five Sensory Dimensions
Source: Adv Sci (Weinh). 2026 Mar 27;13(32):e18235. doi: 10.1002/advs.202518235 (PMC13252660; doi:10.1002/advs.202518235)
Supplement: Supplementary file 3 — Supporting File 3: advs74970‐sup‐0003‐SupplementaryTableS1‐S8.zip. [file ADVS-13-e18235-s002.zip › Supplementary Table 5.xlsx]

## Sheet: Sheet1
Morphological features	Feature	Formula	Class	Number of sample pictures	minimum	maximum	mean	Std.deviation
Length	Major axis of the minimum enclosing rectangle for the tea leaf under analysis	A1A_1A1​	A	14916	2	433	159.259	78.2899
			B	14977	3	457	159.631	79.7832
			C	5533	3	479	155.115	82.967
Width	Minor axis of the minimum enclosing rectangle for the tea leaf under analysis	A2A_2A2​	A	14916	3	373	68.3736	60.3759
			B	14977	2	413	69.4226	61.339
			C	5533	3	408	70.9626	64.7885
Aspect Ratio	Ratio of major axis to minor axis	A3=A1/A2	A	14916	0.0344828	19.3333	3.72161	2.19293
			B	14977	0.0434783	19.6	3.70892	2.23232
			C	5533	0.0540541	16.3333	3.64252	2.28031
Perimeter	Pixel count along the boundary of the tea leaf under analysis	A4​	A	14916	20.2426	2246.66	679.47	337.976
			B	14977	17.6569	2287.57	685.078	344.296
			C	5533	20.4853	2206.22	672.248	353.644
Area	Number of pixels within the connected region of the tea leaf under analysis	A5​	A	14916	15.5	17373.5	1387.54	2436.84
			B	14977	15.5	17418.5	1378.92	2427.1
			C	5533	15.5	17715	1382.13	2443.24
Rectangularity	Ratio of the tea leaf area to the area of the enclosing rectangle	A6=A5/A1A2	A	14916	0.000992832	0.856376	0.194366	0.291266
			B	14977	0.00088634	0.862961	0.190117	0.286776
			C	5533	0.0007996	0.866456	0.194208	0.288127
R Value	Red color component		A	14916	124.395	152.54	136.332	2.82989
			B	14977	123.634	152.239	135.555	2.49498
			C	5533	128.143	150.61	136.162	2.65597
G Value	Green color component		A	14916	51.7864	165.38	118.959	10.4441
			B	14977	61.7097	173.421	120.955	10.7597
			C	5533	54.4549	166.883	121.394	11.2627
B Value	Blue color component		A	14916	52.7679	158.765	115.361	10.7105
			B	14977	55.6494	166.94	115.653	10.5498
			C	5533	56.2904	156.76	117.097	11.3634
H Value	Hue, describing the dominant wavelength, which specifies the color channel		A	14916	20.8462	92.2486	55.279	8.22445
			B	14977	26.7862	98.2384	57.8772	7.63244
			C	5533	24.6898	81.9268	55.5768	6.76335
S Value	Saturation, describing the purity of the hue		A	14916	13.2778	179.969	65.9589	15.1125
			B	14977	13.5744	142.777	61.7848	11.7226
			C	5533	17.1543	178.416	64.0069	16.4264
V Value	Value, describing the color intensity		A	14916	53.2562	165.429	120.752	10.6051
			B	14977	61.8092	173.892	122.285	10.8691
			C	5533	57.9873	166.982	122.772	11.2949
L* Value	Describes the brightness of the color		A	14916	52.9416	170.493	123.736	10.8461
			B	14977	62.6025	178.404	125.407	11.1709
			C	5533	56.3345	171.743	125.973	11.7326
a* Value	Color component ranging from green to magenta		A	14916	117.796	129.954	124.268	1.60113
			B	14977	118.493	128.906	123.704	1.02133
			C	5533	118.436	128.975	123.997	1.47387
b* Value	Color component ranging from blue to yellow		A	14916	124.395	152.54	136.332	2.82989
			B	14977	123.634	152.239	135.555	2.49498
			C	5533	128.143	150.61	136.162	2.65597
Contrast	Indicates sharpness and depth of grooves		A	14916	0.1522	2.4353	0.677719	0.208172
			B	14977	0.1762	2.6111	0.657818	0.206216
			C	5533	0.1873	1.9597	0.69096	0.228298
Homogeneity	Reflects the regularity of local textures		A	14916	0.1333	0.9486	0.375383	0.0793336
			B	14977	0.1297	0.9762	0.365917	0.0771357
			C	5533	0.1393	0.8685	0.380715	0.0872764
Correlation	Reflects the linear relationship of gray levels		A	14916	0.6319	0.9352	0.841365	0.029892
			B	14977	0.656	0.9398	0.845234	0.0289974
			C	5533	0.6534	0.9351	0.839485	0.0329752
Dissimilarity	Indicates the variation in local texture		A	14916	0.6971	0.9929	0.96825	0.0110813
			B	14977	0.7894	0.9915	0.969202	0.0106536
			C	5533	0.7661	0.9908	0.968572	0.0123194
Angular Second Moment	Indicates the coarseness of the texture		A	14916	0.0596	0.638	0.200305	0.0615205
			B	14977	0.0547	0.5971	0.211862	0.0650698
			C	5533	0.0463	0.6231	0.206143	0.0710462

## Sheet: Sheet2
Morphological features	Feature	Formula	Class	minimum	maximum	mean	Std.deviation
Length	Major axis of the minimum enclosing rectangle for the tea leaf under analysis	A1​	35426	2	479	158.769	79.6831
Width	Minor axis of the minimum enclosing rectangle for the tea leaf under analysis	A2​	35426	2	413	69.2214	61.4968
Aspect Ratio	Ratio of major axis to minor axis	A3=A1/A2	35426	0.0344828	19.6	3.70389	2.2236
Perimeter	Pixel count along the boundary of the tea leaf under analysis	A4​	35426	17.6569	2287.57	680.713	343.166
Area	Number of pixels within the connected region of the tea leaf under analysis	A5​	35426	15.5	17715	1383.05	2433.74
Rectangularity	Ratio of the tea leaf area to the area of the enclosing rectangle	A6=A5/A1A2	35426	0.0007996	0.866456	0.192545	0.288893
R Value	Red color component		35426	123.634	152.54	135.977	2.69053
G Value	Green color component		35426	51.7864	173.421	120.183	10.7609
B Value	Blue color component		35426	52.7679	166.94	115.755	10.7644
H Value	Hue, describing the dominant wavelength, which specifies the color channel		35426	20.8462	98.2384	56.4239	7.86191
S Value	Saturation, describing the purity of the hue		35426	13.2778	179.969	63.8894	14.1449
V Value	Value, describing the color intensity		35426	53.2562	173.892	121.715	10.8594
L* Value	Describes the brightness of the color		35426	52.9416	178.404	124.792	11.164
a* Value	Color component ranging from green to magenta		35426	117.796	129.954	123.987	1.38815
b* Value	Color component ranging from blue to yellow		35426	123.634	152.54	135.977	2.69053
Contrast	Indicates sharpness and depth of grooves		35426	0.1522	2.6111	0.671374	0.210996
Homogeneity	Reflects the regularity of local textures		35426	0.1297	0.9762	0.372214	0.0799212
Correlation	Reflects the linear relationship of gray levels		35426	0.6319	0.9398	0.842707	0.03011
Dissimilarity	Indicates the variation in local texture		35426	0.6971	0.9929	0.968703	0.0111169
Angular Second Moment	Indicates the coarseness of the texture		35426	0.0463	0.638	0.206103	0.0648084
