# Supplementary material for: Long‐Tea‐CLIP: An Expert‐Level Multimodal AI Framework for Fine‐Grained Green Tea Grading Across Five Sensory Dimensions
Source: Adv Sci (Weinh). 2026 Mar 27;13(32):e18235. doi: 10.1002/advs.202518235 (PMC13252660; doi:10.1002/advs.202518235)
Supplement: Supplementary file 3 — Supporting File 3: advs74970‐sup‐0003‐SupplementaryTableS1‐S8.zip. [file ADVS-13-e18235-s002.zip › Supplementary Table 6.xlsx]

## Sheet: Sample number
Sample name	Number for Metabolism
SHC③3.20_3	C63
SHC③3.20_2	C62
SHC③3.20_1	C61
MXEJ4.1_3	C48
MXEJ4.1_2	C47
MXEJ4.1_1	C46
LWYJ3.31_3	C39
LWYJ3.31_2	C38
LWYJ3.31_1	C37
LGTJ3.28_3	C99
LGTJ3.28_2	C98
LGTJ3.28_1	C97
LGQS3.20_3	C93
LGQS3.20_2	C92
LGQS3.20_1	C91
DF⑤4.3_3	C72
DF⑤4.3_2	C71
DF⑤4.3_1	C70
SMZTC4.7_3	C27
SMZTC4.7_2	C26
SMZTC4.7_1	C25
SMZTC4.16_3	C36
SMZTC4.16_2	C35
SMZTC4.16_1	C34
SMZLS4.6_3	C21
SMZLS4.6_2	C20
SMZLS4.6_1	C19
SMZLS4.2_3	C18
SMZLS4.2_2	C17
SMZLS4.2_1	C16
SMZLS3.21_3	C9
SMZLS3.21_2	C8
SMZLS3.21_1	C7
SMZLS3.17_3	C3
SMZLS3.17_2	C2
SMZLS3.17_1	C1
SHC④3.26_3	C60
SHC④3.26_2	C59
SHC④3.26_1	C58
SHC②3.17_3	C66
SHC②3.17_2	C65
SHC②3.17_1	C64
MXYJ3.26_3	C51
MXYJ3.26_2	C50
MXYJ3.26_1	C49
LWTJ3.21_3	C42
LWTJ3.21_2	C41
LWTJ3.21_1	C40
LWEJ4.8_3	C45
LWEJ4.8_2	C44
LWEJ4.8_1	C43
LGYJ4.4_3	C87
LGYJ4.4_2	C86
LGYJ4.4_1	C85
LGQS4.2_3	C96
LGQS4.2_2	C95
LGQS4.2_1	C94
DF④4.1_3	C75
DF④4.1_2	C74
DF④4.1_1	C73
DF③3.28_3	C78
DF③3.28_2	C77
DF③3.28_1	C76
DF②3.26_3	C81
DF②3.26_2	C80
DF②3.26_1	C79
Standard grade Ⅰ_3	C108
Standard grade Ⅰ_2	C107
Standard grade Ⅰ_1	C106
Standard premium_3	C111
Standard premium_2	C110
Standard premium_1	C109
SMZTC4.9_3	C30
SMZTC4.9_2	C29
SMZTC4.9_1	C28
SMZTC4.4_3	C24
SMZTC4.4_2	C23
SMZTC4.4_1	C22
SMZTC4.12_3	C33
SMZTC4.12_2	C32
SMZTC4.12_1	C31
SMZLS3.29_3	C15
SMZLS3.29_2	C14
SMZLS3.29_1	C13
SMZLS3.25_3	C12
SMZLS3.25_2	C11
SMZLS3.25_1	C10
SMZLS3.19_3	C6
SMZLS3.19_2	C5
SMZLS3.19_1	C4
SHC①3.15_3	C69
SHC①3.15_2	C68
SHC①3.15_1	C67
MXTJ3.20_3	C54
MXTJ3.20_2	C53
MXTJ3.20_1	C52
MXJP3.15_3	C57
MXJP3.15_2	C56
MXJP3.15_1	C55
LGYJ4.8_3	C90
LGYJ4.8_2	C89
LGYJ4.8_1	C88
LGTJ3.27_3	C102
LGTJ3.27_2	C101
LGTJ3.27_1	C100
DF①3.21_3	C84
DF①3.21_2	C83
DF①3.21_1	C82
Standard Boutique_3	C114
Standard Boutique_2	C113
Standard Boutique_1	C112
Standard grade Ⅱ_3	C105
Standard grade Ⅱ_2	C104
Standard grade Ⅱ_1	C103

## Sheet: Data_ANOVA
Compounds	Lable	Maltotetraose	Sucrose	Trehalose	Gossypetin	Diaminopimelic acid	Oxytetracycline	Benzaldehyde	Choline	4-(Trimethylammonio)butanoate	1,3,5-Trihydroxybenzene	L-Histidine trimethylbetaine	N-(gamma-Glutamyl)ethanolamine	2-Hydroxyfelbamate	Porphobilinogen	Kojibiose	4-Hydroxynornantenine	Malonylcarnitine	Aegle marmelos Alkaloid C	scores
C1	B	0.015393	82.0671	37.5692	0.257139	1.57587	1.98284	0.00176817	10.3033	0.0239621	0.988042	0.0221682	0.53548	0.0155111	0.0078374	0.00432893	0.18887	0.00512677	0.0482453	90
C2	B	0.0117024	66.5436	29.9738	0.231653	1.61946	1.77788	0.00196968	10.2016	0.023548	0.758931	0.00364474	0.550218	0.0141782	0.00849419	0.00528249	0.14321	0.00479479	0.0511738	90
C3	B	0.0199764	71.2976	32.6357	0.256652	1.56946	1.54362	0.00139613	10.1222	0.0224681	0.741583	0.0288739	0.479991	0.0114585	0.00737481	0.00578204	0.145865	0.00124851	0.0482765	90
C4	A	0.0182754	106.522	49.5123	0.408764	1.00781	1.94698	0.00140124	10.4744	0.0234705	1.3906	0.0554125	0.348264	0.0243591	0.00589713	0.00255756	0.285347	0.00519086	0.0380526	92
C5	A	0.0147661	95.3679	44.2437	0.322723	1.02943	1.86547	0.00184519	11.5579	0.027896	1.15018	0.0536152	0.358473	0.0218636	0.00742924	0.00256989	0.238507	0.00516512	0.0419189	92
C6	A	0.019138	78.1667	37.0136	0.323242	1.0388	1.80943	0.0017728	10.1772	0.0228466	0.96905	0.0519673	0.349798	0.0204881	0.00510738	0.00349818	0.208664	0.00679822	0.0387693	92
C7	B	0.0150284	110.143	52.7546	0.327242	1.26947	2.32306	0.00157421	11.7877	0.0272817	1.32044	0.032037	0.410334	0.0322512	0.00933784	0.00255791	0.287866	0.00722167	0.0345456	90
C8	B	0.0250747	99.8127	45.7587	0.448171	1.22916	2.03984	0.0015696	11.5726	0.0295994	1.19113	0.0354697	0.407683	0.0269325	0.00530031	0.00202513	0.258321	0.00599328	0.0371986	90
C9	B	0.0233255	111.18	50.5828	0.401051	1.46582	2.2413	0.00175531	13.3736	0.0309274	1.33733	0.0418823	0.467932	0.031955	0.00558576	0.00279957	0.303681	0.00676012	0.0386609	90
C10	A	0.0196122	69.3594	32.1826	0.142584	1.06307	1.8097	0.00180994	7.4259	0.0209733	0.7161	0.021803	0.333456	0.0115764	0.00733682	0.00626861	0.142985	0.00865193	0.062587	91
C11	A	0.0226781	67.557	31.1576	1.3488	1.35016	1.71031	0.00146213	7.53769	0.0190131	0.668531	0.0296547	0.390785	0.0122693	0.00730341	0.00443163	0.150644	0.00688724	0.0531477	91
C12	A	0.0170689	64.8284	29.6512	0.197562	1.27281	1.60452	0.00215391	7.91506	0.0224096	0.714805	0.0225562	0.400355	0.0123527	0.00821009	0.00544763	0.142675	0.00675225	0.0829881	91
C13	A	0.0364788	89.0224	40.4293	0.694185	1.54593	2.40973	0.00244306	10.1198	0.0179707	1.00277	0.0310212	0.52654	0.0121341	0.00658042	0.00442999	0.217138	0.00679632	0.0782797	91
C14	A	0.0255429	99.2751	44.8083	0.565594	1.63439	2.35827	0.00212436	11.316	0.0209381	1.0536	0.0396034	0.509148	0.0124782	0.00695922	0.00514303	0.217657	0.00987815	0.0795084	91
C15	A	0.0299726	82.8842	39.0011	0.400267	1.45374	2.0344	0.00228446	9.776	0.0179103	1.03919	0.0303621	0.49913	0.0138367	0.00690025	0.00483839	0.218602	0.00913582	0.0647054	91
C16	B	0.0196256	41.0889	18.6933	0.390154	1.44283	1.44418	0.00177494	10.3805	0.0375449	0.490156	0.0458805	0.429029	0.0103258	0.00785291	0.0051934	0.0863786	0.0042604	0.0844992	90
C17	B	0.0160232	34.1113	16.1658	0.245965	1.29757	1.0499	0.00143823	10.7631	0.0386813	0.38478	0.0592839	0.351605	0.0109434	0.00790158	0.00575591	0.0627623	0.00578122	0.084048	90
C18	B	0.0141932	38.1123	17.0062	0.372965	1.34047	1.22977	0.00175446	10.8729	0.0411417	0.446317	0.0549372	0.385681	0.011511	0.00948145	0.0044693	0.074901	0.0051916	0.0725325	90
C19	B	0.0192334	48.0226	21.8047	0.300548	1.61913	1.42674	0.00234933	10.1356	0.0252111	0.500279	0.153865	0.424447	0.0119325	0.00726957	0.00583496	0.089079	0.00572598	0.0850887	88
C20	B	0.0161036	48.8733	22.2532	0.240342	1.66142	1.56793	0.0019187	9.62127	0.0222156	0.536376	0.0368808	0.492788	0.0137032	0.0071887	0.00557357	0.102504	0.00523013	0.0696018	88
C21	B	0.0123776	45.6318	21.0374	0.225016	1.35904	1.30061	0.002007	9.3729	0.0266486	0.52345	0.0349099	0.393942	0.0120027	0.00640192	0.00421032	0.0975394	0.00459478	0.0745314	88
C22	A	0.0211927	59.155	26.6911	0.153662	1.0238	1.69286	0.0015102	9.04563	0.0254752	0.640894	0.0472302	0.297743	0.00887157	0.00825099	0.00487441	0.13037	0.00528312	0.0523451	91
C23	A	0.0223967	47.5037	22.09	0.220823	0.259142	1.46377	0.00154882	8.60564	0.0173527	0.484816	0.0738083	0.303224	0.00974591	0.00702704	0.00602616	0.0936329	0.00822093	0.0670263	91
C24	A	0.0262195	53.9433	25.1554	0.237025	0.933019	1.43885	0.00159124	8.59039	0.018487	0.533484	0.056662	0.243685	0.00758514	0.00727119	0.00605716	0.0999884	0.00818177	0.0634344	91
C25	B	0.0269045	70.2514	31.9132	1.79578	0.45247	1.74086	0.00139353	8.82592	0.0188429	0.724186	0.0654998	0.276107	0.0118812	0.00556223	0.00459977	0.146612	0.00606325	0.0619911	89
C26	B	0.0172262	83.1715	38.7875	0.265548	1.09042	1.93598	0.00159653	9.0288	0.0219555	0.844419	0.0470144	0.323034	0.0114711	0.00763499	0.00460467	0.159656	0.00814514	0.0691777	89
C27	B	0.0273445	70.1365	32.6285	0.151474	1.05002	1.83552	0.00192392	8.75284	0.0190429	0.719179	0.0489639	0.294764	0.00867888	0.00573977	0.00410034	0.142858	0.00606315	0.0585194	89
C28	A	0.0227006	96.1224	43.7864	0.145519	1.17631	2.26797	0.0017955	8.53729	0.0213961	0.955959	0.058978	0.326725	0.014393	0.00606413	0.00527885	0.218191	0.00510819	0.0716598	91
C29	A	0.0332581	81.4856	37.4111	0.123358	1.22074	2.15803	0.0018698	9.10421	0.0297436	0.935837	0.058692	0.366088	0.0139646	0.00773779	0.00553831	0.195156	0.00540515	0.0650291	91
C30	A	0.0357019	78.5964	37.6317	0.152497	1.08242	2.08013	0.00217861	8.03214	0.0241047	0.872686	0.0722959	0.298362	0.0101117	0.0070536	0.00674917	0.193258	0.00550917	0.073501	91
C31	A	0.0253557	53.7086	24.9758	0.0960824	0.967216	1.58344	0.00213777	7.93929	0.0214604	0.580478	0.0541259	0.28732	0.00827214	0.00703169	0.00501298	0.115747	0.00547043	0.055786	92
C32	A	0.0249595	52.8156	24.1567	2.09557	1.01943	1.65589	0.00247502	7.36283	0.0168085	0.533029	0.0820689	0.269036	0.009516	0.00628147	0.00531278	0.104304	0.00654327	0.056794	92
C33	A	0.0302753	50.7975	22.6629	2.09807	1.0913	1.57665	0.00199543	8.34099	0.0208785	0.555014	0.0483487	0.322511	0.0111728	0.00729502	0.0052629	0.106435	0.00622364	0.0544262	92
C34	B	0.0203831	54.6497	26.0512	0.374028	1.88959	1.70695	0.00170468	11.151	0.0328954	0.60827	0.0315537	0.533559	0.0155696	0.0084219	0.00477428	0.117547	0.00521853	0.089986	90
C35	B	0.019309	54.6271	24.8875	0.352593	1.68431	1.57234	0.00192747	10.1209	0.0227723	0.6063	0.0348885	0.487187	0.012033	0.00651634	0.00439556	0.109804	0.00489618	0.0794856	90
C36	B	0.0199994	54.8483	25.4615	0.236894	0.705472	1.66684	0.00216908	10.0305	0.0235956	0.573941	0.0691372	0.451614	0.0131341	0.00769404	0.00606689	0.111478	0.00696521	0.0865408	90
C37	C	0.0195919	36.9303	17.0949	2.20597	1.07706	1.12452	0.0022862	7.66363	0.0225927	0.403203	0.0368997	0.30143	0.0112232	0.00817191	0.00499902	0.0769447	0.00526932	0.0629803	86
C38	C	0.00588789	40.6152	18.6687	2.84922	0.340183	1.34883	0.00167457	7.71037	0.0227559	0.460929	0.0296764	0.306697	0.0121069	0.00774361	0.0062887	0.0868026	0.00888241	0.0752144	86
C39	C	0.0149198	46.032	20.9416	2.3357	1.07568	1.28564	0.00178359	8.01538	0.0278572	0.480477	0.101595	0.302952	0.0113038	0.00898308	0.0045497	0.0846608	0.00704541	0.0729553	86
C40	B	0.00955098	49.639	23.1278	0.258367	1.13361	1.56708	0.00159148	10.0743	0.025771	0.533887	0.0215596	0.343173	0.017243	0.00784865	0.00296559	0.110415	0.00342982	0.0369105	89
C41	B	0.0136878	33.6091	15.439	0.245433	1.27189	1.15116	0.00178868	9.79988	0.0275492	0.394251	0.0281906	0.373528	0.0172683	0.0076559	0.00320961	0.0697863	0.00437988	0.0368447	89
C42	B	0.0151047	37.8115	17.3169	0.76927	1.20207	1.26936	0.00159433	10.7383	0.0304844	0.427912	0.0259035	0.368615	0.0182356	0.00917639	0.00268844	0.0755207	0.00350658	0.0418283	89
C43	B	0.00765398	33.8875	15.4241	2.76369	1.38741	1.2393	0.00178747	10.2553	0.0328254	0.3443	0.0308454	0.344269	0.00874277	0.0108266	0.00539071	0.0720552	0.00555936	0.0693885	90
C44	B	0.0184436	30.9717	13.8943	2.50396	1.36805	1.16485	0.00208924	9.18854	0.0297252	0.305645	0.0219186	0.350854	0.0107368	0.0103829	0.00500356	0.0597778	0.00508202	0.0722355	90
C45	B	0.0145668	24.7817	11.1147	2.51349	1.19486	0.873694	0.00247773	9.30254	0.0308969	0.27029	0.023757	0.297247	0.00821254	0.011223	0.00609946	0.0446451	0.00523205	0.070497	90
C46	C	0.0135298	24.9656	11.3889	2.57599	0.885576	0.748734	0.00293941	7.67551	0.0165205	0.229034	0.16209	0.227563	0.00662675	0.00571411	0.00770172	0.0401294	0.00954688	0.0919224	87
C47	C	0.0153701	23.804	10.9375	0.494855	1.03784	0.761311	0.0030878	8.51063	0.0182508	0.241389	0.0964909	0.264936	0.0085051	0.00718442	0.00896416	0.0390903	0.00880671	0.0756285	87
C48	C	0.0149935	21.7482	9.99158	3.10075	1.12939	0.749711	0.00274473	8.32599	0.0189615	0.224969	0.0200031	0.301681	0.00725548	0.00650957	0.008498	0.0433984	0.00754789	0.0828696	87
C49	B	0.017648	39.9354	18.9522	0.194961	1.28826	1.25712	0.00211952	8.62308	0.0160529	0.418499	0.0409389	0.402078	0.0106226	0.00563271	0.00613399	0.069997	0.00594009	0.0622933	90
C50	B	0.0222231	50.6734	22.9016	0.244897	1.27457	1.36225	0.00216445	8.91076	0.0159157	0.57391	0.039291	0.373865	0.0108346	0.00615523	0.00583354	0.104466	0.00717252	0.0660601	90
C51	B	0.00840937	35.2128	16.0347	0.242652	1.17391	1.04187	0.0018004	9.37337	0.0166882	0.368184	0.03777	0.357522	0.00983892	0.00587756	0.00604471	0.0562325	0.00744609	0.0613181	90
C52	A	0.0244129	101.095	47.3248	0.412309	0.685618	2.11782	0.00189914	8.13526	0.0155253	1.06306	0.084999	0.25409	0.00863503	0.00445672	0.00508994	0.220323	0.00732546	0.0489595	91
C53	A	0.0242077	104.734	48.2945	0.350615	0.810846	2.1481	0.00154829	7.98255	0.0130251	1.14284	0.0703085	0.287098	0.0106183	0.00506809	0.00514059	0.262272	0.00645059	0.0486258	91
C54	A	0.0215381	98.4326	47.1723	0.290962	0.75619	2.04733	0.0017763	8.1744	0.0149486	1.08496	0.0588336	0.260359	0.00882009	0.00511526	0.00562539	0.229638	0.00751441	0.0523253	91
C55	A	0.0205859	50.1185	23.931	0.26378	0.869598	1.55559	0.00201535	8.51985	0.0177749	0.571502	0.0693668	0.284608	0.0110881	0.00755032	0.00307803	0.108655	0.00668185	0.0353429	91
C56	A	0.0223601	50.3431	23.3687	0.328096	0.791999	1.54145	0.00147797	8.79008	0.0194026	0.563366	0.0693769	0.270008	0.0100218	0.00653416	0.00309683	0.103644	0.00562946	0.035947	91
C57	A	0.0183691	51.1657	23.7412	0.377876	0.811998	1.4743	0.00175656	9.36328	0.0214678	0.567135	0.0640641	0.257937	0.0125106	0.00667712	0.00303513	0.109078	0.00626522	0.0330194	91
C58	B	0.0263537	50.0735	22.7064	0.245726	1.07382	1.69746	0.00222783	9.47368	0.037345	0.551098	0.0435203	0.348281	0.0165922	0.00834951	0.00518989	0.0997898	0.00549936	0.0589702	89
C59	B	0.0145909	46.4475	20.8874	0.382896	0.871743	1.27714	0.00153102	7.55152	0.0387774	0.51986	0.0337819	0.298853	0.0172861	0.00740285	0.00453526	0.0937654	0.00495627	0.0456116	89
C60	B	0.0104524	72.2985	33.3018	0.282909	1.25226	1.96902	0.00151692	10.5078	0.0392443	0.837282	0.0415372	0.416095	0.0240638	0.00964457	0.00358994	0.171871	0.00426483	0.0528211	89
C61	C	0.0129778	55.2331	25.3418	0.512946	0.700961	1.49365	0.00186229	11.1617	0.0385727	0.650877	0.0430761	0.247561	0.00921587	0.00929745	0.00395514	0.109908	0.00693083	0.0528491	83
C62	C	0.0147945	51.0576	23.2856	0.285014	0.706195	1.48781	0.00163436	11.0385	0.0458095	0.0558264	0.06979	0.246621	0.00172195	0.0105618	0.00410549	0.108673	0.00664195	0.0489151	83
C63	C	0.0170006	48.5726	22.8027	0.375907	0.636758	1.29959	0.00178615	10.2306	0.039311	0.538181	0.0401297	0.21574	0.00696968	0.00783081	0.00395056	0.0985139	0.00821519	0.0458416	83
C64	B	0.00992523	33.2021	14.8036	0.484467	0.891891	0.997022	0.00213576	10.0012	0.030293	0.410885	0.0400379	0.307997	0.0232229	0.0102197	0.00374091	0.0623267	0.00455479	0.0395923	90
C65	B	0.0039803	14.1578	6.52515	0.180716	0.512278	0.425404	0.00137822	6.22132	0.0235711	0.192668	0.0557741	0.187182	0.0154113	0.0068244	0.00213101	0.0275505	0.00268415	0.0236732	90
C66	B	0.0112585	23.6595	10.9162	0.27521	0.769485	0.647492	0.00195016	10.2574	0.0450579	0.275578	0.019394	0.253942	0.0223816	0.00985405	0.00307229	0.0421406	0.00362751	0.0368355	90
C67	A	0.0118307	51.7923	25.2856	0.227057	1.29249	1.58538	0.00176621	9.59645	0.0172887	0.605537	0.0262296	0.365394	0.0193495	0.00139718	0.00337876	0.10704	0.00512892	0.0463885	92
C68	A	0.00853305	44.8921	20.9478	0.17998	0.836746	1.25815	0.0015482	7.09632	0.0127622	0.4831	0.0195752	0.269561	0.0124072	0.00664615	0.00255875	0.0924717	0.00373236	0.0320093	92
C69	A	0.0114952	54.7292	25.6923	0.22065	1.00987	1.4296	0.00139422	8.44553	0.0172887	0.6058	0.023859	0.318391	0.0182885	0.00751846	0.00259334	0.117565	0.00493085	0.0391178	92
C70	C	0.0101954	23.9617	11.1591	0.282695	1.12837	0.830186	0.00280143	9.53566	0.0300754	0.247842	0.0952852	0.27997	0.00842707	0.00779644	0.00737431	0.0393691	0.00980072	0.0993838	84
C71	C	0.0110422	22.37	10.0823	3.12187	1.07524	0.793125	0.00265737	8.93795	0.0278257	0.220102	0.11003	0.244288	0.00866445	0.00773353	0.00626184	0.0414385	0.00844107	0.0798025	84
C72	C	0.00876706	26.603	12.2455	0.202011	1.11099	0.975449	0.00292572	8.99105	0.0295165	0.263146	0.0221826	0.243503	0.00855896	0.00845319	0.00840063	0.0414229	0.00870468	0.0906217	84
C73	B	0.0172338	26.7156	12.0725	0.402583	1.17629	0.942969	0.00185567	9.95456	0.0272577	0.275086	0.0172999	0.319551	0.0103964	0.00915138	0.00691292	0.0529001	0.00641846	0.0693461	90
C74	B	0.0107087	33.4484	15.1448	0.364615	1.15802	1.02129	0.00179326	10.6691	0.0281856	0.353509	0.105475	0.285162	0.00868638	0.0104659	0.00646886	0.0600051	0.00705863	0.0787496	90
C75	B	0.0142801	28.8053	13.3248	0.317283	1.12518	0.994972	0.0020238	9.55115	0.0294473	0.288	0.0214637	0.278799	0.00742638	0.00918681	0.00741248	0.0604788	0.00716295	0.058995	90
C76	B	0.017347	25.9221	11.7076	0.328404	1.00462	0.859965	0.0018339	10.8413	0.0279828	0.284699	0.0148432	0.303248	0.00916508	0.0071782	0.00519808	0.0460883	0.00598294	0.0648511	90
C77	B	0.0175685	29.3086	13.6126	0.458249	1.10564	0.969568	0.00210133	10.7603	0.0291609	0.334223	0.0608258	0.310037	0.0101978	0.00818306	0.00523316	0.0658146	0.00657073	0.0592994	90
C78	B	0.0115998	19.9968	9.11632	0.228448	0.866467	0.603464	0.00185325	9.96558	0.026928	0.210858	0.107067	0.238803	0.00907507	0.00604118	0.00457602	0.0333138	0.00581702	0.0537028	90
C79	B	0.0160518	39.0238	17.661	0.460812	1.01605	1.25869	0.00207145	9.95395	0.0259249	0.422526	0.0201958	0.321355	0.013407	0.00717864	0.00497669	0.0795274	0.00432331	0.0517733	90
C80	B	0.0102304	36.2163	16.665	0.316789	1.01129	1.11811	0.00204741	10.2582	0.0248898	0.405777	0.120954	0.303879	0.0100123	0.00740536	0.00491047	0.0717112	0.00532219	0.0583139	90
C81	B	0.0186289	40.6682	18.5903	0.288097	0.900146	1.24014	0.00223525	9.7646	0.0233124	0.424655	0.0802861	0.274447	0.0114296	0.00729939	0.00489334	0.0763394	0.0075308	0.0584769	90
C82	A	0.0127785	25.748	11.8917	0.308027	0.635123	0.89667	0.00176082	10.2405	0.0289693	0.287487	0.0177323	0.209761	0.00701365	0.00723713	0.00422643	0.0472053	0.00466315	0.0455682	91
C83	A	0.00723378	22.7971	10.2941	0.294067	0.676108	0.719684	0.00225677	10.0086	0.0324651	0.250106	0.144836	0.189024	0.0071553	0.00873783	0.00422955	0.0379708	0.00586025	0.0415767	91
C84	A	0.0115648	29.4393	13.4869	0.262739	0.755866	0.98828	0.00172679	10.4589	0.0329846	0.326686	0.0751352	0.216901	0.00707345	0.00792548	0.00465975	0.0542552	0.00487283	0.0408869	91
C85	B	0.014848	21.886	9.95546	0.20791	1.69522	0.731415	0.00242201	10.2643	0.0239971	0.246671	0.0607552	0.420197	0.0128892	0.00816702	0.00465111	0.0424986	0.00537665	0.066062	88
C86	B	0.0159334	30.9057	14.4194	0.263039	2.08657	1.056	0.00169986	11.0665	0.0310224	0.333063	0.049349	0.561713	0.0126101	0.0100003	0.00398885	0.0608037	0.00372596	0.0817826	88
C87	B	0.0162345	29.7008	13.5528	0.236584	1.2564	1.07489	0.00181771	11.0119	0.0264423	0.307704	0.0767709	0.510039	0.0147488	0.00998815	0.00597607	0.0538374	0.00583892	0.0693614	88
C88	A	0.0216183	24.0985	10.9939	0.297885	1.13919	0.813286	0.00276981	8.39997	0.014132	0.245345	0.0269085	0.318562	0.00762767	0.007208	0.00912754	0.0549772	0.0098166	0.101669	91
C89	A	0.0130145	29.5084	13.7414	0.258394	1.1779	0.989034	0.00228653	8.655	0.0161522	0.208916	0.0338296	0.296365	0.0087613	0.0066952	0.00775279	0.055135	0.0104289	0.100238	91
C90	A	0.0485206	25.1416	11.6999	0.305834	0.961011	0.764094	0.00167878	7.54997	0.012086	0.229301	0.0241806	0.227346	0.00554534	0.00707063	0.00902123	0.045634	0.0120749	0.100312	91
C91	C	0.0126754	43.036	19.5519	0.384392	1.15441	1.34127	0.00160716	8.9852	0.0198723	0.442565	0.200714	0.330348	0.0102253	0.00763044	0.00686877	0.0714914	0.00452231	0.0944346	87
C92	C	0.0191784	49.7406	22.6208	0.700409	1.26042	1.67535	0.00222383	10.5194	0.0219784	0.525028	0.175552	0.392883	0.0122942	0.00922826	0.00850646	0.0972611	0.00471927	0.108876	87
C93	C	0.0201004	47.622	21.5706	0.613479	1.33283	1.73534	0.00259891	10.3279	0.0177737	0.523347	0.199278	0.386563	0.0115995	0.00955323	0.00903749	0.0911336	0.00399839	0.118733	87
C94	B	0.0187606	41.7167	19.4453	0.282307	1.08636	1.42642	0.00196006	9.69962	0.0189571	0.45257	0.0325096	0.357596	0.00782077	0.00728217	0.00479235	0.0846775	0.0068488	0.0643804	90
C95	B	0.021208	38.0129	17.5637	0.249117	1.07228	1.33597	0.00181911	10.5011	0.0253095	0.451827	0.0365898	0.339145	0.00774896	0.0077607	0.00557744	0.0869568	0.00536385	0.0631846	90
C96	B	0.0210973	43.5498	20.1493	0.420569	1.13154	1.42935	0.00188158	10.2516	0.0243565	0.502961	0.0293884	0.35802	0.00871636	0.00801901	0.00469027	0.0925593	0.00589783	0.066257	90
C97	C	0.0172594	41.1808	19.3032	0.422286	1.26256	1.20093	0.00181387	9.87346	0.0210908	0.42627	0.0665814	0.381226	0.00879247	0.00715091	0.00319421	0.0794923	0.00631089	0.0439359	86
C98	C	0.0126979	33.4585	15.5645	0.400471	1.19834	1.01652	0.0015757	10.3399	0.0258055	0.374688	0.0597966	0.355306	0.00835629	0.00775915	0.00615653	0.0666931	0.00582744	0.0909116	86
C99	C	0.0149498	31.7207	14.6845	0.255679	1.22463	0.945778	0.00172452	10.1068	0.0253455	0.325758	0.0526206	0.341537	0.0110105	0.00844205	0.0034844	0.0564327	0.00609088	0.0464053	86
C100	A	0.0150214	43.6592	19.5715	0.492627	1.20813	1.49301	0.00173209	11.7949	0.0301732	0.499094	0.0558932	0.356126	0.00957964	0.00858497	0.00569829	0.0862441	0.00483962	0.0544812	91
C101	A	0.0123973	36.0721	16.1181	0.31131	1.13421	1.16307	0.00200585	11.5408	0.033511	0.335161	0.0515951	0.325061	0.00915412	0.00717504	0.00605543	0.0615567	0.00614335	0.0564967	91
C102	A	0.0113229	33.0965	15.0631	0.223003	0.892866	1.01114	0.00182073	9.28317	0.0216088	0.386511	0.0553409	0.262549	0.00783955	0.0063168	0.00444973	0.067264	0.00507378	0.0486406	91
C103	A	0.00995139	55.3673	25.8946	0.205128	1.01176	1.67363	0.00163529	7.50674	0.0191652	0.575945	0.0370489	0.313758	0.011418	0.0072915	0.00386017	0.112959	0.00426039	0.0464249	93
C104	A	0.027598	61.3264	29.4108	1.64973	1.22223	1.91298	0.00172346	7.97662	0.0237909	0.643403	0.056131	0.349597	0.0114243	0.0075659	0.0043403	0.129326	0.00569834	0.0616101	93
C105	A	0.0257866	62.2674	28.2114	0.458897	0.324474	1.56579	0.00174052	8.15286	0.0157257	0.664165	0.0698827	0.372616	0.0127295	0.00618224	0.00511353	0.134742	0.00448408	0.0691745	93
C106	B	0.0144887	57.3482	25.8692	0.233684	1.19235	1.52243	0.00149955	8.51547	0.0207014	0.613668	0.0473894	0.309361	0.0138561	0.00739051	0.00349167	0.113249	0.00442116	0.054957	88
C107	B	0.0149553	90.3576	41.9167	0.478698	1.68564	2.23648	0.00160997	11.6182	0.0425958	1.00542	0.0700469	0.469855	0.0215599	0.0110824	0.00599096	0.19545	0.00521821	0.0547293	88
C108	B	0.016108	66.9828	31.0252	0.207922	1.15321	1.70575	0.00143129	8.82432	0.0280564	0.764914	0.0489514	0.326361	0.0179546	0.0081487	0.00393131	0.148238	0.00571716	0.0524119	88
C109	B	0.0076586	38.973	17.6386	0.317996	0.922756	1.17879	0.00162513	9.91642	0.0350449	0.461145	0.0508283	0.251498	0.0196372	0.00972643	0.00242322	0.0720658	0.00460991	0.0361022	90
C110	B	0.0158108	47.3902	21.4645	0.426468	1.15626	1.6069	0.00142527	11.3663	0.0360698	0.54013	0.0651819	0.340982	0.0198196	0.0105621	0.0026138	0.0921553	0.00431713	0.0404523	90
C111	B	0.0164049	41.2455	18.5958	0.33696	0.962449	1.36243	0.00158213	10.1601	0.0337259	0.467926	0.0452718	0.268814	0.0221598	0.00881782	0.00214534	0.0797848	0.00393897	0.0346361	90
C112	A	0.0144231	53.0534	24.0754	0.284814	0.937372	1.57593	0.00146664	9.15514	0.0278719	0.603088	0.054138	0.252958	0.0203691	0.010095	0.00346315	0.100633	0.00393915	0.0432418	91
C113	A	0.0149174	47.142	21.2706	0.188817	0.809045	1.53224	0.00205609	9.01693	0.0239055	0.509854	0.0379028	0.221406	0.0242481	0.00919334	0.00244404	0.088761	0.00358782	0.0319013	91
C114	A	0.0164002	43.5752	20.7027	0.209048	0.386838	1.41038	0.00186593	8.13181	0.0210797	0.405828	0.0689063	0.226563	0.0178789	0.00919478	0.00312274	0.0900203	0.00521553	0.0378516	91

## Sheet: Data_MS2
Compounds	0	1	2	3	4	5	6	7	8	9	10	11	12	13	14	15	16	17	scores	Label
C1	0.0511005	0.014542	0.015393	0.112794	0.0925594	0.00507492	0.112644	0.124888	0.00171933	0.0108007	0.0210953	0.0103488	0.00500902	0.00964017	0.00812453	6.29223	0.0376109	2.50352	90	B
C2	0.0503295	0.0194164	0.0117024	0.114853	0.111236	0.00411014	0.102664	0.137594	0.00105611	0.0131713	0.0169848	0.0109052	0.00619917	0.00674384	0.00940016	6.29206	0.0464816	2.46213	90	B
C3	0.0469504	0.0122477	0.0199764	0.219399	0.108071	0.00441767	0.10385	0.164467	0.00165914	0.0117656	0.014068	0.0104599	0.00397395	0.0104092	0.0107711	6.39197	0.0555643	4.176	90	B
C13	0.0583584	0.0136927	0.0364788	0.141779	0.0927262	0.00518371	0.085944	0.236033	0.00199009	0.0127663	0.0180382	0.0128765	0.00475652	0.0131174	0.0121739	7.06368	0.0348012	3.71103	89	B
C14	0.058596	0.0225513	0.0255429	0.1261	0.100372	0.00658685	0.0966447	0.164481	0.00167103	0.0153168	0.0190823	0.0142684	0.00452088	0.0111995	0.0143092	7.78627	0.059889	4.55229	89	B
C15	0.0545037	0.0126448	0.0299726	0.127271	0.0925438	0.00572367	0.0828041	0.117282	0.00251798	0.0112338	0.0171041	0.0120231	0.00593768	0.0116942	0.0120461	6.0656	0.0412395	2.87858	89	B
C22	0.0598534	0.0145983	0.0211927	0.135038	0.0959863	0.00496454	0.0737832	0.11222	0.00177424	0.0131192	0.014883	0.0318004	0.00721422	0.0101996	0.0111702	6.96407	0.0497001	4.66803	92	A
C23	0.0487235	0.0204941	0.0223967	0.139558	0.0969562	0.00434419	0.0659652	0.0939156	0.000854793	0.0108172	0.0143654	0.0264781	0.00535268	0.00807048	0.016506	6.65086	0.0238159	2.14946	92	A
C24	0.0536988	0.0202604	0.0262195	0.112148	0.118045	0.00407381	0.0570777	0.181845	0.000937782	0.0105633	0.0149005	0.041368	0.00422523	0.00967299	0.0151594	6.85784	0.0729267	6.19531	92	A
C25	0.0561523	0.0325678	0.0269045	0.15947	0.0901091	0.00564432	0.0687872	0.22537	0.000738167	0.00961338	0.00896609	0.0469548	0.00431471	0.00719239	0.0124354	6.72011	0.0453219	4.44053	91	A
C26	0.0617591	0.0445356	0.0172262	0.123458	0.0974759	0.00579445	0.0718872	0.112906	0.000844427	0.0119682	0.0175848	0.0640055	0.00900765	0.00960806	0.0140225	7.46859	0.0409227	4.17613	91	A
C27	0.058605	0.0360398	0.0273445	0.130782	0.0963868	0.00520219	0.068784	0.22243	0.00100073	0.0118606	0.0148167	0.0476617	0.00448953	0.00796644	0.0141809	7.70251	0.0623722	4.86266	91	A
C40	0.0590819	0.0195722	0.00955098	0.11294	0.0675177	0.00502891	0.0897102	0.0509733	0.00116324	0.0132608	0.013099	0.012308	0.00462543	0.0130294	0.00768797	7.11518	0.0558933	4.24931	91	A
C41	0.0590882	0.0213767	0.0136878	0.107578	0.0794392	0.00525519	0.0777646	0.215771	0.00107509	0.0114348	0.0173352	0.0108894	0.00430796	0.0176111	0.00423272	6.53061	0.075799	3.51485	91	A
C42	0.0635868	0.0245934	0.0151047	0.113185	0.0789435	0.00501445	0.092208	0.176686	0.000835599	0.0137041	0.0195197	0.0139331	0.00411373	0.0156518	0.00877497	6.59436	0.0369843	2.65884	91	A
C52	0.0378536	0.0234305	0.0244129	0.135524	0.0937322	0.00518292	0.0654037	0.146191	0.000458104	0.0108194	0.0152114	0.0178723	0.00570534	0.00877306	0.0109246	6.53694	0.0477361	3.06256	91	A
C53	0.0383642	0.0197658	0.0242077	0.102179	0.0868069	0.00494069	0.0623361	0.16385	0.000473835	0.0148829	0.0179926	0.0138331	0.00497432	0.00578812	0.0102181	6.20082	0.0456386	4.1154	91	A
C54	0.0401505	0.0297988	0.0215381	0.129638	0.0942497	0.00527654	0.0627667	0.0913337	0.000361087	0.0101825	0.0184206	0.0137926	0.00458493	0.0055645	0.0108171	6.28322	0.052698	3.25091	91	A
C55	0.0394465	0.0223488	0.0205859	0.123966	0.0920034	0.00430977	0.0664437	0.17391	0.000568179	0.01102	0.0145623	0.0117594	0.00426947	0.0110869	0.00761271	6.02021	0.0454937	3.05875	91	A
C56	0.0418388	0.0248772	0.0223601	0.111453	0.0860655	0.00436092	0.0818638	0.10962	0.000533903	0.0128437	0.0180147	0.0123759	0.00590903	0.0130397	0.00649441	6.39053	0.0428052	3.29084	91	A
C57	0.0377583	0.019939	0.0183691	0.127225	0.114021	0.00461158	0.0730183	0.0927401	0.000806766	0.012789	0.0145297	0.0113689	0.00536613	0.0122309	0.00760113	6.297	0.0604877	3.60898	91	A
C64	0.0820261	0.0300031	0.00992523	0.108052	0.0962503	0.00659976	0.0938055	0.187942	0.000992996	0.0129413	0.0153137	0.014118	0.00411779	0.013162	0.00788798	6.29827	0.0395569	3.90188	90	B
C65	0.055665	0.0166258	0.0039803	0.0677237	0.0561094	0.00364416	0.0584246	0.0664723	0.000407859	0.00890002	0.0126934	0.0084439	0.00299425	0.0121546	0.00598239	3.23323	0.0253029	1.72657	90	B
C66	0.0910955	0.0240532	0.0112585	0.0980785	0.0875532	0.00670627	0.0923956	0.10163	0.00102683	0.0175159	0.0377299	0.0130055	0.00471665	0.0208731	0.00686717	6.00082	0.0705533	3.01559	90	B
C67	0.0558214	0.0191773	0.0118307	0.105914	0.0781376	0.00416468	0.131992	0.0939324	0.000909826	0.00837483	0.0155715	0.0134121	0.00392537	0.00788124	0.00801649	5.8769	0.0524479	3.50536	92	A
C68	0.0424414	0.0167006	0.00853305	0.0926946	0.0774558	0.00325779	0.0834695	0.0910742	0.000532825	0.00874719	0.0149006	0.00938928	0.00325481	0.00053919	0.00546776	4.70321	0.193101	3.23994	92	A
C69	0.0479175	0.0188388	0.0114952	0.113663	0.0659569	0.00372444	0.104847	0.0670221	0.000850836	0.00537675	0.0154171	0.0116548	0.00436981	0.00989882	0.0062839	6.44934	0.0448941	3.62251	92	A
C76	0.0489371	0.0276372	0.017347	0.114376	0.0906028	0.00430532	0.0750282	0.177899	0.000938234	0.0109829	0.0154009	0.0192714	0.00301745	0.00872818	0.0116282	6.41305	0.0388789	2.12886	91	A
C77	0.0526907	0.0388323	0.0175685	0.124113	0.0896261	0.00468477	0.0786488	0.152196	0.000991219	0.0113851	0.0237348	0.0177608	0.00551892	0.0108633	0.0110528	6.55071	0.10528	3.18191	91	A
C78	0.0435769	0.0253665	0.0115998	0.110285	0.0803034	0.00460048	0.0640994	0.163556	0.000902654	0.0104172	0.012707	0.0236782	0.00669693	0.00970042	0.0122882	5.92556	0.0986086	2.67348	91	A
C79	0.0509798	0.0271708	0.0160518	0.0942568	0.0861266	0.00553728	0.0883131	0.0893792	0.000428362	0.0107329	0.0142228	0.0209005	0.00427996	0.011578	0.010138	6.08649	0.0590864	2.36736	92	A
C80	0.0484612	0.0330774	0.0102304	0.10902	0.0940416	0.0041302	0.0816359	0.132248	0.000489868	0.00864618	0.0156717	0.0191476	0.00619855	0.00746717	0.0130181	6.41008	0.044501	2.52343	92	A
C81	0.0457725	0.0340225	0.0186289	0.10981	0.0940695	0.00479976	0.0849764	0.0646879	0.000517297	0.0109534	0.0108769	0.0212515	0.00459765	0.0103228	0.0100166	6.27003	0.0900468	3.10561	92	A
C91	0.0377863	0.0214986	0.0126754	0.110953	0.123855	0.00402437	0.0941804	0.0774607	0.000550915	0.0057301	0.0178958	0.0119481	0.00547675	0.00698768	0.0100425	6.48777	0.0544361	4.25153	91	A
C92	0.0411201	0.0264236	0.0191784	0.154028	0.155873	0.00507607	0.116805	0.162952	0.000713937	0.0107012	0.016767	0.0127095	0.00457673	0.0124609	0.0113175	7.4764	0.0450302	4.97725	91	A
C93	0.0434346	0.0233726	0.0201004	0.124923	0.109741	0.00476565	0.110014	0.101132	0.000635971	0.0128687	0.0211788	0.0135909	0.00499117	0.0122925	0.0117114	7.17398	0.0493973	5.31611	91	A
C97	0.0433447	0.0222526	0.0172594	0.10822	0.105156	0.00455631	0.0658556	0.0982744	0.000544981	0.0102197	0.0167224	0.0149178	0.00499447	0.0102243	0.0096359	6.38698	0.05338	1.74657	91	A
C98	0.0497601	0.021367	0.0126979	0.180839	0.0933272	0.00502523	0.0800918	0.115841	0.000694018	0.0114874	0.0156006	0.0190698	0.00481923	0.00941264	0.0104568	6.22209	0.0435334	3.41161	91	A
C99	0.0537866	0.0277272	0.0149498	0.0984036	0.10041	0.00507357	0.0724834	0.0804789	0.000570583	0.0090153	0.0152133	0.020902	0.0030542	0.00949472	0.00855765	6.59918	0.0530731	4.99939	91	A
C106	0.0565568	0.0196174	0.0144887	0.131903	0.0736603	0.0046354	0.0811571	0.107566	0.00073314	0.0126625	0.0227774	0.0196265	0.00522742	0.00637615	0.00944742	6.49648	0.074398	4.81973	90	B
C107	0.0942036	0.0269618	0.0149553	0.143965	0.0895492	0.00911168	0.106928	0.237237	0.000834033	0.0117322	0.0217998	0.0273613	0.00507655	0.0105554	0.00994948	7.99149	0.0578299	4.39218	90	B
C108	0.0704692	0.0259747	0.016108	0.134368	0.0728686	0.00575869	0.0854881	0.0945885	0.000607809	0.0110576	0.0142343	0.0195052	0.00426747	0.00993823	0.00830116	6.47563	0.0525989	4.0969	90	B
C109	0.0719476	0.0242785	0.0076586	0.10227	0.0696556	0.00567333	0.0731771	0.213042	0.000533149	0.0126551	0.0159118	0.0160127	0.00801286	0.011881	0.00724499	6.23654	0.0446194	3.75154	91	A
C110	0.0747422	0.0232535	0.0158108	0.114679	0.091361	0.00415505	0.0949262	0.182562	0.000520221	0.014576	0.0189925	0.0182975	0.00495363	0.0127715	0.00776405	6.82432	0.0420851	6.55951	91	A
C111	0.0672995	0.0204323	0.0164049	0.0979232	0.0769356	0.0036631	0.0870602	0.218873	0.000840692	0.0111039	0.0250512	0.0176564	0.00544495	0.0111385	0.00621379	6.3321	0.045786	4.63745	91	A
C112	0.0740513	0.0222257	0.0144231	0.112747	0.0713354	0.0057387	0.0831672	0.0833839	0.000639047	0.0116547	0.0254734	0.0180571	0.00364649	0.011086	0.00754127	6.66494	0.0693578	4.64671	91	A
C113	0.0627346	0.0192829	0.0149174	0.102846	0.0692484	0.0051809	0.0798543	0.110267	0.000687516	0.0102189	0.0159546	0.0148476	0.0047772	0.0121877	0.00495552	6.38753	0.0398469	4.23434	91	A
C114	0.065768	0.0277216	0.0164002	0.0974538	0.0751272	0.00503793	0.0725403	0.245818	0.000466123	0.0111201	0.0116805	0.0183127	0.00454514	0.0108556	0.00654393	5.85728	0.0933315	2.14601	91	A
C4	0.0628384	0.0198421	0.0182754	0.130406	0.068075	0.0065032	0.112464	0.107062	0.00201835	0.0117597	0.0222264	0.0105118	0.00447902	0.0110572	0.00595485	6.73983	0.0445808	3.01269	90	B
C5	0.0663787	0.0190816	0.0147661	0.133307	0.0797908	0.00674414	0.130149	0.42366	0.00225067	0.0109506	0.0185138	0.0111998	0.00498679	0.0129468	0.00658839	6.69401	0.0454785	2.70757	90	B
C6	0.0579459	0.0164869	0.019138	0.113106	0.126167	0.00605644	0.118521	0.198474	0.0016414	0.0111814	0.0178493	0.00989737	0.00627094	0.013729	0.00680671	6.21635	0.0463336	1.78106	90	B
C7	0.063807	0.0196849	0.0150284	0.147257	0.0776785	0.00677485	0.114188	0.117596	0.00146295	0.0166826	0.0150044	0.0110613	0.00670923	0.0141262	0.00713002	6.86327	0.149474	3.68681	90	B
C8	0.0616776	0.0144512	0.0250747	0.150799	0.0730014	0.0067447	0.115603	0.167863	0.00158391	0.0168364	0.0153127	0.0109439	0.00508378	0.015506	0.00759459	7.12428	0.0964076	3.69603	90	B
C9	0.0683265	0.0175065	0.0233255	0.161346	0.0920198	0.00893232	0.0989335	0.1667	0.00189088	0.0164028	0.0272152	0.0120222	0.00543803	0.017318	0.00820714	7.34175	0.144494	2.61252	90	B
C10	0.0662792	0.0285501	0.0196122	0.107946	0.0842824	0.00710079	0.078544	0.0988411	0.00161229	0.0110842	0.0288693	0.0249279	0.0042218	0.00954448	0.0162472	7.0979	0.0830974	4.011	87	C
C11	0.0652526	0.0251142	0.0226781	0.130984	0.0912399	0.00759836	0.0813154	0.18439	0.00162015	0.011278	0.0165938	0.0220188	0.00511828	0.00809888	0.0143091	6.74941	0.064075	2.7938	87	C
C12	0.0711772	0.0313253	0.0170689	0.105943	0.0819511	0.00735066	0.0745779	0.115548	0.0012895	0.0166444	0.0181876	0.0317144	0.00517434	0.00901614	0.0154227	6.4436	0.0481776	4.05217	87	C
C19	0.0564499	0.0111826	0.0192334	0.12348	0.0823093	0.00540962	0.0832128	0.140867	0.00170058	0.013723	0.0159591	0.0146559	0.00425842	0.00524986	0.0112442	6.73276	0.040349	3.71129	93	A
C20	0.0575803	0.00860778	0.0161036	0.117538	0.0907519	0.00471371	0.0769978	0.430094	0.00220533	0.0119067	0.013388	0.0117698	0.00518518	0.00927884	0.0116961	6.49597	0.0314442	3.20395	93	A
C21	0.0581987	0.00754789	0.0123776	0.096847	0.0695137	0.00519082	0.0831936	0.0883461	0.00181503	0.0105822	0.0118295	0.0112665	0.00356315	0.0091521	0.00911298	5.5612	0.143352	2.20697	93	A
C28	0.0635001	0.0312834	0.0227006	0.133868	0.0754187	0.00649971	0.0850382	0.0930344	0.000731991	0.00983858	0.0157519	0.0549406	0.00508121	0.00867564	0.013529	6.87536	0.0432189	4.68973	90	B
C29	0.0734569	0.0453243	0.0332581	0.117248	0.0938341	0.00599425	0.0843547	0.0704293	0.000617248	0.010999	0.0162561	0.0298637	0.0038078	0.0091519	0.0031413	6.83007	0.0449507	3.94514	90	B
C30	0.0636046	0.0355334	0.0357019	0.13008	0.0963662	0.00579306	0.0777495	0.151864	0.000936401	0.0102935	0.0172148	0.0543287	0.00511615	0.00965396	0.0168778	6.52033	0.0502241	3.62182	90	B
C31	0.0581839	0.0246855	0.0253557	0.133571	0.0853657	0.00541133	0.0708405	0.0997607	0.00146431	0.0101014	0.015335	0.0382168	0.00470162	0.00874871	0.0128802	6.141	0.0526736	3.81163	88	B
C32	0.0561331	0.0269228	0.0249595	0.126284	0.13328	0.00461499	0.0604941	0.0660609	0.000987899	0.0134705	0.0136661	0.0353133	0.0048732	0.00560714	0.0128931	6.42977	0.0480436	4.5436	88	B
C33	0.0713508	0.0248415	0.0302753	0.107642	0.0912097	0.00560434	0.0711632	0.102945	0.00176089	0.0110421	0.0158156	0.0387716	0.00476662	0.00864265	0.0134419	6.76022	0.0555337	4.64191	88	B
C34	0.0708391	0.0240081	0.0203831	0.126561	0.081341	0.00577073	0.0962547	0.175449	0.00153419	0.0117172	0.016233	0.0173481	0.0057349	0.00983093	0.0123864	7.24207	0.0518495	3.64293	90	B
C35	0.0524133	0.0219043	0.019309	0.124362	0.0777227	0.00411847	0.080578	0.148486	0.00121703	0.0104388	0.0140903	0.0154923	0.0053004	0.00787791	0.00961958	6.714	0.121019	2.39658	90	B
C36	0.0543936	0.0232915	0.0199994	0.138585	0.0918663	0.00498452	0.0824429	0.125336	0.00122931	0.0102939	0.0137196	0.0141646	0.00593837	0.00923841	0.0127854	6.77073	0.0891175	7.05623	90	B
C37	0.068807	0.0353727	0.0195919	0.0909425	0.08835	0.00495811	0.0627057	0.120651	0.00167855	0.0113382	0.01623	0.0349194	0.00505754	0.00974936	0.0129885	6.41808	0.0480601	3.75672	90	B
C38	0.0671029	0.0472499	0.00588789	0.11593	0.0921421	0.00466363	0.074268	0.304787	0.000699397	0.0124144	0.0180526	0.0454616	0.00402559	0.00993845	0.0158916	6.46866	0.0562227	1.9299	90	B
C39	0.0766034	0.033568	0.0149198	0.1379	0.0880098	0.00518091	0.0668446	0.154696	0.0011808	0.0109729	0.0138271	0.0494391	0.00502459	0.0100572	0.0114789	6.76684	0.043709	4.25973	90	B
C49	0.0412689	0.0284147	0.017648	0.122738	0.0959845	0.00412538	0.0725161	0.0813853	1.03e-05	0.0121841	0.015812	0.012046	0.00406559	0.00596893	0.0126463	5.9859	0.0540911	3.57936	88	B
C50	0.0407819	0.0316591	0.0222231	0.0995646	0.103354	0.00481121	0.0700078	0.149262	1.05e-05	0.00998336	0.0173621	0.0122606	0.00404975	0.00575314	0.0165057	6.22386	0.0586271	3.30617	88	B
C51	0.0411316	0.0232086	0.00840937	0.125357	0.088994	0.00501001	0.0790522	0.0999321	0.000710056	0.0105002	0.013019	0.00983043	0.00532376	0.00535936	0.0144082	6.51471	0.0401082	1.08368	88	B
C61	0.0890604	0.0293225	0.0129778	0.110407	0.0989373	0.00589157	0.0760951	0.129017	0.00118505	0.00960238	0.0167343	0.0173761	0.00699866	0.0154472	0.0117708	7.02748	0.0662845	3.7052	89	B
C62	0.0950728	0.0267791	0.0147945	0.103925	0.0942375	0.00607083	0.0811401	0.0954506	0.000833125	0.0149058	0.0182871	0.0205665	0.00437553	0.0145359	0.0106365	6.6591	0.0496249	3.34232	89	B
C63	0.074745	0.0296706	0.0170006	0.124556	0.093686	0.0044708	0.0750892	0.12444	0.00105861	0.012121	0.0153159	0.0245246	0.00337984	0.014154	0.00986438	6.04569	0.0404446	3.21149	89	B
C73	0.0498344	0.0300006	0.0172338	0.0984429	0.0903798	0.00589324	0.0754905	0.16726	0.000753968	0.0110364	0.0156047	0.016222	0.00465855	0.00990179	0.0128356	6.86774	0.0684941	3.44984	86	C
C74	0.0574445	0.0333593	0.0107087	0.108772	0.0862931	0.00643501	0.0775523	0.121186	0.000642733	0.0110827	0.0171308	0.0156245	0.00494194	0.0101314	0.0122899	6.18362	0.0318508	4.16184	86	C
C75	0.0502371	0.0385324	0.0142801	0.107267	0.0921936	0.00488496	0.0887125	0.116818	0.000674131	0.0132507	0.0362774	0.0248496	0.00483958	0.0113716	0.0141711	6.4059	0.0914696	3.31699	86	C
C82	0.0539269	0.0243913	0.0127785	0.104305	0.102746	0.00450175	0.0727082	0.122965	0.000544718	0.00963744	0.0161163	0.0102939	0.00438695	0.0132279	0.010255	6.15004	0.0379934	2.98087	90	B
C83	0.0510984	0.0375731	0.00723378	0.107038	0.0897942	0.00435508	0.0807273	0.116016	0.000368998	0.0111892	0.0216438	0.0105014	0.00320122	0.0101847	0.00878812	6.63282	0.0441606	3.43219	90	B
C84	0.0545634	0.0275	0.0115648	0.107203	0.123347	0.00477885	0.0812994	0.157465	0.000516239	0.0143083	0.015321	0.010865	0.00500102	0.0115718	0.00856835	6.24279	0.0432963	3.1947	90	B
C85	0.0440676	0.0289656	0.014848	0.113035	0.102103	0.00560936	0.079131	0.08635	0.000598118	0.0102377	0.015409	0.0114742	0.00484202	0.0149225	0.012069	5.78679	0.0401608	1.66921	91	A
C86	0.056995	0.0264659	0.0159334	0.102674	0.104885	0.00531914	0.100327	0.151742	0.000666443	0.0127892	0.0161377	0.0120665	0.00380765	0.0105086	0.0107326	6.18604	0.069505	3.85315	91	A
C87	0.0495015	0.0280949	0.0162345	0.109552	0.129593	0.00503925	0.0903902	0.150916	0.00056537	0.00956475	0.0172658	0.0131196	0.00470916	0.00839317	0.00622793	6.57224	0.0561606	6.08601	91	A
C88	0.0294678	0.0279282	0.0216183	0.114089	0.0986687	0.00453979	0.0768184	0.0745109	0.00049293	0.0115574	0.0148294	0.0119924	0.0044173	0.00904792	0.0103808	6.11567	0.05061	4.21238	90	B
C89	0.0299646	0.0293527	0.0130145	0.117278	0.0962742	0.00481203	0.0850481	0.156285	0.000638506	0.0110371	0.0132665	0.0113841	0.00583156	0.00606525	0.0139689	7.31638	0.0512521	4.77864	90	B
C90	0.020864	0.0330646	0.0485206	0.102126	0.0781686	0.0037027	0.0648822	0.0901109	0.000631096	0.0079344	0.0136723	0.00976954	0.00407217	0.0087021	0.00556482	5.92283	0.0398408	2.41025	90	B
C94	0.0394484	0.0298977	0.0187606	0.109003	0.110705	0.00495741	0.0876515	0.45844	0.000513556	0.0124205	0.0137755	0.014841	0.00453659	0.00993982	0.0120953	6.12008	0.186678	2.97444	88	B
C95	0.0432502	0.0252875	0.021208	0.10938	0.124022	0.00605887	0.0783656	0.139778	0.000246256	0.00980558	0.0183211	0.0172076	0.00539071	0.0102719	0.0131359	5.76017	0.0448061	2.94242	88	B
C96	0.0404598	0.0227528	0.0210973	0.12127	0.154155	0.00519581	0.0822809	0.129508	0.000452329	0.0106781	0.0135436	0.0271074	0.00619115	0.00973205	0.0109841	6.47714	0.0517607	3.29782	88	B
C100	0.053026	0.0250594	0.0150214	0.119376	0.113961	0.00610881	0.0835556	0.235087	0.000621836	0.0144187	0.0220259	0.0125999	0.00649193	0.0117141	0.00907574	7.16306	0.0531047	4.0178	89	B
C101	0.0532697	0.0282094	0.0123973	0.120668	0.109739	0.0055836	0.0859408	0.122758	0.000285787	0.009988	0.0152338	0.0132262	0.00526493	0.0118426	0.0110925	7.25728	0.096034	4.23835	89	B
C102	0.0414266	0.0260123	0.0113229	0.0965892	0.0860813	0.00404523	0.0704981	0.0685975	0.000417024	0.00991788	0.0128325	0.0112576	0.00501718	0.00605876	0.00828895	5.39299	0.059474	3.21565	89	B
C16	0.0797723	0.0173649	0.0196256	0.113221	0.0945435	0.00679613	0.0775538	0.217662	0.00197637	0.0128675	0.0163668	0.0185428	0.00454045	0.015495	0.011094	6.53258	0.0479875	2.8706	83	C
C17	0.0704538	0.021808	0.0160232	0.233237	0.092552	0.00665829	0.0799444	0.0788616	0.002657	0.0107789	0.0103507	0.012433	0.00468913	0.0111352	0.0126564	6.22575	0.0481451	3.76209	83	C
C18	0.0758111	0.025883	0.0141932	0.108557	0.0924591	0.00695617	0.0793369	0.107278	0.00159479	0.0123802	0.0203421	0.0130563	0.0058178	0.0135485	0.0118155	6.26667	0.046197	3.24005	83	C
C43	0.0804007	0.0434365	0.00765398	0.120003	0.103388	0.00513604	0.103628	0.11985	0.000998254	0.01452	0.0164834	0.0303252	0.00600222	0.0130896	0.0154937	7.75595	0.0439054	5.64584	87	C
C44	0.0706998	0.0336341	0.0184436	0.133572	0.0884524	0.00522598	0.0766717	0.407321	0.000951216	0.0117759	0.0155029	0.0256657	0.00499165	0.0083806	0.0132241	6.75727	0.103143	5.29167	87	C
C45	0.075968	0.0373134	0.0145668	0.125343	0.106086	0.00487956	0.0721582	0.156704	0.000859308	0.0120737	0.0180546	0.0230711	0.00565271	0.0115324	0.0180157	6.96104	0.122899	4.68574	87	C
C46	0.0443944	0.0260639	0.0135298	0.101995	0.0886321	0.00396559	0.0531279	0.0517592	0.0013909	0.00934143	0.0105101	0.0111116	0.00722676	0.00720203	0.0121581	6.49674	0.196882	3.56321	90	B
C47	0.0465466	0.031141	0.0153701	0.126593	0.0887949	0.00421378	0.066654	0.0888786	0.000856301	0.0181619	0.0218613	0.0114625	0.00415587	0.0070907	0.0123187	6.98218	0.102316	3.7951	90	B
C48	0.043725	0.0299721	0.0149935	0.118535	0.0967324	0.00455157	0.0619217	0.171905	0.000704518	0.0105583	0.0145812	0.0114602	0.00477157	0.0110223	0.0119545	6.68155	0.0628836	2.96764	90	B
C58	0.0885655	0.0272103	0.0263537	0.128526	0.0901078	0.00593025	0.103785	0.106555	0.000581986	0.0115603	0.0171646	0.0223914	0.00481806	0.0144089	0.0161098	6.70838	0.1022	3.1983	86	C
C59	0.0729637	0.0256967	0.0145909	0.0913309	0.0646463	0.00598341	0.0813205	0.0607719	0.000571584	0.0111559	0.0136339	0.0303879	0.00346625	0.0117765	0.00880554	4.98516	0.0393752	2.65629	86	C
C60	0.0879922	0.0264497	0.0104524	0.126381	0.0788219	0.00812858	0.103498	0.0730169	0.000988072	0.0121738	0.0179046	0.0222504	0.00630039	0.014225	0.0113259	6.67856	0.0480023	2.84808	86	C
C70	0.0547107	0.0456743	0.0101954	0.13599	0.0985772	0.00556475	0.0689227	0.118714	0.000733857	0.0106378	0.0146122	0.0116362	0.00424199	0.00552143	0.0156329	6.63211	0.07564	3.22838	84	C
C71	0.0547725	0.033051	0.0110422	0.079367	0.08852	0.0042639	0.06137	0.163973	0.000940967	0.00968996	0.0213543	0.0106634	0.00427404	0.00662342	0.0119725	6.6128	0.0574886	3.09998	84	C
C72	0.0548303	0.0443474	0.00876706	0.0860166	0.0796024	0.0041313	0.060678	0.112043	0.000883113	0.0115982	0.0151345	0.0110923	0.00393967	0.00715948	0.0113506	6.35368	0.176795	3.15546	84	C
C103	0.0527136	0.0238674	0.00995139	0.103473	0.0721938	0.00453446	0.067458	0.140744	0.000420708	0.0118925	0.0150835	0.0154734	0.00429617	0.00368241	0.0100621	5.68419	0.0494412	4.17506	90	B
C104	0.0596316	0.0299433	0.027598	0.113586	0.0924131	0.00499567	0.0891512	0.11538	0.000637976	0.0109596	0.0124444	0.0220465	0.00571461	0.00774389	0.0116299	6.52669	0.0501128	2.14297	90	B
C105	0.0582234	0.0235981	0.0257866	0.0845292	0.0961617	0.00480319	0.0653449	0.0580133	0.000568128	0.0116099	0.0125984	0.0246427	0.00447102	0.00554675	0.0107544	6.42445	0.0509059	6.62139	90	B

## Sheet: Data_PCA
Compounds	0	1	2	3	4	5	6	7	8	9	10	11	12	13	14	15	16	17	18	19	20	21	22	23	24	25	26	27	28	29	30	31	32	33	34	35	36	37	38	39	40	41	42	43	44	45	46	47	48
C1	0.0511005	0.014542	0.015393	0.112794	0.0925594	0.00507492	0.112644	0.124888	0.00171933	0.0108007	0.0210953	0.0103488	0.00500902	0.00964017	0.00812453	6.29223	0.0376109	2.50352	0.0734277	3.25173	4.6812	0.121003	1.34627	0.325204	312.048	0.1213	0.46521	0.636041	179.199	0.00771027	0.0446427	0.541318	0.620113	1.01343	0.0367227	1.86458	0.0463086	0.0704064	0.102464	2.65924	0.015921	0.0206949	0.609185	6.58018	12.9439	75.3069	0.149806	0.223238	0.0230066
C2	0.0503295	0.0194164	0.0117024	0.114853	0.111236	0.00411014	0.102664	0.137594	0.00105611	0.0131713	0.0169848	0.0109052	0.00619917	0.00674384	0.00940016	6.29206	0.0464816	2.46213	0.0671542	3.13277	4.02441	0.122135	1.2708	0.395331	341.933	0.128308	0.554737	0.469672	185.319	0.00991826	0.0470752	0.561004	0.683592	0.930175	0.0398571	1.59954	0.0592467	0.0691147	0.0887799	2.7568	0.0161463	0.0207737	0.324904	6.66971	11.2588	79.5474	0.236941	0.245176	0.0266936
C3	0.0469504	0.0122477	0.0199764	0.219399	0.108071	0.00441767	0.10385	0.164467	0.00165914	0.0117656	0.014068	0.0104599	0.00397395	0.0104092	0.0107711	6.39197	0.0555643	4.176	0.0645996	3.10763	5.05928	0.129883	1.16917	0.265476	421.922	0.126268	0.593631	0.466719	210.421	0.00726262	0.0419156	2.41674	0.654533	0.665124	0.0382725	1.29796	0.0523898	0.0851167	0.0976395	3.30848	0.0309793	0.0193421	0.452854	6.55589	12.2751	79.2373	0.222704	0.256434	0.023655
C13	0.0583584	0.0136927	0.0364788	0.141779	0.0927262	0.00518371	0.085944	0.236033	0.00199009	0.0127663	0.0180382	0.0128765	0.00475652	0.0131174	0.0121739	7.06368	0.0348012	3.71103	0.0679458	3.21836	5.06037	0.127211	1.62755	0.25992	406.757	0.155202	0.714356	0.532556	208.424	0.0102431	0.0668809	0.755476	0.851199	0.966266	0.0429287	1.85733	0.0907097	0.104355	0.112418	4.79812	0.0170284	0.018536	0.461886	4.9819	13.1825	88.9211	0.275182	0.284724	0.0258932
C14	0.058596	0.0225513	0.0255429	0.1261	0.100372	0.00658685	0.0966447	0.164481	0.00167103	0.0153168	0.0190823	0.0142684	0.00452088	0.0111995	0.0143092	7.78627	0.059889	4.55229	0.0722659	3.63856	5.67576	0.159668	1.48537	0.158915	556.455	0.159085	0.756756	0.550368	219.291	0.0125529	0.0621972	0.801485	0.928489	0.881807	0.0614458	0.506935	0.0826071	0.104404	0.112111	4.64148	0.0181385	0.0172478	0.530728	5.67476	14.0763	100.666	0.14884	0.298097	0.0258772
C15	0.0545037	0.0126448	0.0299726	0.127271	0.0925438	0.00572367	0.0828041	0.117282	0.00251798	0.0112338	0.0171041	0.0120231	0.00593768	0.0116942	0.0120461	6.0656	0.0412395	2.87858	0.065257	3.15575	4.15298	0.134541	1.36806	0.265228	323.544	0.12302	0.612585	0.447787	174.422	0.0104773	0.0624126	3.43249	0.376008	1.03918	0.0396556	1.82585	0.0458448	0.169802	0.131623	3.78511	0.0161876	0.0155405	0.473095	4.74966	10.408	76.4251	0.356867	0.250616	0.0246054
C22	0.0598534	0.0145983	0.0211927	0.135038	0.0959863	0.00496454	0.0737832	0.11222	0.00177424	0.0131192	0.014883	0.0318004	0.00721422	0.0101996	0.0111702	6.96407	0.0497001	4.66803	0.0624943	2.67871	5.14037	0.169358	1.31318	0.205237	435.705	0.116496	0.720204	0.761762	198.164	0.0104731	0.0737632	1.95018	0.653432	0.569519	0.0639641	1.83348	0.280807	0.095079	0.145447	3.27785	0.0145005	0.0417205	0.511228	3.98802	16.2523	79.4476	0.15676	0.308856	0.0198296
C23	0.0487235	0.0204941	0.0223967	0.139558	0.0969562	0.00434419	0.0659652	0.0939156	0.000854793	0.0108172	0.0143654	0.0264781	0.00535268	0.00807048	0.016506	6.65086	0.0238159	2.14946	0.0698807	2.49024	3.83459	0.165089	1.17147	0.212838	377.834	0.178603	0.780466	0.833838	210.494	0.00877225	0.0626856	0.845048	0.797464	0.550076	0.0731409	1.56213	0.232339	0.075327	0.136232	4.24703	0.0159929	0.0277682	0.629017	4.79786	20.6934	75.8303	0.293185	0.286499	0.0206809
C24	0.0536988	0.0202604	0.0262195	0.112148	0.118045	0.00407381	0.0570777	0.181845	0.000937782	0.0105633	0.0149005	0.041368	0.00422523	0.00967299	0.0151594	6.85784	0.0729267	6.19531	0.0561984	2.58552	5.6153	0.187431	0.995961	0.196425	389.838	0.124199	1.06306	1.13958	200.527	0.00729575	0.0556784	0.969614	0.779966	0.473716	0.0586688	1.13142	0.230248	0.0931702	0.161792	3.69598	0.0145872	0.0253063	0.548924	4.16636	17.7613	77.4538	0.205286	0.283532	0.0208489
C25	0.0561523	0.0325678	0.0269045	0.15947	0.0901091	0.00564432	0.0687872	0.22537	0.000738167	0.00961338	0.00896609	0.0469548	0.00431471	0.00719239	0.0124354	6.72011	0.0453219	4.44053	0.0557913	2.88693	3.49466	0.167114	1.10056	0.187916	427.379	0.136356	0.842864	0.682784	183.522	0.00807465	0.0666516	2.24447	1.01821	0.819715	0.0531343	1.79402	0.180831	0.0803154	0.169604	3.61881	0.0144665	0.032857	0.345921	3.79562	22.8126	65.5379	0.241458	0.311245	0.0167308
C26	0.0617591	0.0445356	0.0172262	0.123458	0.0974759	0.00579445	0.0718872	0.112906	0.000844427	0.0119682	0.0175848	0.0640055	0.00900765	0.00960806	0.0140225	7.46859	0.0409227	4.17613	0.0644943	3.15992	5.65683	0.187592	1.36484	0.24908	483.222	0.146535	0.830763	1.2266	191.855	0.0098391	0.0623219	3.6236	0.934393	0.764038	0.0587682	1.61436	0.257388	0.148212	0.172048	4.44827	0.0158123	0.0373877	0.402508	4.17611	22.5868	77.4063	0.286985	0.349754	0.0208118
C27	0.058605	0.0360398	0.0273445	0.130782	0.0963868	0.00520219	0.068784	0.22243	0.00100073	0.0118606	0.0148167	0.0476617	0.00448953	0.00796644	0.0141809	7.70251	0.0623722	4.86266	0.0562144	2.89877	5.28728	0.170021	1.28665	0.19703	459.804	0.149215	0.929698	0.792883	189.141	0.0102876	0.0700831	0.42814	1.05273	0.778159	0.0576811	1.65558	0.229505	0.0869929	0.173612	4.39259	0.0154233	0.0398622	0.410299	4.13121	23.2423	76.6482	0.153813	0.313887	0.0189574
C40	0.0590819	0.0195722	0.00955098	0.11294	0.0675177	0.00502891	0.0897102	0.0509733	0.00116324	0.0132608	0.013099	0.012308	0.00462543	0.0130294	0.00768797	7.11518	0.0558933	4.24931	0.0737434	2.66128	4.52034	0.110837	1.18972	0.19861	381.368	0.159385	0.426027	0.570387	182.53	0.00824879	0.095284	1.95263	0.755929	0.859486	0.0529205	1.82978	0.0924118	0.0711831	0.128056	2.72984	0.0149214	0.0320798	0.318777	5.60244	17.2344	75.5379	0.293394	0.218859	0.0228706
C41	0.0590882	0.0213767	0.0136878	0.107578	0.0794392	0.00525519	0.0777646	0.215771	0.00107509	0.0114348	0.0173352	0.0108894	0.00430796	0.0176111	0.00423272	6.53061	0.075799	3.51485	0.0626025	2.86362	4.33826	0.119023	1.25664	0.020287	358.342	0.203352	0.493222	0.418838	195.273	0.00898751	0.115809	0.817523	0.733068	0.731363	0.0466142	2.14344	0.0806232	0.124549	0.107357	3.05255	0.0151164	0.0396651	0.314017	5.4928	13.4483	87.6215	0.359164	0.235182	0.0220223
C42	0.0635868	0.0245934	0.0151047	0.113185	0.0789435	0.00501445	0.092208	0.176686	0.000835599	0.0137041	0.0195197	0.0139331	0.00411373	0.0156518	0.00877497	6.59436	0.0369843	2.65884	0.074797	2.73106	4.20706	0.120084	1.38514	0.202235	533.47	0.144468	0.589267	0.459403	197.518	0.00944102	0.129118	2.72016	0.970745	1.01102	0.0479973	2.71405	0.10732	0.074698	0.124779	3.14797	0.0159525	0.0446287	0.472051	5.99753	15.9463	84.3283	0.298347	0.225422	0.0234714
C52	0.0378536	0.0234305	0.0244129	0.135524	0.0937322	0.00518292	0.0654037	0.146191	0.000458104	0.0108194	0.0152114	0.0178723	0.00570534	0.00877306	0.0109246	6.53694	0.0477361	3.06256	0.05043	2.73519	4.77399	0.107505	1.01835	0.146872	410.57	0.144917	0.736695	0.5496	195.024	0.00849016	0.0334961	0.43078	0.55015	0.46827	0.0411157	0.84195	0.0830083	0.102481	0.0906262	4.16344	0.0162778	0.0106725	0.315859	3.9083	9.57963	80.8601	0.254927	0.271871	0.0224337
C53	0.0383642	0.0197658	0.0242077	0.102179	0.0868069	0.00494069	0.0623361	0.16385	0.000473835	0.0148829	0.0179926	0.0138331	0.00497432	0.00578812	0.0102181	6.20082	0.0456386	4.1154	0.0531063	2.8096	4.57308	0.109613	1.04378	0.160763	411.32	0.158912	0.7008	0.806206	178.221	0.0086656	0.0313626	1.47594	0.937905	0.660874	0.046654	1.11261	0.0877499	0.222625	0.0916797	3.72857	0.0148004	0.0103731	0.243426	4.0377	10.4828	75.2465	0.153	0.263696	0.0218966
C54	0.0401505	0.0297988	0.0215381	0.129638	0.0942497	0.00527654	0.0627667	0.0913337	0.000361087	0.0101825	0.0184206	0.0137926	0.00458493	0.0055645	0.0108171	6.28322	0.052698	3.25091	0.0546418	2.99	4.96015	0.116538	1.00821	0.161812	399.674	0.20386	0.722015	0.497621	190.096	0.00898348	0.0335404	1.94263	0.886138	0.553256	0.0548872	0.882168	0.0973661	0.0709335	0.0839192	4.33646	0.0155215	0.0112758	0.250022	3.934	9.42922	79.5184	0.268315	0.278688	0.022825
C55	0.0394465	0.0223488	0.0205859	0.123966	0.0920034	0.00430977	0.0664437	0.17391	0.000568179	0.01102	0.0145623	0.0117594	0.00426947	0.0110869	0.00761271	6.02021	0.0454937	3.05875	0.0736625	2.73496	4.0676	0.108411	1.01818	0.242411	367.852	0.120762	0.622775	0.578635	187.028	0.00830487	0.0449968	1.83408	0.477705	0.504187	0.0663603	0.981837	0.0756527	0.149246	0.0941799	3.5017	0.0170673	0.0132049	0.291119	5.41804	13.6332	79.7636	0.251366	0.224814	0.0247034
C56	0.0418388	0.0248772	0.0223601	0.111453	0.0860655	0.00436092	0.0818638	0.10962	0.000533903	0.0128437	0.0180147	0.0123759	0.00590903	0.0130397	0.00649441	6.39053	0.0428052	3.29084	0.0676021	2.74633	4.26325	0.103852	1.16893	0.262319	411.671	0.190686	0.662539	0.616028	200.089	0.00805453	0.0554121	1.09902	0.819836	0.562739	0.0560284	1.17745	0.081056	0.086171	0.115833	3.1013	0.0161236	0.0110711	0.324719	5.98636	13.7081	87.6239	0.398237	0.205259	0.0228217
C57	0.0377583	0.019939	0.0183691	0.127225	0.114021	0.00461158	0.0730183	0.0927401	0.000806766	0.012789	0.0145297	0.0113689	0.00536613	0.0122309	0.00760113	6.297	0.0604877	3.60898	0.0703912	2.95067	4.30337	0.1249	0.980493	0.250484	367.426	0.197265	0.668501	0.375205	193.976	0.0102719	0.0479828	0.501011	0.679489	0.575625	0.0510529	1.01747	0.0774315	0.114634	0.104801	3.54143	0.0147769	0.0107481	0.318484	5.78108	14.4204	81.0259	0.273264	0.228935	0.0247024
C64	0.0820261	0.0300031	0.00992523	0.108052	0.0962503	0.00659976	0.0938055	0.187942	0.000992996	0.0129413	0.0153137	0.014118	0.00411779	0.013162	0.00788798	6.29827	0.0395569	3.90188	0.0579646	2.48567	3.81208	0.0862985	1.46875	0.476381	393.62	0.141044	0.592615	0.394734	194.857	0.00850774	0.0894191	2.36053	0.75462	0.932543	0.034509	3.11199	0.0680077	0.118959	0.102594	2.92793	0.0167928	0.0497911	0.276794	7.02449	15.5492	89.1135	0.354367	0.210182	0.0272982
C65	0.055665	0.0166258	0.0039803	0.0677237	0.0561094	0.00364416	0.0584246	0.0664723	0.000407859	0.00890002	0.0126934	0.0084439	0.00299425	0.0121546	0.00598239	3.23323	0.0253029	1.72657	0.0365811	1.56591	2.37229	0.0547172	0.930287	0.270216	185.676	0.0832786	0.341055	0.304456	107.999	0.00583025	0.0551647	0.492542	0.362729	0.508317	0.0199934	0.296904	0.0410147	0.0310242	0.0515638	1.9063	0.0116851	0.0340637	0.22932	3.63379	7.66247	49.6888	0.267886	0.120226	0.0177064
C66	0.0910955	0.0240532	0.0112585	0.0980785	0.0875532	0.00670627	0.0923956	0.10163	0.00102683	0.0175159	0.0377299	0.0130055	0.00471665	0.0208731	0.00686717	6.00082	0.0705533	3.01559	0.0659001	2.24689	4.03679	0.0845037	1.37438	0.424321	329.81	0.121769	0.628946	0.354569	191.277	0.00829257	0.0836402	0.989799	0.655065	0.709292	0.0363829	2.78742	0.0635395	0.0877796	0.0913997	2.57564	0.0185611	0.0547144	0.289203	6.61143	13.54	87.8826	0.445527	0.209922	0.0237021
C67	0.0558214	0.0191773	0.0118307	0.105914	0.0781376	0.00416468	0.131992	0.0939324	0.000909826	0.00837483	0.0155715	0.0134121	0.00392537	0.00788124	0.00801649	5.8769	0.0524479	3.50536	0.0784315	2.22976	4.93516	0.0696646	1.02932	0.279828	327.515	0.163474	0.479065	0.437899	172.781	0.00928321	0.0798893	0.447067	0.670609	1.49062	0.0480628	2.10079	0.0514064	0.0601256	0.107767	2.38561	0.0170762	0.0360714	0.353541	6.62328	12.6261	80.6236	0.1856	0.216248	0.0256087
C68	0.0424414	0.0167006	0.00853305	0.0926946	0.0774558	0.00325779	0.0834695	0.0910742	0.000532825	0.00874719	0.0149006	0.00938928	0.00325481	0.00053919	0.00546776	4.70321	0.193101	3.23994	0.0566611	1.58295	3.05113	0.0500073	0.694015	0.192452	267.533	0.200111	0.364599	0.292359	134.135	0.00664431	0.0481901	0.302319	0.382243	0.931239	0.0331978	1.27083	0.042057	0.0570282	0.0840396	1.80798	0.0120943	0.0221327	0.265207	5.21044	9.54099	60.399	0.218242	0.168038	0.0196517
C69	0.0479175	0.0188388	0.0114952	0.113663	0.0659569	0.00372444	0.104847	0.0670221	0.000850836	0.00537675	0.0154171	0.0116548	0.00436981	0.00989882	0.0062839	6.44934	0.0448941	3.62251	0.0716617	1.84705	3.78271	0.0629861	0.901862	0.0992618	453.844	0.133231	0.479797	0.357271	173.839	0.00814693	0.0625155	0.562279	0.749153	1.30548	0.0334034	1.80626	0.0470098	0.0631361	0.0998903	2.59786	0.0139464	0.0266282	0.309753	6.78025	13.5104	83.3648	0.253598	0.201214	0.0212112
C76	0.0489371	0.0276372	0.017347	0.114376	0.0906028	0.00430532	0.0750282	0.177899	0.000938234	0.0109829	0.0154009	0.0192714	0.00301745	0.00872818	0.0116282	6.41305	0.0388789	2.12886	0.0523193	2.65081	4.24522	0.0836597	1.12109	0.185224	379.758	0.238555	0.967286	0.518081	175.507	0.00879794	0.0954256	0.751802	0.920204	0.550618	0.034656	1.31888	0.0860962	0.21225	0.105156	3.69223	0.0143132	0.0407923	0.317315	5.17803	15.683	78.0677	0.215536	0.241904	0.0266916
C77	0.0526907	0.0388323	0.0175685	0.124113	0.0896261	0.00468477	0.0786488	0.152196	0.000991219	0.0113851	0.0237348	0.0177608	0.00551892	0.0108633	0.0110528	6.55071	0.10528	3.18191	0.0654086	2.7755	4.17517	0.0979906	1.24252	0.201146	411.704	0.175432	0.647867	0.644554	200.497	0.0107249	0.107044	1.08569	0.804471	0.467008	0.053003	1.33411	0.0987825	0.0759336	0.105966	3.88492	0.015594	0.0432217	0.347804	5.16111	15.6605	88.2312	0.441684	0.295517	0.0307914
C78	0.0435769	0.0253665	0.0115998	0.110285	0.0803034	0.00460048	0.0640994	0.163556	0.000902654	0.0104172	0.012707	0.0236782	0.00669693	0.00970042	0.0122882	5.92556	0.0986086	2.67348	0.0435776	2.4373	4.07593	0.0820245	1.00462	0.0159161	367.186	0.144533	0.588926	0.818153	171.631	0.00882341	0.0747787	1.30052	1.23965	0.396018	0.0386521	0.856448	0.0907094	0.0921322	0.0916829	3.8143	0.0155799	0.03614	0.225024	4.05821	13.8301	76.4286	0.203919	0.255942	0.0218295
C79	0.0509798	0.0271708	0.0160518	0.0942568	0.0861266	0.00553728	0.0883131	0.0893792	0.000428362	0.0107329	0.0142228	0.0209005	0.00427996	0.011578	0.010138	6.08649	0.0590864	2.36736	0.054209	2.73867	3.82581	0.0896324	1.12165	0.0167039	380.968	0.167737	0.66331	0.533639	184.811	0.00860957	0.0756979	0.86121	0.836069	0.801009	0.0302442	1.92358	0.0801046	0.0643959	0.095306	3.81696	0.0159938	0.0303086	0.26884	5.18952	15.0908	83.8822	0.166034	0.256101	0.0257787
C80	0.0484612	0.0330774	0.0102304	0.10902	0.0940416	0.0041302	0.0816359	0.132248	0.000489868	0.00864618	0.0156717	0.0191476	0.00619855	0.00746717	0.0130181	6.41008	0.044501	2.52343	0.0607181	2.68083	4.07406	0.0849244	1.06613	0.194956	416.776	0.232969	0.666725	0.607602	198.966	0.00966711	0.0661391	0.434638	2.66527	0.629011	0.0265568	1.19528	0.0964662	0.0761827	0.0903024	4.49363	0.0151735	0.028597	0.253177	5.02193	13.9974	91.4667	0.152693	0.235152	0.0269974
C81	0.0457725	0.0340225	0.0186289	0.10981	0.0940695	0.00479976	0.0849764	0.0646879	0.000517297	0.0109534	0.0108769	0.0212515	0.00459765	0.0103228	0.0100166	6.27003	0.0900468	3.10561	0.0590925	2.66954	3.56594	0.0813013	0.95892	0.178965	560.449	0.157008	0.662817	0.854136	213.849	0.00897287	0.0713281	0.591861	0.798686	0.614839	0.0326396	1.35674	0.0741903	0.0702006	0.11275	4.48289	0.0153106	0.0331258	0.311818	5.45413	15.1644	85.7919	0.251869	0.257997	0.0258641
C91	0.0377863	0.0214986	0.0126754	0.110953	0.123855	0.00402437	0.0941804	0.0774607	0.000550915	0.0057301	0.0178958	0.0119481	0.00547675	0.00698768	0.0100425	6.48777	0.0544361	4.25153	0.0786947	3.1355	4.61958	0.118297	0.911417	0.231555	376.695	0.133911	0.851556	0.444112	186.968	0.00827268	0.0494706	2.13766	0.794494	0.560988	0.0748886	0.931819	0.131074	0.185455	0.100055	3.03188	0.0140183	0.0160154	0.341946	5.99053	17.3409	114.86	0.252524	0.193802	0.0217758
C92	0.0411201	0.0264236	0.0191784	0.154028	0.155873	0.00507607	0.116805	0.162952	0.000713937	0.0107012	0.016767	0.0127095	0.00457673	0.0124609	0.0113175	7.4764	0.0450302	4.97725	0.0912836	3.67617	5.4615	0.132784	1.39818	0.271727	597.264	0.151066	0.806769	0.490376	218.508	0.0115462	0.0644684	2.2119	1.32187	0.654892	0.061815	1.36032	0.151208	0.0754741	0.118757	3.94455	0.0171343	0.0182885	0.341653	7.82331	19.1765	115.313	0.312272	0.236827	0.0272729
C93	0.0434346	0.0233726	0.0201004	0.124923	0.109741	0.00476565	0.110014	0.101132	0.000635971	0.0128687	0.0211788	0.0135909	0.00499117	0.0122925	0.0117114	7.17398	0.0493973	5.31611	0.083437	3.95716	5.10225	0.136883	1.32877	0.237663	449.992	0.1553	0.728599	0.476992	204.16	0.0165254	0.0593095	0.475547	0.958766	0.843082	0.0718298	1.38935	0.127935	0.130197	0.109465	2.87856	0.0157184	0.013997	0.337426	7.77745	19.5031	114.557	0.267799	0.224961	0.0252616
C97	0.0433447	0.0222526	0.0172594	0.10822	0.105156	0.00455631	0.0658556	0.0982744	0.000544981	0.0102197	0.0167224	0.0149178	0.00499447	0.0102243	0.0096359	6.38698	0.05338	1.74657	0.0515562	2.91706	3.34995	0.134564	1.05201	0.190327	477.606	0.147745	0.710159	0.48105	194.885	0.0081456	0.0739585	0.676087	0.691513	0.532389	0.0575218	1.25138	0.11695	0.0672604	0.102947	3.3509	0.0140979	0.0226746	0.273407	6.1116	14.0271	83.4511	0.290806	0.199964	0.0214865
C98	0.0497601	0.021367	0.0126979	0.180839	0.0933272	0.00502523	0.0800918	0.115841	0.000694018	0.0114874	0.0156006	0.0190698	0.00481923	0.00941264	0.0104568	6.22209	0.0435334	3.41161	0.0615157	3.18009	4.11231	0.134394	1.04821	0.222203	352.275	0.157366	0.729487	0.448624	173.982	0.0079896	0.0729375	0.606139	0.461831	0.449125	0.0457234	1.02489	0.0981109	0.152739	0.111142	3.51515	0.0152648	0.0209948	0.305178	5.49398	12.6284	88.1287	0.384357	0.200733	0.0243418
C99	0.0537866	0.0277272	0.0149498	0.0984036	0.10041	0.00507357	0.0724834	0.0804789	0.000570583	0.0090153	0.0152133	0.020902	0.0030542	0.00949472	0.00855765	6.59918	0.0530731	4.99939	0.0575622	3.077	3.83704	0.1556	0.996752	0.0813655	474.358	0.132269	0.752205	0.440383	182.662	0.00785408	0.0736592	0.613157	0.635969	0.538635	0.0462964	1.12984	0.116853	0.0704768	0.130233	3.11122	0.0384973	0.0219405	0.347051	5.96722	11.9796	89.8134	0.291424	0.215447	0.0221281
C106	0.0565568	0.0196174	0.0144887	0.131903	0.0736603	0.0046354	0.0811571	0.107566	0.00073314	0.0126625	0.0227774	0.0196265	0.00522742	0.00637615	0.00944742	6.49648	0.074398	4.81973	0.0669177	2.74121	4.00333	0.144702	1.15272	0.243882	395.956	0.180544	0.522525	0.772552	166.879	0.0103723	0.0618612	0.518956	0.767835	0.89107	0.0378187	1.64159	0.147981	0.100976	0.123664	3.50144	0.0145399	0.0298628	0.441573	4.63373	17.6348	75.4227	0.344072	0.26336	0.024997
C107	0.0942036	0.0269618	0.0149553	0.143965	0.0895492	0.00911168	0.106928	0.237237	0.000834033	0.0117322	0.0217998	0.0273613	0.00507655	0.0105554	0.00994948	7.99149	0.0578299	4.39218	0.0943021	3.52799	5.33412	0.171518	1.59983	0.277706	476.125	0.153711	0.753271	0.543061	202.572	0.0103505	0.0729871	2.47393	1.06932	1.19219	0.0478493	0.516507	0.217371	0.096919	0.14528	4.1164	0.0182152	0.0499412	0.364535	5.56986	19.4545	89.3771	0.186689	0.315685	0.0278007
C108	0.0704692	0.0259747	0.016108	0.134368	0.0728686	0.00575869	0.0854881	0.0945885	0.000607809	0.0110576	0.0142343	0.0195052	0.00426747	0.00993823	0.00830116	6.47563	0.0525989	4.0969	0.0697063	2.79216	4.47022	0.140007	1.20116	0.288827	398.661	0.191271	0.504484	0.491201	169.126	0.0071194	0.0602218	1.37932	0.714606	1.00979	0.0452853	2.03518	0.13034	0.0826648	0.141	3.29782	0.0153468	0.0326816	0.437625	4.37878	16.7496	77.5459	0.166085	0.257285	0.0239875
C109	0.0719476	0.0242785	0.0076586	0.10227	0.0696556	0.00567333	0.0731771	0.213042	0.000533149	0.0126551	0.0159118	0.0160127	0.00801286	0.011881	0.00724499	6.23654	0.0446194	3.75154	0.0649056	2.52461	4.19557	0.0926493	1.14382	0.364372	398.979	0.22341	0.470803	0.525866	185.217	0.00884852	0.0984421	0.790383	0.84718	0.891882	0.044799	1.85872	0.0902503	0.0964189	0.115253	2.37664	0.0123432	0.042845	0.324656	5.06386	15.1013	83.7886	0.329041	0.234211	0.0278244
C110	0.0747422	0.0232535	0.0158108	0.114679	0.091361	0.00415505	0.0949262	0.182562	0.000520221	0.014576	0.0189925	0.0182975	0.00495363	0.0127715	0.00776405	6.82432	0.0420851	6.55951	0.0746292	2.72467	4.59561	0.0970303	1.25687	0.388212	392.275	0.151703	0.569507	0.300237	205.885	0.009363	0.123956	0.590154	0.838513	1.15515	0.0340706	2.46599	0.109685	0.181294	0.124671	2.53471	0.0144579	0.0385576	0.423829	6.0855	15.0346	94.5136	0.276147	0.215049	0.0294201
C111	0.0672995	0.0204323	0.0164049	0.0979232	0.0769356	0.0036631	0.0870602	0.218873	0.000840692	0.0111039	0.0250512	0.0176564	0.00544495	0.0111385	0.00621379	6.3321	0.045786	4.63745	0.0689019	2.75239	4.71761	0.0866716	1.22891	0.398534	468.591	0.135416	0.488965	0.300852	190.785	0.00857876	0.115823	0.602721	0.779374	1.27052	0.0352297	2.84794	0.0912449	0.0792516	0.120345	2.14757	0.0197394	0.0401296	0.515802	4.99135	13.0705	81.6812	0.365363	0.210079	0.0280678
C112	0.0740513	0.0222257	0.0144231	0.112747	0.0713354	0.0057387	0.0831672	0.0833839	0.000639047	0.0116547	0.0254734	0.0180571	0.00364649	0.011086	0.00754127	6.66494	0.0693578	4.64671	0.0744472	2.5941	4.16454	0.10061	1.17177	0.282518	391.974	0.139509	0.409252	0.523389	185.805	0.0101224	0.0912989	2.71976	0.846454	1.04315	0.0488555	2.62917	0.0974398	0.0719152	0.114464	2.23827	0.0169133	0.0460386	0.370152	5.24614	13.2544	84.447	0.163137	0.240114	0.0263303
C113	0.0627346	0.0192829	0.0149174	0.102846	0.0692484	0.0051809	0.0798543	0.110267	0.000687516	0.0102189	0.0159546	0.0148476	0.0047772	0.0121877	0.00495552	6.38753	0.0398469	4.23434	0.0722975	2.44549	3.79108	0.0954354	1.0982	0.0187012	354.87	0.149579	0.380456	0.28615	177.939	0.00885338	0.122226	0.619804	0.686404	1.42486	0.0368477	2.89367	0.0695395	0.153714	0.14906	1.91889	0.0145372	0.0526819	0.359869	4.54082	14.7535	78.8156	0.191862	0.221751	0.0275177
C114	0.065768	0.0277216	0.0164002	0.0974538	0.0751272	0.00503793	0.0725403	0.245818	0.000466123	0.0111201	0.0116805	0.0183127	0.00454514	0.0108556	0.00654393	5.85728	0.0933315	2.14601	0.0651434	2.3406	3.6871	0.0864273	1.09678	0.259004	345.824	0.151047	0.331426	0.33725	196.625	0.00805997	0.101031	0.548995	0.391429	0.909908	0.0418273	2.24172	0.0842453	0.0639769	0.117924	1.80154	0.0137651	0.0531354	0.408568	4.54741	11.9507	75.9291	0.279905	0.232221	0.0271064
C4	0.0628384	0.0198421	0.0182754	0.130406	0.068075	0.0065032	0.112464	0.107062	0.00201835	0.0117597	0.0222264	0.0105118	0.00447902	0.0110572	0.00595485	6.73983	0.0445808	3.01269	0.0803381	3.6423	4.75571	0.127528	1.54848	0.327445	361.763	0.143453	0.446742	0.357058	190.268	0.00983366	0.0439241	0.57613	0.62822	1.12378	0.0553314	2.3912	0.0723341	0.0741651	0.12581	3.21517	0.016965	0.0152926	0.503628	6.00528	15.5443	78.7009	0.468572	0.320189	0.0248782
C5	0.0663787	0.0190816	0.0147661	0.133307	0.0797908	0.00674414	0.130149	0.42366	0.00225067	0.0109506	0.0185138	0.0111998	0.00498679	0.0129468	0.00658839	6.69401	0.0454785	2.70757	0.0878376	3.47474	4.9833	0.133811	1.62233	0.391814	356.958	0.119966	0.470863	0.381666	195.444	0.0122635	0.0459065	3.56186	0.680902	0.982329	0.0543145	2.28595	0.0585442	0.0828145	0.159875	3.40149	0.0176827	0.0178284	0.43951	6.77318	17.144	88.7418	0.368329	0.321435	0.0265832
C6	0.0579459	0.0164869	0.019138	0.113106	0.126167	0.00605644	0.118521	0.198474	0.0016414	0.0111814	0.0178493	0.00989737	0.00627094	0.013729	0.00680671	6.21635	0.0463336	1.78106	0.0718381	3.46587	3.89141	0.126731	1.3825	0.351465	446.21	0.12821	0.479178	0.33935	213.706	0.00969881	0.0525894	0.548772	0.632818	1.1244	0.0503641	2.59236	0.0664457	0.0582358	0.111187	3.02842	0.0164705	0.0169801	0.491754	5.70882	13.6294	83.4474	0.319033	0.291187	0.0253064
C7	0.063807	0.0196849	0.0150284	0.147257	0.0776785	0.00677485	0.114188	0.117596	0.00146295	0.0166826	0.0150044	0.0110613	0.00670923	0.0141262	0.00713002	6.86327	0.149474	3.68681	0.0908755	4.44443	4.64222	0.254883	1.72864	0.341773	395.485	0.154995	0.5604	0.333225	204.434	0.0114296	0.047067	1.78197	0.690654	1.72946	0.119869	2.69352	0.0581912	0.196773	0.136423	3.53198	0.0190097	0.0148044	0.482293	6.42959	16.9119	87.4766	0.496334	0.279993	0.0234699
C8	0.0616776	0.0144512	0.0250747	0.150799	0.0730014	0.0067447	0.115603	0.167863	0.00158391	0.0168364	0.0153127	0.0109439	0.00508378	0.015506	0.00759459	7.12428	0.0964076	3.69603	0.0710456	3.74403	4.88848	0.190244	1.83783	0.306716	373.297	0.132452	0.59971	0.329046	186.451	0.00998318	0.0512304	1.1792	0.751551	1.52477	0.132546	2.73967	0.0677008	0.201351	0.135749	3.01322	0.0160592	0.0145154	0.824718	6.85474	16.0025	93.8248	0.174557	0.260348	0.0230009
C9	0.0683265	0.0175065	0.0233255	0.161346	0.0920198	0.00893232	0.0989335	0.1667	0.00189088	0.0164028	0.0272152	0.0120222	0.00543803	0.017318	0.00820714	7.34175	0.144494	2.61252	0.0863242	4.6369	11.3006	0.244504	1.68494	0.402645	383.266	0.147214	0.623997	0.47346	211.134	0.00889461	0.0581404	1.47603	0.671385	1.80901	0.117519	3.66019	0.0634076	0.0846907	0.15483	3.16573	0.0198103	0.0203977	0.489973	7.20628	16.286	99.5797	0.48108	0.300639	0.0256929
C10	0.0662792	0.0285501	0.0196122	0.107946	0.0842824	0.00710079	0.078544	0.0988411	0.00161229	0.0110842	0.0288693	0.0249279	0.0042218	0.00954448	0.0162472	7.0979	0.0830974	4.011	0.0549058	3.39499	4.6615	0.205228	1.41409	0.0406825	562.167	0.126099	0.644003	0.964827	187.228	0.00978939	0.0577121	0.998793	0.811374	0.387678	0.0386641	1.83945	0.22092	0.207163	0.122191	3.94777	0.0155377	0.0311099	0.340592	4.22318	12.5981	78.8135	0.287083	0.315625	0.0211883
C11	0.0652526	0.0251142	0.0226781	0.130984	0.0912399	0.00759836	0.0813154	0.18439	0.00162015	0.011278	0.0165938	0.0220188	0.00511828	0.00809888	0.0143091	6.74941	0.064075	2.7938	0.0487734	3.29315	3.68836	0.213216	1.29113	0.0133581	382.699	0.134138	0.841112	1.32523	196.792	0.00994609	0.0569025	2.53009	0.466921	0.446479	0.0391644	2.76609	0.151307	0.0936635	0.118782	3.83129	0.0141626	0.0257191	0.372559	4.21748	14.4054	79.1133	0.348742	0.290254	0.0189007
C12	0.0711772	0.0313253	0.0170689	0.105943	0.0819511	0.00735066	0.0745779	0.115548	0.0012895	0.0166444	0.0181876	0.0317144	0.00517434	0.00901614	0.0154227	6.4436	0.0481776	4.05217	0.0556282	3.27227	4.58389	0.194828	1.40342	0.00742279	376.197	0.123613	0.702614	0.873959	163.451	0.0110825	0.0529505	0.644765	0.691608	0.375319	0.0436179	1.90138	0.181541	0.0825122	0.118443	5.16536	0.0156341	0.0295006	0.440463	4.1842	19.787	70.1742	0.165312	0.289987	0.0208146
C19	0.0564499	0.0111826	0.0192334	0.12348	0.0823093	0.00540962	0.0832128	0.140867	0.00170058	0.013723	0.0159591	0.0146559	0.00425842	0.00524986	0.0112442	6.73276	0.040349	3.71129	0.065886	2.87763	5.24458	0.132136	1.21583	0.239273	320.16	0.13387	0.614846	0.644753	167.643	0.00898456	0.0839799	0.482197	0.65192	0.897748	0.0366552	0.434974	0.0803637	0.12869	0.0965502	3.16464	0.0155273	0.0349508	0.420713	4.48696	13.6408	80.8871	0.139384	0.261703	0.0273092
C20	0.0575803	0.00860778	0.0161036	0.117538	0.0907519	0.00471371	0.0769978	0.430094	0.00220533	0.0119067	0.013388	0.0117698	0.00518518	0.00927884	0.0116961	6.49597	0.0314442	3.20395	0.0565369	2.96938	4.43325	0.132485	1.25045	0.0319584	282.475	0.134254	0.565359	0.630024	160.467	0.00917796	0.0947288	2.06512	0.579356	0.936315	0.0338953	2.14131	0.076005	0.108301	0.128267	2.98657	0.0153657	0.0255308	0.503008	4.68036	14.0228	75.4564	0.382826	0.248697	0.0261489
C21	0.0581987	0.00754789	0.0123776	0.096847	0.0695137	0.00519082	0.0831936	0.0883461	0.00181503	0.0105822	0.0118295	0.0112665	0.00356315	0.0091521	0.00911298	5.5612	0.143352	2.20697	0.0577547	2.42703	3.94133	0.125997	1.08871	0.170513	238.546	0.119052	0.490775	0.542529	129.646	0.0085939	0.0826447	0.754965	0.504005	0.736803	0.0315178	1.65932	0.0565318	0.0850929	0.08994	2.53466	0.0149852	0.0351372	0.38322	3.72401	10.6437	61.3324	0.146104	0.211478	0.0260248
C28	0.0635001	0.0312834	0.0227006	0.133868	0.0754187	0.00649971	0.0850382	0.0930344	0.000731991	0.00983858	0.0157519	0.0549406	0.00508121	0.00867564	0.013529	6.87536	0.0432189	4.68973	0.0738377	2.94046	4.85542	0.200302	1.23465	0.00623088	421.455	0.142003	0.685977	0.806187	178.147	0.00973219	0.0589532	0.529666	0.864702	0.914719	0.0429322	2.19345	0.184915	0.0770536	0.148408	4.70814	0.0156553	0.0382822	0.354432	3.63782	18.912	66.2873	0.253496	0.325995	0.0171444
C29	0.0734569	0.0453243	0.0332581	0.117248	0.0938341	0.00599425	0.0843547	0.0704293	0.000617248	0.010999	0.0162561	0.0298637	0.0038078	0.0091519	0.0031413	6.83007	0.0449507	3.94514	0.0728265	2.90954	4.70447	0.177002	1.51581	0.229281	588.04	0.124503	0.773858	0.82521	176.235	0.0088751	0.0839135	0.714589	0.937427	0.748591	0.0169528	2.30614	0.223665	0.0908127	0.130733	5.01377	0.0144768	0.0512846	0.38697	3.801	24.5164	2.5385	0.358213	0.324509	0.020311
C30	0.0636046	0.0355334	0.0357019	0.13008	0.0963662	0.00579306	0.0777495	0.151864	0.000936401	0.0102935	0.0172148	0.0543287	0.00511615	0.00965396	0.0168778	6.52033	0.0502241	3.62182	0.0679265	2.94996	4.13823	0.172571	1.33424	0.238652	410.716	0.122129	0.839362	0.759016	194.47	0.0102862	0.0693322	0.565759	1.31739	0.532222	0.0479647	1.86173	0.190533	0.106003	0.135472	3.96958	0.0148932	0.0462492	0.412357	3.46082	22.3094	64.8301	0.317117	0.333521	0.0201364
C31	0.0581839	0.0246855	0.0253557	0.133571	0.0853657	0.00541133	0.0708405	0.0997607	0.00146431	0.0101014	0.015335	0.0382168	0.00470162	0.00874871	0.0128802	6.141	0.0526736	3.81163	0.0561844	2.60551	4.30712	0.128036	1.2684	0.284948	382.177	0.108944	0.710949	1.25018	175.39	0.0104574	0.0800232	2.07051	0.798126	0.452306	0.0273625	1.49276	0.250161	0.0713915	0.104803	4.22565	0.0129263	0.053125	0.484434	3.39908	18.7349	62.2498	0.242931	0.288622	0.0180135
C32	0.0561331	0.0269228	0.0249595	0.126284	0.13328	0.00461499	0.0604941	0.0660609	0.000987899	0.0134705	0.0136661	0.0353133	0.0048732	0.00560714	0.0128931	6.42977	0.0480436	4.5436	0.0531439	2.68355	5.59433	0.156423	1.07954	0.330635	415.015	0.124129	0.691228	0.883957	182.136	0.00913784	0.0761784	0.738784	0.817669	0.455877	0.0367894	1.40715	0.194762	0.113869	0.1165	3.1204	0.0144718	0.0543006	0.635554	3.68154	18.948	56.5896	0.289863	0.329559	0.019648
C33	0.0713508	0.0248415	0.0302753	0.107642	0.0912097	0.00560434	0.0711632	0.102945	0.00176089	0.0110421	0.0158156	0.0387716	0.00476662	0.00864265	0.0134419	6.76022	0.0555337	4.64191	0.0567536	2.7931	4.27825	0.133723	1.29848	0.261004	548.455	0.132383	0.739184	0.840677	174.18	0.00980511	0.094	0.524653	0.820336	0.578584	0.0357531	1.77154	0.202337	0.170259	0.121435	5.03205	0.0145932	0.0624872	0.454976	3.58393	22.6895	69.3666	0.262419	0.318431	0.020293
C34	0.0708391	0.0240081	0.0203831	0.126561	0.081341	0.00577073	0.0962547	0.175449	0.00153419	0.0117172	0.016233	0.0173481	0.0057349	0.00983093	0.0123864	7.24207	0.0518495	3.64293	0.0767131	2.95578	4.88083	0.115017	1.41914	0.242955	400.421	0.162303	0.942781	0.72217	172.876	0.00999763	0.101848	1.9912	0.555479	1.09092	0.0354237	2.51676	0.0842801	0.0912067	0.119804	4.03912	0.0159452	0.052297	0.468004	4.6325	18.5039	81.2874	0.256932	0.282013	0.0288072
C35	0.0524133	0.0219043	0.019309	0.124362	0.0777227	0.00411847	0.080578	0.148486	0.00121703	0.0104388	0.0140903	0.0154923	0.0053004	0.00787791	0.00961958	6.714	0.121019	2.39658	0.0538996	2.95843	4.67149	0.10182	1.09073	0.12645	364.168	0.149398	0.643522	0.623221	160.722	0.00952938	0.0776656	0.624956	0.864269	1.0356	0.0347349	1.79348	0.0860896	0.164205	0.119545	3.50851	0.0154117	0.0272055	0.44488	4.38788	17.6991	67.733	0.186291	0.264679	0.0262335
C36	0.0543936	0.0232915	0.0199994	0.138585	0.0918663	0.00498452	0.0824429	0.125336	0.00122931	0.0102939	0.0137196	0.0141646	0.00593837	0.00923841	0.0127854	6.77073	0.0891175	7.05623	0.0689645	2.828	4.14013	0.11163	1.17465	0.157155	387.757	0.131572	0.682623	1.03617	177.037	0.0111519	0.0819999	0.910905	0.793549	0.926506	0.0365252	1.83965	0.0808339	0.0713285	0.148671	3.82971	0.0148789	0.0323043	0.448475	4.19788	14.5162	73.5973	0.281199	0.258925	0.0248424
C37	0.068807	0.0353727	0.0195919	0.0909425	0.08835	0.00495811	0.0627057	0.120651	0.00167855	0.0113382	0.01623	0.0349194	0.00505754	0.00974936	0.0129885	6.41808	0.0480601	3.75672	0.0578818	2.40942	4.9211	0.10003	1.28592	0.355265	393.712	0.125783	0.782502	1.28599	174.563	0.00975564	0.0974084	0.831819	0.799118	0.465858	0.0429214	1.55771	0.19167	0.0989712	0.122808	4.68185	0.0144323	0.0531241	0.403872	3.14533	23.3388	60.9586	0.294428	0.279858	0.023023
C38	0.0671029	0.0472499	0.00588789	0.11593	0.0921421	0.00466363	0.074268	0.304787	0.000699397	0.0124144	0.0180526	0.0454616	0.00402559	0.00993845	0.0158916	6.46866	0.0562227	1.9299	0.0666482	2.4709	3.41119	0.126379	1.30998	0.344676	414.307	0.125062	0.55384	0.806276	193.797	0.011234	0.097553	0.755457	2.06373	0.576078	0.0363931	1.58517	0.241666	0.117194	0.106221	4.74871	0.0143051	0.0634452	0.289952	3.7017	19.7743	61.5801	0.220081	0.297927	0.0215295
C39	0.0766034	0.033568	0.0149198	0.1379	0.0880098	0.00518091	0.0668446	0.154696	0.0011808	0.0109729	0.0138271	0.0494391	0.00502459	0.0100572	0.0114789	6.76684	0.043709	4.25973	0.0604565	2.45976	4.58779	0.113762	1.33939	0.347792	558.78	0.132241	0.646256	0.795911	171.48	0.00708688	0.0883186	0.462397	0.820504	0.562343	0.0335089	1.48899	0.184829	0.154877	0.117514	3.6041	0.013041	0.0622863	0.342176	3.35786	22.1149	64.9598	0.309024	0.307926	0.0195503
C49	0.0412689	0.0284147	0.017648	0.122738	0.0959845	0.00412538	0.0725161	0.0813853	1.03e-05	0.0121841	0.015812	0.012046	0.00406559	0.00596893	0.0126463	5.9859	0.0540911	3.57936	0.0598509	2.86928	4.61838	0.0968338	0.935127	0.170013	382.104	0.155777	0.697235	0.549359	179.164	0.00925802	0.0547962	1.26577	0.814041	0.692869	0.0658864	1.03105	0.089109	0.0677134	0.0828796	4.01553	0.015865	0.0186988	0.40135	4.53548	9.83705	69.5537	0.289638	0.268696	0.0257042
C50	0.0407819	0.0316591	0.0222231	0.0995646	0.103354	0.00481121	0.0700078	0.149262	1.05e-05	0.00998336	0.0173621	0.0122606	0.00404975	0.00575314	0.0165057	6.22386	0.0586271	3.30617	0.0541527	2.9724	3.9855	0.109697	0.935875	0.187828	390.777	0.215867	0.781876	0.758426	180.235	0.00910885	0.0542397	1.54862	0.784367	0.616863	0.0592416	0.95587	0.0970202	0.0723251	0.094398	4.78698	0.0150477	0.0171735	0.420051	4.9522	12.3851	78.8711	0.53318	0.289986	0.0267914
C51	0.0411316	0.0232086	0.00840937	0.125357	0.088994	0.00501001	0.0790522	0.0999321	0.000710056	0.0105002	0.013019	0.00983043	0.00532376	0.00535936	0.0144082	6.51471	0.0401082	1.08368	0.0548928	2.80196	4.11551	0.0928967	0.908512	0.183342	401.007	0.122294	0.798003	0.545006	171.707	0.00943337	0.0527539	1.96867	0.914746	0.667731	0.0631235	0.879335	0.0966163	0.114463	0.087207	4.68972	0.0147064	0.0143093	0.471378	5.19383	11.4044	96.9104	0.20891	0.249702	0.0243846
C61	0.0890604	0.0293225	0.0129778	0.110407	0.0989373	0.00589157	0.0760951	0.129017	0.00118505	0.00960238	0.0167343	0.0173761	0.00699866	0.0154472	0.0117708	7.02748	0.0662845	3.7052	0.0522686	2.75623	4.81159	0.104971	1.45453	0.246026	578.906	0.186598	0.59622	0.484281	198.386	0.0111285	0.0727557	2.88486	0.868498	0.407078	0.0910313	1.60441	0.0984848	0.137801	0.114123	3.50875	0.0147398	0.0439994	0.337716	5.32356	14.9299	97.2093	0.405698	0.284714	0.0289083
C62	0.0950728	0.0267791	0.0147945	0.103925	0.0942375	0.00607083	0.0811401	0.0954506	0.000833125	0.0149058	0.0182871	0.0205665	0.00437553	0.0145359	0.0106365	6.6591	0.0496249	3.34232	0.052824	2.59799	4.65788	0.0950654	1.37794	0.28349	520.932	0.167967	0.583212	0.436082	188.278	0.00919388	0.0657638	0.608719	0.788936	0.422871	0.0976709	1.46765	0.103762	0.0912295	0.104963	3.29959	0.0202525	0.0492711	0.467553	5.04428	11.8352	92.9708	0.271172	0.259625	0.02535
C63	0.074745	0.0296706	0.0170006	0.124556	0.093686	0.0044708	0.0750892	0.12444	0.00105861	0.012121	0.0153159	0.0245246	0.00337984	0.014154	0.00986438	6.04569	0.0404446	3.21149	0.0504278	2.31859	4.34054	0.0940407	1.25554	0.25801	357.235	0.134873	0.60973	0.689247	187.256	0.0103862	0.0640854	0.610453	0.712415	0.276804	0.0798812	1.15456	0.0831129	0.109162	0.104639	3.42772	0.0150466	0.0425689	0.366269	4.75435	12.4692	89.1043	0.240926	0.277594	0.023037
C73	0.0498344	0.0300006	0.0172338	0.0984429	0.0903798	0.00589324	0.0754905	0.16726	0.000753968	0.0110364	0.0156047	0.016222	0.00465855	0.00990179	0.0128356	6.86774	0.0684941	3.44984	0.0646763	2.50722	4.36552	0.100107	1.13417	0.0409736	583.139	0.159632	0.715662	0.688026	194.047	0.0104986	0.111713	3.22045	0.607146	0.459061	0.0338245	1.39142	0.107542	0.0778288	0.102856	4.82499	0.0157899	0.0594311	0.258863	4.24726	16.1456	91.5613	0.278519	0.253058	0.0251736
C74	0.0574445	0.0333593	0.0107087	0.108772	0.0862931	0.00643501	0.0775523	0.121186	0.000642733	0.0110827	0.0171308	0.0156245	0.00494194	0.0101314	0.0122899	6.18362	0.0318508	4.16184	0.068335	2.52797	5.16776	0.11229	0.942164	0.0902433	378.756	0.155583	0.754963	0.856784	186.474	0.00806368	0.0851855	0.472479	1.95076	0.345255	0.0222018	0.960716	0.09814	0.0741576	0.128097	4.83845	0.00868078	0.0721713	0.297619	4.04946	16.3625	85.8919	0.230432	0.219123	0.0279204
C75	0.0502371	0.0385324	0.0142801	0.107267	0.0921936	0.00488496	0.0887125	0.116818	0.000674131	0.0132507	0.0362774	0.0248496	0.00483958	0.0113716	0.0141711	6.4059	0.0914696	3.31699	0.0663602	2.44295	4.41666	0.104726	1.12633	0.194731	571.188	0.159948	0.674312	0.67249	193.773	0.0130058	0.103601	0.58279	0.600225	0.332958	0.0357049	1.02626	0.156175	0.117492	0.110922	5.56737	0.0141833	0.0565069	0.315793	3.95574	19.2475	92.2407	0.279518	0.256938	0.0281059
C82	0.0539269	0.0243913	0.0127785	0.104305	0.102746	0.00450175	0.0727082	0.122965	0.000544718	0.00963744	0.0161163	0.0102939	0.00438695	0.0132279	0.010255	6.15004	0.0379934	2.98087	0.0510313	2.81866	4.49305	0.075449	1.20431	0.227462	367.793	0.257946	0.578441	0.498606	202.151	0.0078433	0.115515	1.25623	0.594493	0.405994	0.0379154	1.29575	0.101423	0.0629254	0.0884172	3.3188	0.0180594	0.0451896	0.254493	4.97327	14.3073	93.366	0.191691	0.197693	0.0287057
C83	0.0510984	0.0375731	0.00723378	0.107038	0.0897942	0.00435508	0.0807273	0.116016	0.000368998	0.0111892	0.0216438	0.0105014	0.00320122	0.0101847	0.00878812	6.63282	0.0441606	3.43219	0.0589828	2.49222	3.97686	0.0773293	1.02659	0.225279	532.346	0.164077	0.613071	0.568942	209.596	0.00941302	0.098557	1.53323	1.29	0.286144	0.0441762	0.896377	0.0791886	0.0972538	0.0966597	3.27139	0.0145537	0.0415967	0.280028	5.51557	15.7285	92.5273	0.299508	0.221198	0.0258233
C84	0.0545634	0.0275	0.0115648	0.107203	0.123347	0.00477885	0.0812994	0.157465	0.000516239	0.0143083	0.015321	0.010865	0.00500102	0.0115718	0.00856835	6.24279	0.0432963	3.1947	0.0603758	2.39903	3.98577	0.0751362	1.08642	0.209439	513.863	0.162315	0.519418	0.760833	197.439	0.00977545	0.114661	0.812382	0.551794	0.348134	0.0377507	1.22967	0.0734178	0.0761581	0.101776	3.70396	0.0151466	0.0460416	0.344252	5.34536	18.1058	97.2376	0.248077	0.21413	0.0250652
C85	0.0440676	0.0289656	0.014848	0.113035	0.102103	0.00560936	0.079131	0.08635	0.000598118	0.0102377	0.015409	0.0114742	0.00484202	0.0149225	0.012069	5.78679	0.0401608	1.66921	0.0646508	2.90997	3.47603	0.112867	0.940598	0.150971	345.199	0.154153	0.818451	0.855716	181.001	0.00888051	0.10284	0.584512	0.679026	0.655411	0.0403232	1.23576	0.0839821	0.0820101	0.0820235	3.83595	0.0182568	0.0278315	0.277067	4.64138	11.2248	78.2411	0.29656	0.20925	0.026919
C86	0.056995	0.0264659	0.0159334	0.102674	0.104885	0.00531914	0.100327	0.151742	0.000666443	0.0127892	0.0161377	0.0120665	0.00380765	0.0105086	0.0107326	6.18604	0.069505	3.85315	0.0716943	3.23531	4.07646	0.132809	1.11716	0.16863	358.547	0.154386	0.813854	0.899523	168.004	0.00914684	0.107336	1.45966	0.749301	0.767925	0.0519986	1.68312	0.113768	0.0884966	0.0923379	4.05215	0.0156611	0.0343217	0.27689	5.00035	10.0919	85.1066	0.2742	0.20608	0.0271465
C87	0.0495015	0.0280949	0.0162345	0.109552	0.129593	0.00503925	0.0903902	0.150916	0.00056537	0.00956475	0.0172658	0.0131196	0.00470916	0.00839317	0.00622793	6.57224	0.0561606	6.08601	0.0722389	3.12607	4.58857	0.145507	1.12121	0.175527	511.948	0.155707	0.798489	0.965838	201.384	0.00881335	0.108797	0.879987	1.82125	0.826309	0.0406953	1.70715	0.120418	0.0810631	0.0934513	4.40157	0.0163185	0.031147	0.32794	5.63883	13.0449	86.5597	0.429727	0.224604	0.0280807
C88	0.0294678	0.0279282	0.0216183	0.114089	0.0986687	0.00453979	0.0768184	0.0745109	0.00049293	0.0115574	0.0148294	0.0119924	0.0044173	0.00904792	0.0103808	6.11567	0.05061	4.21238	0.0660141	3.20903	3.78594	0.102098	0.885606	0.175406	356.249	0.145813	0.840131	0.996727	178.784	0.0135843	0.0890566	1.40308	2.16081	0.40497	0.042771	0.627569	0.117229	0.0873398	0.118039	3.81544	0.0178844	0.0148941	0.246689	4.49464	13.276	92.7268	0.265169	0.230513	0.0258361
C89	0.0299646	0.0293527	0.0130145	0.117278	0.0962742	0.00481203	0.0850481	0.156285	0.000638506	0.0110371	0.0132665	0.0113841	0.00583156	0.00606525	0.0139689	7.31638	0.0512521	4.77864	0.0845825	3.15268	4.1741	0.112543	0.746356	0.183921	399.718	0.224166	0.674998	1.01068	192.063	0.0110382	0.075365	0.405025	0.601008	0.540481	0.0560766	0.588078	0.137624	0.0874116	0.0932254	3.74586	0.0136984	0.016532	0.305106	4.58298	15.6259	94.8121	0.245844	0.23338	0.0258889
C90	0.020864	0.0330646	0.0485206	0.102126	0.0781686	0.0037027	0.0648822	0.0901109	0.000631096	0.0079344	0.0136723	0.00976954	0.00407217	0.0087021	0.00556482	5.92283	0.0398408	2.41025	0.0630364	2.93039	4.77486	0.0918621	0.571811	0.172989	352.915	0.127954	0.616678	0.642892	185.2	0.00651042	0.0666531	0.409798	0.690128	0.338807	0.0573218	0.40041	0.108677	0.0736132	0.0819568	3.15754	0.0133472	0.0146098	0.361392	4.35009	12.7519	85.2371	0.25619	0.209774	0.0238722
C94	0.0394484	0.0298977	0.0187606	0.109003	0.110705	0.00495741	0.0876515	0.45844	0.000513556	0.0124205	0.0137755	0.014841	0.00453659	0.00993982	0.0120953	6.12008	0.186678	2.97444	0.0582109	2.90553	3.9528	0.120243	1.1967	0.185535	387.245	0.134862	0.742682	0.469472	184.301	0.00945451	0.0791584	0.639042	0.490062	0.448627	0.0441648	1.0009	0.113813	0.0797254	0.0970706	3.3471	0.0140418	0.0199164	0.291855	5.43568	9.00343	92.654	0.466421	0.242576	0.023634
C95	0.0432502	0.0252875	0.021208	0.10938	0.124022	0.00605887	0.0783656	0.139778	0.000246256	0.00980558	0.0183211	0.0172076	0.00539071	0.0102719	0.0131359	5.76017	0.0448061	2.94242	0.0630701	2.97232	4.29766	0.102176	1.30892	0.206836	364.091	0.20999	0.704584	0.467443	177.27	0.00990577	0.0899609	1.25208	0.754751	0.476715	0.0484086	1.19501	0.113716	0.0643801	0.124369	3.87416	0.0160618	0.0223201	0.289105	5.39642	8.81161	88.7603	0.288366	0.216348	0.0257768
C96	0.0404598	0.0227528	0.0210973	0.12127	0.154155	0.00519581	0.0822809	0.129508	0.000452329	0.0106781	0.0135436	0.0271074	0.00619115	0.00973205	0.0109841	6.47714	0.0517607	3.29782	0.0596868	3.0406	4.549	0.115697	1.18811	0.21004	177.55	0.157153	0.694951	0.455193	185.364	0.00843149	0.0808391	2.5274	0.760863	0.689649	0.0408043	1.42688	0.161748	0.150607	0.0918269	4.03684	0.0156561	0.019993	0.232991	5.84597	9.42455	87.6414	0.38302	0.211599	0.0231317
C100	0.053026	0.0250594	0.0150214	0.119376	0.113961	0.00610881	0.0835556	0.235087	0.000621836	0.0144187	0.0220259	0.0125999	0.00649193	0.0117141	0.00907574	7.16306	0.0531047	4.0178	0.0604091	3.19387	5.06622	0.114514	1.30864	0.241198	421.445	0.173804	0.742659	0.529823	213.448	0.0113268	0.0938435	0.795682	1.02064	0.523559	0.0510277	1.35048	0.104714	0.138404	0.130018	3.9804	0.016943	0.0262113	0.432264	6.91658	13.8228	103.36	0.27744	0.232126	0.0287905
C101	0.0532697	0.0282094	0.0123973	0.120668	0.109739	0.0055836	0.0859408	0.122758	0.000285787	0.009988	0.0152338	0.0132262	0.00526493	0.0118426	0.0110925	7.25728	0.096034	4.23835	0.0716013	3.13037	4.20154	0.116694	1.14938	0.0133792	559.737	0.161937	0.749162	0.804905	226.845	0.0124948	0.0762207	0.709208	0.547648	0.408292	0.0721269	1.22943	0.0888841	0.195744	0.103584	3.755	0.0164403	0.0281007	0.471182	6.89549	12.3373	102.424	0.393518	0.237385	0.0292104
C102	0.0414266	0.0260123	0.0113229	0.0965892	0.0860813	0.00404523	0.0704981	0.0685975	0.000417024	0.00991788	0.0128325	0.0112576	0.00501718	0.00605876	0.00828895	5.39299	0.059474	3.21565	0.0576696	2.6322	3.32624	0.101748	0.824146	0.0157306	433.597	0.136146	0.502055	0.422086	161.78	0.00846043	0.0645022	0.557456	0.825209	0.477602	0.0342653	1.00001	0.0904597	0.0725335	0.0870249	2.89663	0.0134446	0.0224392	0.299442	4.78601	11.3213	92.1022	0.208765	0.186649	0.0219466
C16	0.0797723	0.0173649	0.0196256	0.113221	0.0945435	0.00679613	0.0775538	0.217662	0.00197637	0.0128675	0.0163668	0.0185428	0.00454045	0.015495	0.011094	6.53258	0.0479875	2.8706	0.0646216	2.84618	4.40029	0.105994	1.5292	0.173495	361.121	0.151872	0.715596	0.915123	188.522	0.00877524	0.12625	0.555521	0.760196	0.445153	0.0712196	2.03617	0.0881529	0.0798178	0.107611	4.34035	0.0155665	0.0681224	0.786373	4.52128	14.153	85.216	0.24314	0.256984	0.0324271
C17	0.0704538	0.021808	0.0160232	0.233237	0.092552	0.00665829	0.0799444	0.0788616	0.002657	0.0107789	0.0103507	0.012433	0.00468913	0.0111352	0.0126564	6.22575	0.0481451	3.76209	0.0718277	2.83674	4.6196	0.109481	1.33797	0.17618	344.777	0.139839	0.650732	0.981545	178.253	0.00999384	0.11275	0.683252	0.724204	0.397843	0.0701743	1.59504	0.0821951	0.0613593	0.107375	3.76043	0.0157248	0.0722728	0.59667	4.35238	15.8211	78.4016	0.399783	0.268964	0.0290623
C18	0.0758111	0.025883	0.0141932	0.108557	0.0924591	0.00695617	0.0793369	0.107278	0.00159479	0.0123802	0.0203421	0.0130563	0.0058178	0.0135485	0.0118155	6.26667	0.046197	3.24005	0.0736351	2.79299	4.33488	0.0979138	1.56298	0.172282	364.713	0.160412	0.700874	0.672754	169.611	0.00856972	0.136144	0.55077	0.834639	0.511072	0.0699502	2.21776	0.0808282	0.153559	0.096464	4.38002	0.0131907	0.0859228	0.532455	3.76825	16.0951	80.8617	0.243438	0.260223	0.0319432
C43	0.0804007	0.0434365	0.00765398	0.120003	0.103388	0.00513604	0.103628	0.11985	0.000998254	0.01452	0.0164834	0.0303252	0.00600222	0.0130896	0.0154937	7.75595	0.0439054	5.64584	0.0778537	2.37673	5.25699	0.139351	1.33933	0.341139	445.012	0.118876	0.718819	1.38817	197.216	0.00949903	0.150666	0.631111	0.973448	0.296291	0.0352114	1.42029	0.255521	0.0868813	0.121603	4.93297	0.0154877	0.122134	0.457518	3.49723	23.9188	3.51546	0.26018	0.310683	0.0206215
C44	0.0706998	0.0336341	0.0184436	0.133572	0.0884524	0.00522598	0.0766717	0.407321	0.000951216	0.0117759	0.0155029	0.0256657	0.00499165	0.0083806	0.0132241	6.75727	0.103143	5.29167	0.0717804	2.45388	4.01958	0.14675	1.21614	0.224123	416.534	0.125517	0.76439	1.3697	184.037	0.0122022	0.149058	0.568247	0.834623	0.502182	0.0338259	1.63869	0.216736	0.0920586	0.119055	2.82271	0.014207	0.113519	0.299432	3.51253	23.5961	71.1147	0.297082	0.299371	0.0216475
C45	0.075968	0.0373134	0.0145668	0.125343	0.106086	0.00487956	0.0721582	0.156704	0.000859308	0.0120737	0.0180546	0.0230711	0.00565271	0.0115324	0.0180157	6.96104	0.122899	4.68574	0.067055	2.34664	4.75391	0.123589	1.40227	0.346436	602.465	0.118047	0.862669	0.799084	175.115	0.0120803	0.145633	0.855128	0.971545	0.309953	0.0337096	1.05637	0.217629	0.18066	0.104651	5.67814	0.0155426	0.106025	0.295963	3.52273	28.6982	70.4315	0.261709	0.273628	0.0229176
C46	0.0443944	0.0260639	0.0135298	0.101995	0.0886321	0.00396559	0.0531279	0.0517592	0.0013909	0.00934143	0.0105101	0.0111116	0.00722676	0.00720203	0.0121581	6.49674	0.196882	3.56321	0.0537519	2.54999	4.19604	0.0832732	0.890626	0.0101563	560.864	0.115941	0.829329	1.18232	192.21	0.0107542	0.0738966	0.501362	0.746855	0.282349	0.0531394	0.535367	0.0947882	0.0720027	0.0821103	4.64478	0.014075	0.0323011	0.392163	3.75824	15.2227	82.1202	0.260433	0.339386	0.0300946
C47	0.0465466	0.031141	0.0153701	0.126593	0.0887949	0.00421378	0.066654	0.0888786	0.000856301	0.0181619	0.0218613	0.0114625	0.00415587	0.0070907	0.0123187	6.98218	0.102316	3.7951	0.0687169	2.58314	4.58331	0.0837278	0.945714	0.146344	406.838	0.141015	0.77142	0.806008	203.364	0.01225	0.0765351	0.526057	0.960923	0.391471	0.0493694	0.822809	0.100779	0.0667827	0.0895404	4.5507	0.014358	0.0284836	0.343146	4.2736	17.092	86.7902	0.277457	0.313058	0.0323742
C48	0.043725	0.0299721	0.0149935	0.118535	0.0967324	0.00455157	0.0619217	0.171905	0.000704518	0.0105583	0.0145812	0.0114602	0.00477157	0.0110223	0.0119545	6.68155	0.0628836	2.96764	0.0597596	2.60061	4.70942	0.076652	1.07929	0.148432	410.933	0.13595	0.91767	1.15242	181.701	0.0126412	0.0880042	0.460512	2.15057	0.285707	0.0533861	0.10465	0.0902254	0.0809319	0.0814498	4.58961	0.0139508	0.0288115	0.346114	3.90174	16.8986	78.9727	0.249765	0.324849	0.034232
C58	0.0885655	0.0272103	0.0263537	0.128526	0.0901078	0.00593025	0.103785	0.106555	0.000581986	0.0115603	0.0171646	0.0223914	0.00481806	0.0144089	0.0161098	6.70838	0.1022	3.1983	0.0694955	2.49293	4.54343	0.0967586	1.67926	0.229016	379.295	0.176415	0.695144	0.665865	191.314	0.0172125	0.093765	2.08737	1.00195	0.659302	0.0616836	2.77058	0.115986	0.114125	0.105763	3.57763	0.0147335	0.0547066	0.341462	4.85104	14.4015	82.4246	0.343218	0.3077	0.0304508
C59	0.0729637	0.0256967	0.0145909	0.0913309	0.0646463	0.00598341	0.0813205	0.0607719	0.000571584	0.0111559	0.0136339	0.0303879	0.00346625	0.0117765	0.00880554	4.98516	0.0393752	2.65629	0.0565345	1.90426	3.23458	0.08592	1.18249	0.184692	298.681	0.135302	0.571817	0.478628	148.886	0.0103276	0.0629651	0.592177	0.664342	0.486839	0.0465301	2.03589	0.096728	0.0805838	0.0803121	3.31594	0.0182187	0.046257	0.234712	3.89649	10.0979	70.5344	0.246519	0.229102	0.022123
C60	0.0879922	0.0264497	0.0104524	0.126381	0.0788219	0.00812858	0.103498	0.0730169	0.000988072	0.0121738	0.0179046	0.0222504	0.00630039	0.014225	0.0113259	6.67856	0.0480023	2.84808	0.0804055	2.28672	5.07555	0.120457	1.59176	0.195327	549.541	0.163454	0.520241	0.553565	167.283	0.00896678	0.0768524	0.737036	2.11288	1.20096	0.0544027	3.78458	0.115139	0.217622	0.106349	3.36659	0.0144302	0.0459198	0.313803	4.73039	13.1498	69.5893	0.313018	0.274009	0.0238982
C70	0.0547107	0.0456743	0.0101954	0.13599	0.0985772	0.00556475	0.0689227	0.118714	0.000733857	0.0106378	0.0146122	0.0116362	0.00424199	0.00552143	0.0156329	6.63211	0.07564	3.22838	0.0506975	2.87948	4.2621	0.0987016	1.13956	0.17502	384.532	0.263412	0.718371	0.772586	187.267	0.0108907	0.1035	0.494596	0.53673	0.312657	0.0313579	0.941389	0.100374	0.0824767	0.113835	4.90268	0.0166721	0.078756	0.242731	3.33279	17.0989	81.3894	0.241988	0.266695	0.0348548
C71	0.0547725	0.033051	0.0110422	0.079367	0.08852	0.0042639	0.06137	0.163973	0.000940967	0.00968996	0.0213543	0.0106634	0.00427404	0.00662342	0.0119725	6.6128	0.0574886	3.09998	0.0448884	2.65916	4.47113	0.0863194	1.05119	0.161161	385.73	0.143066	0.689804	1.10082	194.73	0.0096952	0.100974	0.374686	1.02635	0.327542	0.0389502	0.925231	0.0870604	0.0998467	0.0976313	3.96601	0.013887	0.0737011	0.285597	3.71027	19.344	87.9651	0.208318	0.272513	0.031951
C72	0.0548303	0.0443474	0.00876706	0.0860166	0.0796024	0.0041313	0.060678	0.112043	0.000883113	0.0115982	0.0151345	0.0110923	0.00393967	0.00715948	0.0113506	6.35368	0.176795	3.15546	0.0428515	2.52789	3.79341	0.0911644	1.02556	0.0886002	372.769	0.139822	0.694963	1.09569	175.333	0.0104507	0.0959359	0.509579	0.52885	0.280334	0.035537	0.946069	0.0729166	0.0729111	0.0868796	4.22742	0.0135806	0.0893932	0.431902	3.59537	16.5925	82.3386	0.269452	0.260677	0.0297503
C103	0.0527136	0.0238674	0.00995139	0.103473	0.0721938	0.00453446	0.067458	0.140744	0.000420708	0.0118925	0.0150835	0.0154734	0.00429617	0.00368241	0.0100621	5.68419	0.0494412	4.17506	0.0571277	2.7583	4.59359	0.136315	1.01039	0.258661	148.347	0.11121	0.559369	0.518345	151.604	0.00786742	0.0462897	1.47369	0.758368	0.70625	0.0389079	1.22296	0.150653	0.0846561	0.120605	2.90996	0.013922	0.0268873	0.323413	4.00028	15.337	58.8143	0.368692	0.271195	0.0206917
C104	0.0596316	0.0299433	0.027598	0.113586	0.0924131	0.00499567	0.0891512	0.11538	0.000637976	0.0109596	0.0124444	0.0220465	0.00571461	0.00774389	0.0116299	6.52669	0.0501128	2.14297	0.0632339	2.57915	4.40294	0.130674	1.1871	0.275006	403.27	0.105145	0.718307	0.680038	187.959	0.0124253	0.0756891	0.499847	0.851306	0.658002	0.0464343	1.55262	0.212411	0.157261	0.128269	3.40776	0.0150192	0.0409715	0.337211	4.38762	18.9198	68.3374	0.29037	0.279773	0.0198972
C105	0.0582234	0.0235981	0.0257866	0.0845292	0.0961617	0.00480319	0.0653449	0.0580133	0.000568128	0.0116099	0.0125984	0.0246427	0.00447102	0.00554675	0.0107544	6.42445	0.0509059	6.62139	0.0559988	2.57657	3.67908	0.128001	1.0346	0.240565	387.76	0.102158	0.8367	0.643581	169.181	0.00852872	0.0582719	0.663217	0.500171	1.10519	0.0452824	1.93739	0.173374	0.104071	0.134043	2.58335	0.0130102	0.0397186	0.351289	3.95937	15.6018	52.9456	0.226014	0.274113	0.0193686
[truncated: 936 more columns]

## Sheet: Data_OPLS-DA
Compounds	Lable	Sucrose	Trehalose	D-Maltose	Phlorin	Salvianolic acid A	1,3,5-Trihydroxybenzene	4-(2-Aminophenyl)-2,4-dioxobutanoic acid	3-Hydroxyadipic acid 3,6-lactone	Hydroxykynurenine	4-Hydroxynornantenine	scores
C1	B	82.0671	37.5692	0.838597	0.733441	1.11177	0.988042	0.00153487	0.811073	0.00850246	0.18887	90
C2	B	66.5436	29.9738	0.63484	0.57717	0.997506	0.758931	0.00665884	0.624602	0.00642722	0.14321	90
C3	B	71.2976	32.6357	0.649574	0.573995	0.962916	0.741583	0.00711666	0.624195	0.00483376	0.145865	90
C4	A	106.522	49.5123	1.15887	0.979282	1.63374	1.3906	0.00726658	1.08436	0.0142444	0.285347	92
C5	A	95.3679	44.2437	1.01512	0.893761	1.72222	1.15018	0.00849089	0.976508	0.011654	0.238507	92
C6	A	78.1667	37.0136	0.825356	0.731681	1.27739	0.96905	0.00861832	0.834017	0.0114377	0.208664	92
C7	B	110.143	52.7546	1.19349	1.00494	1.71207	1.32044	0.00269601	1.13176	0.018676	0.287866	90
C8	B	99.8127	45.7587	1.04955	0.892127	1.64961	1.19113	0.0122263	0.988915	0.0170332	0.258321	90
C9	B	111.18	50.5828	1.17995	1.01513	1.89413	1.33733	0.0166479	1.14772	0.0237161	0.303681	90
C10	A	69.3594	32.1826	0.635822	0.559307	0.89768	0.7161	0.00140532	0.608009	0.00528471	0.142985	91
C11	A	67.557	31.1576	0.65372	0.528561	0.864187	0.668531	0.00810072	0.590648	0.00633427	0.150644	91
C12	A	64.8284	29.6512	0.635818	0.552823	0.707277	0.714805	0.00715662	0.625567	0.00721588	0.142675	91
C13	A	89.0224	40.4293	0.878452	0.777575	1.35646	1.00277	0.00732027	0.84906	0.00653641	0.217138	91
C14	A	99.2751	44.8083	0.926425	0.787984	1.42383	1.0536	0.0082269	0.872308	0.00702555	0.217657	91
C15	A	82.8842	39.0011	0.881511	0.786289	1.34785	1.03919	0.0154394	0.854427	0.00707287	0.218602	91
C16	B	41.0889	18.6933	0.411983	0.376418	0.648785	0.490156	0.000584059	0.420481	0.00618489	0.0863786	90
C17	B	34.1113	16.1658	0.311055	0.292253	0.443301	0.38478	0.0012356	0.329445	0.00574662	0.0627623	90
C18	B	38.1123	17.0062	0.352037	0.337983	0.496972	0.446317	0.00688887	0.380586	0.00640646	0.074901	90
C19	B	48.0226	21.8047	0.417498	0.375401	0.433886	0.500279	0.00575359	0.421335	0.00666754	0.089079	88
C20	B	48.8733	22.2532	0.436892	0.403372	0.446516	0.536376	0.00813429	0.447419	0.00891893	0.102504	88
C21	B	45.6318	21.0374	0.441418	0.397311	0.433351	0.52345	0.00531296	0.442376	0.00717838	0.0975394	88
C22	A	59.155	26.6911	0.554222	0.503325	0.673207	0.640894	0.0149269	0.547364	0.00670178	0.13037	91
C23	A	47.5037	22.09	0.410516	0.372852	0.379083	0.484816	0.00180029	0.0534718	0.00624432	0.0936329	91
C24	A	53.9433	25.1554	0.468618	0.418742	0.520809	0.533484	0.00366112	0.471154	0.00619805	0.0999884	91
C25	B	70.2514	31.9132	0.627276	0.540316	0.643136	0.724186	0.00166968	0.609045	0.00785245	0.146612	89
C26	B	83.1715	38.7875	0.712327	0.627477	0.704945	0.844419	0.00873582	0.7133	0.0080833	0.159656	89
C27	B	70.1365	32.6285	0.60716	0.547575	0.55912	0.719179	0.00879178	0.615601	0.00599973	0.142858	89
C28	A	96.1224	43.7864	0.865866	0.756217	0.978865	0.955959	0.00601006	0.80784	0.00904716	0.218191	91
C29	A	81.4856	37.4111	0.764014	0.699553	0.841354	0.935837	0.00671259	0.790268	0.00764647	0.195156	91
C30	A	78.5964	37.6317	0.784774	0.658041	0.976163	0.872686	0.00883557	0.759521	0.00475344	0.193258	91
C31	A	53.7086	24.9758	0.510143	0.456832	0.537375	0.580478	0.00527789	0.494163	0.00494865	0.115747	92
C32	A	52.8156	24.1567	0.442978	0.399295	0.440734	0.533029	0.00561051	0.451052	0.00400589	0.104304	92
C33	A	50.7975	22.6629	0.458979	0.418437	0.484296	0.555014	0.00474428	0.467118	0.00513321	0.106435	92
C34	B	54.6497	26.0512	0.512513	0.466655	0.470932	0.60827	0.0061272	0.514711	0.00756177	0.117547	90
C35	B	54.6271	24.8875	0.504456	0.435062	0.428792	0.6063	0.00786365	0.467209	0.00498598	0.109804	90
C36	B	54.8483	25.4615	0.497171	0.446228	0.507342	0.573941	0.00656286	0.472978	0.00648194	0.111478	90
C37	C	36.9303	17.0949	0.342367	0.313971	0.325142	0.403203	0.00215051	0.344893	0.00464444	0.0769447	86
C38	C	40.6152	18.6687	0.420815	0.36359	0.382117	0.460929	0.0019202	0.401594	0.00462342	0.0868026	86
C39	C	46.032	20.9416	0.428432	0.375176	0.349846	0.480477	0.00206654	0.417471	0.0052377	0.0846608	86
C40	B	49.639	23.1278	0.469222	0.425446	0.33975	0.533887	0.00855623	0.511073	0.00868353	0.110415	89
C41	B	33.6091	15.439	0.323313	0.300354	0.368539	0.394251	0.00543916	0.344625	0.00866341	0.0697863	89
C42	B	37.8115	17.3169	0.35571	0.337058	0.325251	0.427912	0.00352827	0.366028	0.0108783	0.0755207	89
C43	B	33.8875	15.4241	0.290952	0.262411	0.287859	0.3443	0.00246552	0.302532	0.00387445	0.0720552	90
C44	B	30.9717	13.8943	0.257002	0.242572	0.242866	0.305645	0.00199345	0.26568	0.00565861	0.0597778	90
C45	B	24.7817	11.1147	0.21687	0.19511	0.215301	0.27029	0.0030281	0.230388	0.00317851	0.0446451	90
C46	C	24.9656	11.3889	0.209154	0.179846	0.24197	0.229034	0.00230068	0.22403	0.00212352	0.0401294	87
C47	C	23.804	10.9375	0.209545	0.181052	0.214924	0.241389	0.00321521	0.203666	0.00234004	0.0390903	87
C48	C	21.7482	9.99158	0.210756	0.175754	0.195147	0.224969	0.00368761	0.210398	0.00187945	0.0433984	87
C49	B	39.9354	18.9522	0.359161	0.327005	0.318546	0.418499	0.00662809	0.355899	0.00336815	0.069997	90
C50	B	50.6734	22.9016	0.470382	0.409288	0.600668	0.57391	0.00224269	0.495924	0.00390546	0.104466	90
C51	B	35.2128	16.0347	0.290027	0.269446	0.329253	0.368184	0.00900012	0.316283	0.00253849	0.0562325	90
C52	A	101.095	47.3248	0.946342	0.802763	1.72013	1.06306	0.00934275	0.887442	0.00325768	0.220323	91
C53	A	104.734	48.2945	1.02468	0.863257	1.65714	1.14284	0.00948897	0.951316	0.00475864	0.262272	91
C54	A	98.4326	47.1723	0.959713	0.814359	1.71227	1.08496	0.00821987	0.915217	0.00323196	0.229638	91
C55	A	50.1185	23.931	0.49163	0.434835	0.712427	0.571502	0.0101774	0.467175	0.00342933	0.108655	91
C56	A	50.3431	23.3687	0.481451	0.417426	0.782844	0.563366	0.00835272	0.485455	0.0037474	0.103644	91
C57	A	51.1657	23.7412	0.488308	0.447634	0.630024	0.567135	0.00583198	0.482723	0.00322225	0.109078	91
C58	B	50.0735	22.7064	0.473869	0.419174	0.668037	0.551098	0.000952127	0.467542	0.00730992	0.0997898	89
C59	B	46.4475	20.8874	0.454436	0.398515	0.773019	0.51986	0.00148846	0.432098	0.00646253	0.0937654	89
C60	B	72.2985	33.3018	0.729512	0.643019	1.00579	0.837282	0.00762916	0.698695	0.0109976	0.171871	89
C61	C	55.2331	25.3418	0.551272	0.475002	0.754051	0.650877	0.00287221	0.539227	0.00617055	0.109908	83
C62	C	51.0576	23.2856	0.504273	0.470886	0.760517	0.0558264	0.00174292	0.509287	0.00620809	0.108673	83
C63	C	48.5726	22.8027	0.468127	0.413819	0.79554	0.538181	0.00219901	0.455098	0.00382893	0.0985139	83
C64	B	33.2021	14.8036	0.325451	0.299232	0.431663	0.410885	0.00560539	0.339771	0.0134418	0.0623267	90
C65	B	14.1578	6.52515	0.149871	0.146696	0.154336	0.192668	0.00112886	0.163887	0.00735966	0.0275505	90
C66	B	23.6595	10.9162	0.228377	0.210398	0.385681	0.275578	0.00062144	0.232321	0.0108587	0.0421406	90
C67	A	51.7923	25.2856	0.498208	0.443941	0.467421	0.605537	0.00413784	0.500404	0.00735168	0.10704	92
C68	A	44.8921	20.9478	0.43677	0.371007	0.385541	0.4831	0.00476663	0.40157	0.00393659	0.0924717	92
C69	A	54.7292	25.6923	0.533776	0.459179	0.695418	0.6058	0.0044287	0.516654	0.00634995	0.117565	92
C70	C	23.9617	11.1591	0.205913	0.192879	0.281685	0.247842	0.00209372	0.218736	0.00395292	0.0393691	84
C71	C	22.37	10.0823	0.180008	0.175208	0.238859	0.220102	0.00197444	0.186688	0.00416356	0.0414385	84
C72	C	26.603	12.2455	0.222609	0.205183	0.344819	0.263146	0.00164033	0.221948	0.00338858	0.0414229	84
C73	B	26.7156	12.0725	0.236357	0.212868	0.323588	0.275086	0.00292084	0.237527	0.00614493	0.0529001	90
C74	B	33.4484	15.1448	0.304255	0.270122	0.380148	0.353509	0.00520291	0.296401	0.00483875	0.0600051	90
C75	B	28.8053	13.3248	0.252823	0.217744	0.344782	0.288	0.00164121	0.245771	0.00428859	0.0604788	90
C76	B	25.9221	11.7076	0.256928	0.213192	0.240884	0.284699	0.00423943	0.24309	0.0052447	0.0460883	90
C77	B	29.3086	13.6126	0.271049	0.256339	0.277459	0.334223	0.00179027	0.288856	0.0045981	0.0658146	90
C78	B	19.9968	9.11632	0.18509	0.162334	0.168017	0.210858	0.00345159	0.180473	0.00364967	0.0333138	90
C79	B	39.0238	17.661	0.355632	0.326164	0.376138	0.422526	0.00462891	0.362156	0.0069802	0.0795274	90
C80	B	36.2163	16.665	0.363262	0.309712	0.349233	0.405777	0.00315943	0.342711	0.00595973	0.0717112	90
C81	B	40.6682	18.5903	0.368521	0.323547	0.436081	0.424655	0.00317672	0.35823	0.0038562	0.0763394	90
C82	A	25.748	11.8917	0.242215	0.223622	0.316316	0.287487	0.0035983	0.250343	0.00544946	0.0472053	91
C83	A	22.7971	10.2941	0.205606	0.188152	0.309083	0.250106	0.00162981	0.210891	0.00369344	0.0379708	91
C84	A	29.4393	13.4869	0.266783	0.245311	0.378148	0.326686	0.00350139	0.277256	0.0045601	0.0542552	91
C85	B	21.886	9.95546	0.216894	0.192936	0.226136	0.246671	0.00402866	0.226172	0.00401128	0.0424986	88
C86	B	30.9057	14.4194	0.270284	0.252875	0.291982	0.333063	0.00353406	0.293477	0.0061248	0.0608037	88
C87	B	29.7008	13.5528	0.255912	0.235338	0.271451	0.307704	0.00314721	0.274508	0.00663953	0.0538374	88
C88	A	24.0985	10.9939	0.214137	0.187377	0.259477	0.245345	0.00327763	0.211832	0.00221254	0.0549772	91
C89	A	29.5084	13.7414	0.269335	0.2288	0.295126	0.208916	0.00496352	0.254161	0.0021338	0.055135	91
C90	A	25.1416	11.6999	0.236912	0.175793	0.240857	0.229301	0.00178387	0.205195	0.00143294	0.045634	91
C91	C	43.036	19.5519	0.377301	0.33796	0.407894	0.442565	0.00689995	0.367603	0.0040888	0.0714914	87
C92	C	49.7406	22.6208	0.44538	0.397839	0.573645	0.525028	0.00398861	0.441728	0.00342216	0.0972611	87
C93	C	47.622	21.5706	0.413359	0.387722	0.427716	0.523347	0.00665162	0.436537	0.0043579	0.0911336	87
C94	B	41.7167	19.4453	0.392327	0.349908	0.451643	0.45257	0.00618709	0.396839	0.00302717	0.0846775	90
C95	B	38.0129	17.5637	0.405045	0.346244	0.474697	0.451827	0.0041018	0.39291	0.00348311	0.0869568	90
C96	B	43.5498	20.1493	0.408617	0.378955	0.473043	0.502961	0.00354901	0.417577	0.00417195	0.0925593	90
C97	C	41.1808	19.3032	0.374893	0.338265	0.420142	0.42627	0.00470417	0.368861	0.00456919	0.0794923	86
C98	C	33.4585	15.5645	0.312171	0.288177	0.315274	0.374688	0.00427188	0.353458	0.0039082	0.0666931	86
C99	C	31.7207	14.6845	0.286343	0.255757	0.301021	0.325758	0.00185077	0.285588	0.00542942	0.0564327	86
C100	A	43.6592	19.5715	0.415831	0.372558	0.524388	0.499094	0.00679309	0.421424	0.00441569	0.0862441	91
C101	A	36.0721	16.1181	0.319516	0.289992	0.465825	0.335161	0.00391077	0.314317	0.00369305	0.0615567	91
C102	A	33.0965	15.0631	0.322122	0.292811	0.337266	0.386511	0.0084613	0.309526	0.00375861	0.067264	91
C103	A	55.3673	25.8946	0.498893	0.449369	0.472472	0.575945	0.00791992	0.493026	0.00559915	0.112959	93
C104	A	61.3264	29.4108	0.563596	0.496799	0.548141	0.643403	0.00241639	0.550325	0.00516156	0.129326	93
C105	A	62.2674	28.2114	0.569386	0.492087	0.455943	0.664165	0.00582944	0.558723	0.00726978	0.134742	93
C106	B	57.3482	25.8692	0.523812	0.470291	0.685443	0.613668	0.00156419	0.524751	0.00731964	0.113249	88
C107	B	90.3576	41.9167	0.875759	0.747572	1.53701	1.00542	0.0155578	0.841186	0.0131247	0.19545	88
C108	B	66.9828	31.0252	0.686177	0.56424	1.17062	0.764914	0.00356279	0.678893	0.00936516	0.148238	88
C109	B	38.973	17.6386	0.361815	0.3407	0.577045	0.461145	0.00222786	0.377536	0.00915399	0.0720658	90
C110	B	47.3902	21.4645	0.42657	0.394358	0.598576	0.54013	0.00218141	0.447913	0.0107068	0.0921553	90
C111	B	41.2455	18.5958	0.366117	0.343276	0.437587	0.467926	0.00485413	0.392827	0.0116055	0.0797848	90
C112	A	53.0534	24.0754	0.493642	0.439795	0.686126	0.603088	0.00405332	0.530405	0.0107552	0.100633	91
C113	A	47.142	21.2706	0.41807	0.396062	0.512004	0.509854	0.00570194	0.422263	0.0122516	0.088761	91
C114	A	43.5752	20.7027	0.400711	0.35733	0.495809	0.405828	0.00451046	0.396819	0.00903733	0.0900203	91
