# Supplementary material for: Long‐Tea‐CLIP: An Expert‐Level Multimodal AI Framework for Fine‐Grained Green Tea Grading Across Five Sensory Dimensions
Source: Adv Sci (Weinh). 2026 Mar 27;13(32):e18235. doi: 10.1002/advs.202518235 (PMC13252660; doi:10.1002/advs.202518235)
Supplement: Supplementary file 3 — Supporting File 3: advs74970‐sup‐0003‐SupplementaryTableS1‐S8.zip. [file ADVS-13-e18235-s002.zip › Supplementary Table 7.xlsx]

## Sheet: Sheet1
Data set	DATA_ms2score				Data set	DATA_oplsda
algorithm	r	R2	LOG RMSE		algorithm	r	R2	LOG RMSE
Random Forest Regression	0.912297	0.832285	0.00992618		Random Forest Regression	0.859574	0.738867	0.0124089
Gradient Boosting Regression Tree	0.974599	0.949842	0.00538549		Gradient Boosting Regression Tree	0.94998	0.902463	0.00754879
Support Vector Regression	0.877238	0.769547	0.0221934		Support Vector Regression	0.87035	0.75751	0.012019
XGBoost	0.989349	0.978812	0.00350655		XGBoost	0.954732	0.911513	0.00718024
MLP	0.999091	0.998183	0.00092268		MLP	0.999603	0.999207	0.00029066
TCSMLP	0.999957	0.999915	0.00021798		TCSMLP	0.999835	0.99967	0.00043081
Data set	DATA_anova				Data set	DATA_pca
algorithm	r	R2	LOG RMSE		algorithm	r	R2	LOG RMSE
Random Forest Regression	0.902847	0.815133	0.010457		Random Forest Regression	0.903752	0.816767	0.0103381
Gradient Boosting Regression Tree	0.97557	0.951737	0.0053056		Gradient Boosting Regression Tree	0.975782	0.952151	0.00529715
Support Vector Regression	0.974474	0.9496	0.0053661		Support Vector Regression	0.973301	0.947314	0.00548475
XGBoost	0.990649	0.981385	0.00328576		XGBoost	0.989652	0.979412	0.00348967
MLP	0.998509	0.997021	0.00144078		MLP	0.989075	0.97827	0.00371184
TCSMLP	0.999723	0.999447	0.00056101		TCSMLP	0.963333	0.92801	0.00645289
